# Supplementary material for: Proteomic and Isotopic Response of Desulfovibrio vulgaris to DsrC Perturbation
Source: Front Microbiol. 2019 Apr 11;10:658. doi: 10.3389/fmicb.2019.00658 (PMC6470260; doi:10.3389/fmicb.2019.00658)
Supplement: Supplementary file 3 [file Table_2.XLSX]

## Sheet: wt07_proteome
Protein ID	vimss	name	energy?	p<0.05	All BH @0.0575	nRg BH @0.05	Weighted Abundance Ratio	Weighted Effect	Weighted Ratio Error	WgthErr/2	ChiSq	n Good Samples	P value	. - log_10.P	All P-Val Rank	Energy P-rank	file_1	Norm_Median_1	Num_Spectra_1	Num_Peptides_1	Median_Log2_1	SD_Log2_1	SE_Log2_1	p_value	Effect_size	file_2	Norm_Median_2	Num_Spectra_2	Num_Peptides_2	Median_Log2_2	SD_Log2_2	SE_Log2_2	p_value	Effect_size	file_3	Norm_Median_3	Num_Spectra_3	Num_Peptides_3	Median_Log2_3	SD_Log2_3	SE_Log2_3	p_value	Effect_size	file_4	Norm_Median_4	Num_Spectra_4	Num_Peptides_4	Median_Log2_4	SD_Log2_4
LeuA	VIMSS208494	leuA 2-isopropylmalate synthase (TIGR) [Desulfovibrio vulgaris Hildenborough]	0	1	1	0.00151515	-2.7541	4.54789	0.605578	0.302789	31.3536	5	0.000195629	3.70857	37		IPTL-DvH1-O18-WT_O16-07_T1_protein_output.tsv	1.69183	4	4	0.851502	1.06886	0.534431	0.0339985	3.16567	IPTL-DvH1-O18-WT_O16-07_T2_protein_output.tsv	0.517754	2	1	-0.777334	0.403373	0.403373	0.42135	1.28356	IPTL-DvH1-O18-WT_O16-07_T3_protein_output.tsv	3.2408	3	2	1.00522	1.77596	1.25579	0.123045	2.58068	IPTL-DvH1-O18-WT_O16-07_T4_protein_output.tsv	3.55691	12	4	3.02866	1.07828
Mrp	VIMSS207585	mrp MTH1175-like domain family protein (TIGR) [Desulfovibrio vulgaris Hildenborough]	0	1	1	8.19001e-05	-2.1969	7.32061	0.300098	0.150049	56.8942	5	6.03232e-09	8.21952	2		IPTL-DvH1-O18-WT_O16-07_T1_protein_output.tsv	2.98053	11	5	2.1402	0.669389	0.29936	0.000174572	9.95634	IPTL-DvH1-O18-WT_O16-07_T2_protein_output.tsv	3.40763	14	4	2.11254	0.559442	0.279721	0.000260603	12.1823	IPTL-DvH1-O18-WT_O16-07_T3_protein_output.tsv	0.72086	7	4	-1.51472	0.361406	0.180703	0.0162758	3.9892	IPTL-DvH1-O18-WT_O16-07_T4_protein_output.tsv	1.09912	12	3	0.570879	0.525407
RbO	VIMSS208704	rbO desulfoferrodoxin (TIGR) [Desulfovibrio vulgaris Hildenborough]	1	1	1	1	-1.67594	13.8757	0.120783	0.0603914	25.4255	5	0.00163921	2.78537	80	21	IPTL-DvH1-O18-WT_O16-07_T1_protein_output.tsv	0.958275	3	2	0.117945	0.650848	0.460219	0.172761	2.08221	IPTL-DvH1-O18-WT_O16-07_T2_protein_output.tsv	-0.0261511	5	1	-1.32124	0.256569	0.256569	0.935335	0.101926	IPTL-DvH1-O18-WT_O16-07_T3_protein_output.tsv	2.31122	6	2	0.0756497	0.998199	0.705834	0.0819623	3.27446	IPTL-DvH1-O18-WT_O16-07_T4_protein_output.tsv	1.89332	61	2	1.36507	0.141308
DVU3028	VIMSS208542	DVU3028 iron-sulfur cluster-binding protein (TIGR) [Desulfovibrio vulgaris Hildenborough]	1	1	1	1	-1.52186	2.98642	0.509592	0.254796	22.3041	5	0.00462283	2.33509	137	35	IPTL-DvH1-O18-WT_O16-07_T1_protein_output.tsv	0.369373	6	4	-0.470958	0.848441	0.424221	0.43305	0.87071	IPTL-DvH1-O18-WT_O16-07_T2_protein_output.tsv	-0.980946	5	1	-2.27603	0.166416	0.166416	0.106983	5.89453	IPTL-DvH1-O18-WT_O16-07_T3_protein_output.tsv	0.39998	8	3	-1.8356	0.779247	0.449898	0.43947	0.889044	IPTL-DvH1-O18-WT_O16-07_T4_protein_output.tsv	1.18989	23	5	0.661646	1.38161
VIMSS206411	VIMSS206411	b1200 DAK1 domain protein (TIGR) [Desulfovibrio vulgaris Hildenborough]	0	1	1	0.00675676	-1.4961	3.19553	0.468185	0.234093	21.182	5	0.0065901	2.18111	165		IPTL-DvH1-O18-WT_O16-07_T1_protein_output.tsv	1.07518	4	3	0.234851	0.32655	0.188534	0.0106929	5.70286	IPTL-DvH1-O18-WT_O16-07_T2_protein_output.tsv	3.98027	3	2	2.68519	1.20299	0.850643	0.0427654	4.67913	IPTL-DvH1-O18-WT_O16-07_T3_protein_output.tsv	-0.12195	3	3	-2.35752	0.460603	0.265929	0.677717	0.458581	IPTL-DvH1-O18-WT_O16-07_T4_protein_output.tsv	-0.073591	2	1	-0.601835	0.42772
DVU0253	VIMSS209186	DVU0253 oxidoreductase, FAD/iron-sulfur cluster-binding domain protein (TIGR) [Desulfovibrio vulgaris Hildenborough]	1	1	1	1	-1.39111	2.92424	0.475716	0.237858	26.3808	5	0.00117836	2.92872	65	18	IPTL-DvH1-O18-WT_O16-07_T1_protein_output.tsv	1.64235	6	3	0.802022	0.621156	0.358625	0.0195456	4.57959	IPTL-DvH1-O18-WT_O16-07_T2_protein_output.tsv	1.77033	3	2	0.475243	0.866782	0.612908	0.101873	2.88841	IPTL-DvH1-O18-WT_O16-07_T3_protein_output.tsv	1.02968	4	3	-1.2059	0.523353	0.302158	0.0422203	3.40775	IPTL-DvH1-O18-WT_O16-07_T4_protein_output.tsv	0.818251	5	3	0.290007	1.16477
HybA	VIMSS209532	hybA formate dehydrogenase, beta subunit, putative (TIGR) [Desulfovibrio vulgaris Hildenborough]	1	1	1	1	-1.32773	3.2113	0.413455	0.206728	23.7961	5	0.00284055	2.5466	101	25	IPTL-DvH1-O18-WT_O16-07_T1_protein_output.tsv	1.59091	5	3	0.750579	0.448695	0.259054	0.00868417	6.14123	IPTL-DvH1-O18-WT_O16-07_T2_protein_output.tsv	0.896591	3	2	-0.398497	1.66312	1.176	0.525463	0.762405	IPTL-DvH1-O18-WT_O16-07_T3_protein_output.tsv	1.14983	5	2	-1.08575	0.572536	0.404844	0.104834	2.84017	IPTL-DvH1-O18-WT_O16-07_T4_protein_output.tsv	1.86803	5	2	1.33978	1.22007
VIMSS207685	VIMSS207685	b3011 alcohol dehydrogenase, iron-containing (TIGR) [Desulfovibrio vulgaris Hildenborough]	1	1	0	1	-1.24491	1.99124	0.625192	0.312596	18.1295	5	0.0162711	1.78858	250	46	IPTL-DvH1-O18-WT_O16-07_T1_protein_output.tsv	2.41762	8	5	1.57729	1.42175	0.635826	0.0125985	3.80233	IPTL-DvH1-O18-WT_O16-07_T2_protein_output.tsv	0.0186616	3	2	-1.27643	0.178032	0.125888	0.895749	0.14824	IPTL-DvH1-O18-WT_O16-07_T3_protein_output.tsv	0.576484	6	5	-1.65909	1.31895	0.589854	0.37329	0.977333	IPTL-DvH1-O18-WT_O16-07_T4_protein_output.tsv	0.738693	6	4	0.210449	1.62586
VIMSS209306	VIMSS209306	DVU0371 conserved hypothetical protein (TIGR) [Desulfovibrio vulgaris Hildenborough]	0	1	1	0.00581491	-1.2258	3.19199	0.384025	0.192012	22.0327	5	0.00504166	2.29743	142		IPTL-DvH1-O18-WT_O16-07_T1_protein_output.tsv	0.609821	11	1	-0.23051	0.461297	0.461297	0.412284	1.32197	IPTL-DvH1-O18-WT_O16-07_T2_protein_output.tsv	0.984704	12	2	-0.310384	0.43558	0.308002	0.0854778	3.19707	IPTL-DvH1-O18-WT_O16-07_T3_protein_output.tsv	1.45712	6	2	-0.778455	0.96617	0.683185	0.166568	2.13283	IPTL-DvH1-O18-WT_O16-07_T4_protein_output.tsv	1.39661	11	2	0.868364	0.321809
VIMSS208552	VIMSS208552	DVU3037 rhodanese-like domain protein (TIGR) [Desulfovibrio vulgaris Hildenborough]	0	1	1	0.00339885	-1.21581	4.83093	0.251673	0.125837	25.3119	5	0.0017042	2.76848	83		IPTL-DvH1-O18-WT_O16-07_T1_protein_output.tsv	0.935041	2	2	0.0947103	0.619594	0.438119	0.166403	2.13422	IPTL-DvH1-O18-WT_O16-07_T2_protein_output.tsv	-0.564562	2	2	-1.85965	0.831737	0.588127	0.438384	0.959932	IPTL-DvH1-O18-WT_O16-07_T3_protein_output.tsv	2.11222	2	2	-0.123354	2.01878	1.42749	0.277084	1.47967	IPTL-DvH1-O18-WT_O16-07_T4_protein_output.tsv	1.55637	4	3	1.02812	0.253262
GlnA	VIMSS208921	glnA glutamine synthetase, type I (TIGR) [Desulfovibrio vulgaris Hildenborough]	0	1	1	0.00438165	-1.20634	4.43652	0.271912	0.135956	23.5657	5	0.0030657	2.51347	107		IPTL-DvH1-O18-WT_O16-07_T1_protein_output.tsv	1.48122	3	2	0.640888	0.241027	0.170432	0.012982	8.69099	IPTL-DvH1-O18-WT_O16-07_T2_protein_output.tsv	2.5124	2	1	1.21731	0.317516	0.317516	0.0800313	7.91269	IPTL-DvH1-O18-WT_O16-07_T3_protein_output.tsv	0.806734	4	1	-1.42884	0.254446	0.254446	0.194505	3.17055	IPTL-DvH1-O18-WT_O16-07_T4_protein_output.tsv	-1.19697	2	2	-1.72522	1.98905
DsrC	VIMSS208282	dsrC dissimilatory sulfite reductase, gamma subunit (TIGR) [Desulfovibrio vulgaris Hildenborough]	1	1	1	1	-1.13003	5.24393	0.215493	0.107746	20.2154	5	0.00886452	2.05234	189	39	IPTL-DvH1-O18-WT_O16-07_T1_protein_output.tsv	2.36263	6	1	1.5223	0.134278	0.134278	0.0361429	17.595	IPTL-DvH1-O18-WT_O16-07_T2_protein_output.tsv	2.0467	9	1	0.751613	0.139815	0.139815	0.0434216	14.6386	IPTL-DvH1-O18-WT_O16-07_T3_protein_output.tsv	0.0209413	9	1	-2.21463	0.373705	0.373705	0.964363	0.0560369	IPTL-DvH1-O18-WT_O16-07_T4_protein_output.tsv	-0.0548564	25	2	-0.5831	0.555349
DVU3132	VIMSS208651	DVU3132 glycerol-3-phosphate dehydrogenase, FAD-dependent (TIGR) [Desulfovibrio vulgaris Hildenborough]	1	1	0	1	-1.12078	2.08842	0.536666	0.268333	18.2921	5	0.0155459	1.80839	244	45	IPTL-DvH1-O18-WT_O16-07_T1_protein_output.tsv	1.59248	6	2	0.75215	0.821127	0.580624	0.111198	2.7427	IPTL-DvH1-O18-WT_O16-07_T2_protein_output.tsv	0.487195	7	2	-0.807893	0.362446	0.256288	0.197674	1.90096	IPTL-DvH1-O18-WT_O16-07_T3_protein_output.tsv	1.36526	3	3	-0.870318	0.627982	0.362566	0.0327655	3.76554	IPTL-DvH1-O18-WT_O16-07_T4_protein_output.tsv	1.21436	5	2	0.686121	2.02627
CtpF	VIMSS207465	ctpF cation-transporting ATPase, E1-E2 family (TIGR) [Desulfovibrio vulgaris Hildenborough]	0	1	1	0.0002457	-1.03097	4.74184	0.217421	0.10871	43.2417	5	1.85537e-06	5.73157	6		IPTL-DvH1-O18-WT_O16-07_T1_protein_output.tsv	0.829533	9	7	-0.0107973	0.625404	0.23638	0.00986846	3.50932	IPTL-DvH1-O18-WT_O16-07_T2_protein_output.tsv	0.844918	3	2	-0.450171	0.17288	0.122245	0.0202978	6.9117	IPTL-DvH1-O18-WT_O16-07_T3_protein_output.tsv	1.12533	4	4	-1.11025	0.399922	0.199961	0.00490358	5.62774	IPTL-DvH1-O18-WT_O16-07_T4_protein_output.tsv	1.60217	6	4	1.07393	0.607725
VIMSS206225	VIMSS206225	DVU0799 conserved hypothetical protein (TIGR) [Desulfovibrio vulgaris Hildenborough]	0	1	1	0.0004095	-1.01442	2.50803	0.404469	0.202234	37.1433	5	2.13109e-05	4.6714	10		IPTL-DvH1-O18-WT_O16-07_T1_protein_output.tsv	1.84786	137	9	1.00753	0.910638	0.303546	0.000181969	6.08757	IPTL-DvH1-O18-WT_O16-07_T2_protein_output.tsv	0.924331	41	8	-0.370757	1.24656	0.440727	0.0692289	2.09729	IPTL-DvH1-O18-WT_O16-07_T3_protein_output.tsv	0.5519	173	8	-1.68368	0.753275	0.266323	0.0719719	2.0723	IPTL-DvH1-O18-WT_O16-07_T4_protein_output.tsv	0.377549	279	9	-0.150695	1.5239
FdnG	VIMSS207978	fdnG-2 formate dehydrogenase, alpha subunit, selenocysteine-containing (TIGR) [Desulfovibrio vulgaris Hildenborough]	1	1	1	1	-0.976688	2.70383	0.361224	0.180612	32.3824	5	0.000133086	3.87587	26	8	IPTL-DvH1-O18-WT_O16-07_T1_protein_output.tsv	1.76105	7	6	0.920715	1.081	0.441316	0.00719695	3.99044	IPTL-DvH1-O18-WT_O16-07_T2_protein_output.tsv	0.748806	7	4	-0.546282	1.5912	0.795598	0.399899	0.941186	IPTL-DvH1-O18-WT_O16-07_T3_protein_output.tsv	0.555493	6	5	-1.68008	0.322374	0.14417	0.0119642	3.85304	IPTL-DvH1-O18-WT_O16-07_T4_protein_output.tsv	1.00432	9	5	0.476081	0.763816
Ald	VIMSS209513	ald alanine dehydrogenase (TIGR) [Desulfovibrio vulgaris Hildenborough]	0	1	1	0.00634726	-0.975275	2.79886	0.348455	0.174227	21.6384	5	0.00571243	2.24318	155		IPTL-DvH1-O18-WT_O16-07_T1_protein_output.tsv	-0.336148	3	2	-1.17648	0.123158	0.087086	0.0610368	3.85996	IPTL-DvH1-O18-WT_O16-07_T2_protein_output.tsv	0.456517	2	1	-0.838571	0.150069	0.150069	0.202189	3.04205	IPTL-DvH1-O18-WT_O16-07_T3_protein_output.tsv	0.294397	4	3	-1.94118	0.242117	0.139786	0.125839	2.10605	IPTL-DvH1-O18-WT_O16-07_T4_protein_output.tsv	0.600881	4	3	0.0726372	0.798031
VIMSS207895	VIMSS207895	hdrC heterodisulfide reductase, C subunit (TIGR) [Desulfovibrio vulgaris Hildenborough]	0	1	0	0.0146192	-0.9542	2.60511	0.366281	0.18314	14.922	5	0.0371257	1.43033	357		IPTL-DvH1-O18-WT_O16-07_T1_protein_output.tsv	-1.60395	8	2	-2.44428	0.807998	0.571341	0.106919	2.80734	IPTL-DvH1-O18-WT_O16-07_T2_protein_output.tsv	2.59421	19	2	1.29912	0.961616	0.679966	0.0623451	3.81521	IPTL-DvH1-O18-WT_O16-07_T3_protein_output.tsv	1.09602	3	1	-1.13956	0.257753	0.257753	0.147043	4.25222	IPTL-DvH1-O18-WT_O16-07_T4_protein_output.tsv	0.21322	7	3	-0.315024	0.749645
VIMSS208040	VIMSS208040	b0873 hybrid cluster protein (TIGR) [Desulfovibrio vulgaris Hildenborough]	1	1	1	1	-0.949475	3.15185	0.301244	0.150622	23.6434	5	0.002988	2.52462	103	26	IPTL-DvH1-O18-WT_O16-07_T1_protein_output.tsv	1.25729	3	3	0.416958	0.449455	0.259493	0.0167746	4.84517	IPTL-DvH1-O18-WT_O16-07_T2_protein_output.tsv	1.56672	2	1	0.271632	0.226874	0.226874	0.0915515	6.90568	IPTL-DvH1-O18-WT_O16-07_T3_protein_output.tsv	0.0437298	4	3	-2.19185	1.00091	0.577875	0.944443	0.0756735	IPTL-DvH1-O18-WT_O16-07_T4_protein_output.tsv	0.685525	8	3	0.157281	0.355036
GlpK	VIMSS208653	glpK glycerol kinase (TIGR) [Desulfovibrio vulgaris Hildenborough]	1	1	1	1	-0.922477	2.91414	0.316552	0.158276	48.9527	5	1.75306e-07	6.7562	4	2	IPTL-DvH1-O18-WT_O16-07_T1_protein_output.tsv	1.11584	52	16	0.275509	0.912805	0.228201	0.000163579	4.88972	IPTL-DvH1-O18-WT_O16-07_T2_protein_output.tsv	1.1963	53	10	-0.0987891	1.52547	0.482395	0.0325475	2.47992	IPTL-DvH1-O18-WT_O16-07_T3_protein_output.tsv	0.851245	40	10	-1.38433	0.948578	0.299967	0.0176148	2.8378	IPTL-DvH1-O18-WT_O16-07_T4_protein_output.tsv	0.559829	112	14	0.031585	1.09232
LeuB	VIMSS208498	leuB 3-isopropylmalate dehydrogenase (TIGR) [Desulfovibrio vulgaris Hildenborough]	1	1	1	1	-0.878124	3.33835	0.263042	0.131521	26.8235	5	0.00100936	2.99595	61	17	IPTL-DvH1-O18-WT_O16-07_T1_protein_output.tsv	0.921594	4	3	0.0812633	0.188907	0.109066	0.00347891	8.44989	IPTL-DvH1-O18-WT_O16-07_T2_protein_output.tsv	0.220798	3	2	-1.07429	0.245681	0.173723	0.331563	1.27098	IPTL-DvH1-O18-WT_O16-07_T3_protein_output.tsv	0.801252	5	2	-1.43432	0.622891	0.44045	0.210502	1.81917	IPTL-DvH1-O18-WT_O16-07_T4_protein_output.tsv	1.45028	8	3	0.922038	0.532091
VIMSS206373	VIMSS206373	pep* metalloprotease, iron-related (Dmitry Rodionov) [Desulfovibrio vulgaris Hildenborough]	0	1	0	0.0128174	-0.853665	1.38985	0.614214	0.307107	16.001	5	0.0286191	1.54334	313		IPTL-DvH1-O18-WT_O16-07_T1_protein_output.tsv	1.48139	3	3	0.641058	0.854462	0.493324	0.0575371	3.00287	IPTL-DvH1-O18-WT_O16-07_T2_protein_output.tsv	2.36334	4	3	1.06825	1.93791	1.11885	0.125094	2.11229	IPTL-DvH1-O18-WT_O16-07_T3_protein_output.tsv	0.313253	6	4	-1.92232	1.09689	0.548445	0.598447	0.571166	IPTL-DvH1-O18-WT_O16-07_T4_protein_output.tsv	0.557114	10	5	0.0288697	1.05582
Por	VIMSS208539	por pyruvate-ferredoxin oxidoreductase (TIGR) [Desulfovibrio vulgaris Hildenborough]	1	1	1	1	-0.833932	3.62596	0.229989	0.114995	54.5464	5	1.64852e-08	7.78291	3	1	IPTL-DvH1-O18-WT_O16-07_T1_protein_output.tsv	0.477363	86	19	-0.362968	0.736753	0.169023	0.0108351	2.82426	IPTL-DvH1-O18-WT_O16-07_T2_protein_output.tsv	-0.0974676	78	14	-1.39256	1.06011	0.283327	0.73595	0.344011	IPTL-DvH1-O18-WT_O16-07_T3_protein_output.tsv	0.618047	72	19	-1.61753	0.968561	0.222203	0.0118943	2.78145	IPTL-DvH1-O18-WT_O16-07_T4_protein_output.tsv	1.57732	213	25	1.04908	1.31958
FdnG-1	VIMSS209531	fdnG-1 formate dehydrogenase, alpha subunit, selenocysteine-containing (TIGR) [Desulfovibrio vulgaris Hildenborough]	1	1	0	1	-0.816061	1.92223	0.424538	0.212269	17.9255	5	0.0172209	1.76395	255	47	IPTL-DvH1-O18-WT_O16-07_T1_protein_output.tsv	1.29315	8	6	0.452819	1.22072	0.498355	0.0409452	2.59483	IPTL-DvH1-O18-WT_O16-07_T2_protein_output.tsv	0.275258	4	2	-1.01983	1.11041	0.785177	0.759393	0.350569	IPTL-DvH1-O18-WT_O16-07_T3_protein_output.tsv	0.0582319	6	5	-2.17734	0.750756	0.335748	0.869109	0.173439	IPTL-DvH1-O18-WT_O16-07_T4_protein_output.tsv	0.372633	9	5	-0.155611	0.641799
Nox	VIMSS208734	nox pyridine nucleotide-disulfide oxidoreductase (TIGR) [Desulfovibrio vulgaris Hildenborough]	1	1	1	1	-0.796511	2.16069	0.368638	0.184319	29.3691	5	0.000406236	3.39122	49	14	IPTL-DvH1-O18-WT_O16-07_T1_protein_output.tsv	1.09292	13	8	0.252592	1.13634	0.401755	0.0262337	2.72037	IPTL-DvH1-O18-WT_O16-07_T2_protein_output.tsv	0.664015	17	8	-0.631073	0.909686	0.321623	0.0728402	2.06458	IPTL-DvH1-O18-WT_O16-07_T3_protein_output.tsv	0.384129	9	7	-1.85145	0.55055	0.208088	0.107397	1.84599	IPTL-DvH1-O18-WT_O16-07_T4_protein_output.tsv	0.54582	19	9	0.0175765	1.48045
SerS	VIMSS209170	serS seryl-tRNA synthetase (TIGR) [Desulfovibrio vulgaris Hildenborough]	0	1	1	0.00495495	-0.789791	2.81707	0.280359	0.140179	22.8819	5	0.00383585	2.41614	121		IPTL-DvH1-O18-WT_O16-07_T1_protein_output.tsv	2.7645	3	2	1.92417	0.842792	0.595944	0.0434633	4.63886	IPTL-DvH1-O18-WT_O16-07_T2_protein_output.tsv	-0.0928752	2	2	-1.38796	0.590568	0.417595	0.844645	0.222405	IPTL-DvH1-O18-WT_O16-07_T3_protein_output.tsv	0.613554	9	5	-1.62202	0.32718	0.146319	0.00854492	4.19326	IPTL-DvH1-O18-WT_O16-07_T4_protein_output.tsv	0.902719	5	3	0.374475	0.591747
McpD	VIMSS209535	mcpD methyl-accepting chemotaxis protein (TIGR) [Desulfovibrio vulgaris Hildenborough]	0	1	1	0.000573301	-0.782054	4.32581	0.180788	0.090394	35.9001	5	3.46268e-05	4.46059	14		IPTL-DvH1-O18-WT_O16-07_T1_protein_output.tsv	1.69101	6	4	0.850678	0.181796	0.0908979	4.91431e-05	18.6034	IPTL-DvH1-O18-WT_O16-07_T2_protein_output.tsv	0.990567	3	3	-0.304521	1.09606	0.632811	0.215472	1.56534	IPTL-DvH1-O18-WT_O16-07_T3_protein_output.tsv	0.968407	7	5	-1.26717	0.934077	0.417732	0.0682023	2.31825	IPTL-DvH1-O18-WT_O16-07_T4_protein_output.tsv	0.0390355	14	4	-0.489208	1.06174
VIMSS206193	VIMSS206193	DVU0766 transporter, putative (TIGR) [Desulfovibrio vulgaris Hildenborough]	0	1	0	0.0122441	-0.760808	3.6466	0.208635	0.104317	16.3689	5	0.0260771	1.58374	299		IPTL-DvH1-O18-WT_O16-07_T1_protein_output.tsv	-0.168186	5	3	-1.00852	0.979543	0.56554	0.785572	0.29739	IPTL-DvH1-O18-WT_O16-07_T2_protein_output.tsv	2.1753	2	2	0.880214	1.34897	0.953867	0.150147	2.28051	IPTL-DvH1-O18-WT_O16-07_T3_protein_output.tsv	-0.107746	4	2	-2.34332	1.10822	0.783632	0.903232	0.137496	IPTL-DvH1-O18-WT_O16-07_T4_protein_output.tsv	1.34961	8	2	0.821371	0.244951
DVU2013	VIMSS207486	DVU2013 hybrid cluster protein (TIGR) [Desulfovibrio vulgaris Hildenborough]	1	1	0	1	-0.755961	1.83669	0.411589	0.205794	18.927	5	0.0129726	1.88697	227	44	IPTL-DvH1-O18-WT_O16-07_T1_protein_output.tsv	0.482258	13	5	-0.358073	1.24278	0.555787	0.425235	0.867702	IPTL-DvH1-O18-WT_O16-07_T2_protein_output.tsv	1.29447	10	3	-0.00062319	1.51078	0.872249	0.234447	1.48405	IPTL-DvH1-O18-WT_O16-07_T3_protein_output.tsv	0.0544346	10	4	-2.18114	0.544976	0.272488	0.851406	0.199769	IPTL-DvH1-O18-WT_O16-07_T4_protein_output.tsv	-0.129274	26	9	-0.657518	0.887838
VIMSS209486	VIMSS209486	DVU0547 high-affinity branched chain amino acid ABC transporter, periplasmic branched chain amino acid-binding protein (TIGR) [Desulfovibrio vulgaris Hildenborough]	0	1	1	0.00208845	-0.721413	2.19055	0.32933	0.164665	28.8418	5	0.000491817	3.3082	51	134	IPTL-DvH1-O18-WT_O16-07_T1_protein_output.tsv	-0.927432	16	7	-1.76776	0.689499	0.260606	0.00923489	3.55875	IPTL-DvH1-O18-WT_O16-07_T2_protein_output.tsv	2.99731	7	4	1.70222	1.50066	0.750331	0.0162021	3.99465	IPTL-DvH1-O18-WT_O16-07_T3_protein_output.tsv	0.414626	7	6	-1.82095	0.62568	0.255433	0.155667	1.62323	IPTL-DvH1-O18-WT_O16-07_T4_protein_output.tsv	0.836564	23	6	0.30832	1.9953
VIMSS207335	VIMSS207335	DVU1869 methyl-accepting chemotaxis protein (TIGR) [Desulfovibrio vulgaris Hildenborough]	0	1	1	0.0023751	-0.688087	3.74595	0.183688	0.091844	27.0574	5	0.000929686	3.03166	58	128	IPTL-DvH1-O18-WT_O16-07_T1_protein_output.tsv	-0.769039	3	3	-1.60937	1.02699	0.592934	0.28537	1.29701	IPTL-DvH1-O18-WT_O16-07_T2_protein_output.tsv	-0.0302876	4	4	-1.32538	1.50973	0.754863	0.969918	0.0401233	IPTL-DvH1-O18-WT_O16-07_T3_protein_output.tsv	0.966388	4	4	-1.26919	0.257225	0.128613	0.00167904	7.51395	IPTL-DvH1-O18-WT_O16-07_T4_protein_output.tsv	1.64079	9	4	1.11255	0.541798
OmpA	VIMSS206866	DVU1422 OmpA family protein (TIGR) [Desulfovibrio vulgaris Hildenborough]	0	1	1	0.00647011	-0.683327	1.69986	0.40199	0.200995	21.5569	5	0.00586096	2.23203	158	127	IPTL-DvH1-O18-WT_O16-07_T1_protein_output.tsv	0.0957199	91	14	-0.744611	0.642184	0.171631	0.585852	0.557708	IPTL-DvH1-O18-WT_O16-07_T2_protein_output.tsv	2.14181	108	10	0.846725	1.53071	0.484053	0.00128458	4.42475	IPTL-DvH1-O18-WT_O16-07_T3_protein_output.tsv	-0.167575	62	11	-2.40315	1.07682	0.324675	0.615979	0.516131	IPTL-DvH1-O18-WT_O16-07_T4_protein_output.tsv	0.776358	201	14	0.248114	1.54831
HynA	VIMSS207391	hynA-1 periplasmic [NiFe] hydrogenase, large subunit, isozyme 1 (TIGR) [Desulfovibrio vulgaris Hildenborough]	1	1	1	1	-0.630913	3.27837	0.192447	0.0962235	25.5672	5	0.00156144	2.80647	77	20	IPTL-DvH1-O18-WT_O16-07_T1_protein_output.tsv	0.789485	6	3	-0.0508455	0.75964	0.438578	0.169663	1.8001	IPTL-DvH1-O18-WT_O16-07_T2_protein_output.tsv	-0.579224	2	1	-1.87431	0.181838	0.181838	0.193654	3.18538	IPTL-DvH1-O18-WT_O16-07_T3_protein_output.tsv	0.958727	5	3	-1.27685	0.358665	0.207075	0.018978	4.62985	IPTL-DvH1-O18-WT_O16-07_T4_protein_output.tsv	0.904399	8	4	0.376155	0.331051
Rbr	VIMSS208611	rbr rubrerythrin (TIGR) [Desulfovibrio vulgaris Hildenborough]	1	1	0	0	-0.556671	1.77394	0.313805	0.156903	15.4643	5	0.0326537	1.48607	333	59	IPTL-DvH1-O18-WT_O16-07_T1_protein_output.tsv	1.18218	19	2	0.34185	0.302897	0.214181	0.0312915	5.51955	IPTL-DvH1-O18-WT_O16-07_T2_protein_output.tsv	0.205112	30	2	-1.08998	0.332795	0.235321	0.475318	0.871624	IPTL-DvH1-O18-WT_O16-07_T3_protein_output.tsv	0.225685	13	5	-2.00989	0.692107	0.30952	0.498619	0.729148	IPTL-DvH1-O18-WT_O16-07_T4_protein_output.tsv	0.721726	48	5	0.193482	0.86623
VIMSS209552	VIMSS209552	DVU0608 methyl-accepting chemotaxis protein (TIGR) [Desulfovibrio vulgaris Hildenborough]	0	1	0	0.0108518	-0.544878	1.76901	0.308014	0.154007	17.7264	5	0.018192	1.74012	265		IPTL-DvH1-O18-WT_O16-07_T1_protein_output.tsv	0.755373	8	7	-0.0849575	0.618807	0.233887	0.0144587	3.22965	IPTL-DvH1-O18-WT_O16-07_T2_protein_output.tsv	0.884691	6	4	-0.410397	1.20877	0.604386	0.217096	1.46378	IPTL-DvH1-O18-WT_O16-07_T3_protein_output.tsv	0.346224	7	5	-1.88935	0.641372	0.28683	0.281389	1.20707	IPTL-DvH1-O18-WT_O16-07_T4_protein_output.tsv	0.273397	6	4	-0.254847	0.645081
VIMSS209193	VIMSS209193	divK DNA-binding response regulator (TIGR) [Desulfovibrio vulgaris Hildenborough]	0	1	0	0.013964	-0.540331	2.95637	0.182768	0.0913842	15.2904	5	0.0340443	1.46796	341		IPTL-DvH1-O18-WT_O16-07_T1_protein_output.tsv	-0.974464	3	1	-1.81479	0.326875	0.326875	0.206039	2.98115	IPTL-DvH1-O18-WT_O16-07_T2_protein_output.tsv	1.94277	6	1	0.647685	0.259399	0.259399	0.0845016	7.48953	IPTL-DvH1-O18-WT_O16-07_T3_protein_output.tsv	0.778143	3	1	-1.45743	0.403913	0.403913	0.304807	1.92651	IPTL-DvH1-O18-WT_O16-07_T4_protein_output.tsv	0.71862	9	2	0.190376	1.41544
ProS	VIMSS206787	proS prolyl-tRNA synthetase (TIGR) [Desulfovibrio vulgaris Hildenborough]	0	1	1	0.00618346	-0.536876	3.43499	0.156296	0.0781481	21.7385	5	0.00553478	2.2569	151	121	IPTL-DvH1-O18-WT_O16-07_T1_protein_output.tsv	1.08934	5	2	0.24901	0.510259	0.360808	0.0944233	3.01917	IPTL-DvH1-O18-WT_O16-07_T2_protein_output.tsv	-1.41034	4	2	-2.70543	0.275049	0.194489	0.0184913	7.25149	IPTL-DvH1-O18-WT_O16-07_T3_protein_output.tsv	0.304861	2	1	-1.93071	0.043947	0.043947	0.0911435	6.93702	IPTL-DvH1-O18-WT_O16-07_T4_protein_output.tsv	0.118625	4	3	-0.409619	0.643195
DVU2400	VIMSS207891	DVU2400 hydrogenase, putative (TIGR) [Desulfovibrio vulgaris Hildenborough]	1	1	1	1	-0.533013	1.87389	0.284443	0.142221	20.348	5	0.00851558	2.06979	184	38	IPTL-DvH1-O18-WT_O16-07_T1_protein_output.tsv	0.382899	3	3	-0.457431	0.179679	0.103738	0.0344917	3.69104	IPTL-DvH1-O18-WT_O16-07_T2_protein_output.tsv	1.03983	7	3	-0.255254	1.42957	0.82536	0.296814	1.25985	IPTL-DvH1-O18-WT_O16-07_T3_protein_output.tsv	0.914697	3	3	-1.32088	1.17508	0.678433	0.270338	1.34825	IPTL-DvH1-O18-WT_O16-07_T4_protein_output.tsv	0.753418	11	4	0.225175	0.904856
FdoH	VIMSS207976	fdoH formate dehydrogenase, beta subunit, putative (TIGR) [Desulfovibrio vulgaris Hildenborough]	1	1	1	1	-0.527347	2.44321	0.215842	0.107921	23.574	5	0.00305733	2.51466	106	27	IPTL-DvH1-O18-WT_O16-07_T1_protein_output.tsv	1.49714	10	5	0.656804	0.916514	0.409878	0.0147076	3.65264	IPTL-DvH1-O18-WT_O16-07_T2_protein_output.tsv	-0.948103	8	3	-2.24319	1.41716	0.818196	0.33041	1.15877	IPTL-DvH1-O18-WT_O16-07_T3_protein_output.tsv	0.641421	13	3	-1.59415	0.352764	0.203668	0.0512915	3.14934	IPTL-DvH1-O18-WT_O16-07_T4_protein_output.tsv	0.277243	14	4	-0.251	1.27462
QmoB	VIMSS206276	QmoB Quinone-interacting membrane-bound oxidoreductase (Shelley Haveman) [Desulfovibrio vulgaris Hildenborough]	1	1	1	1	-0.52392	1.9517	0.268443	0.134222	20.2029	5	0.00889808	2.0507	190	40	IPTL-DvH1-O18-WT_O16-07_T1_protein_output.tsv	0.328117	13	8	-0.512214	1.06509	0.376565	0.408954	0.871341	IPTL-DvH1-O18-WT_O16-07_T2_protein_output.tsv	0.764079	9	4	-0.53101	1.13541	0.567703	0.249553	1.34591	IPTL-DvH1-O18-WT_O16-07_T3_protein_output.tsv	0.277084	19	8	-1.95849	0.597384	0.211207	0.225944	1.31191	IPTL-DvH1-O18-WT_O16-07_T4_protein_output.tsv	0.204501	22	10	-0.323743	1.01278
MreB	VIMSS206216	mreB-1 rod shape-determining protein MreB (TIGR) [Desulfovibrio vulgaris Hildenborough]	0	1	1	0.0031941	-0.519743	4.80731	0.108115	0.0540576	25.5462	5	0.00157276	2.80334	78	115	IPTL-DvH1-O18-WT_O16-07_T1_protein_output.tsv	-0.493704	3	1	-1.33403	0.083099	0.083099	0.106159	5.94115	IPTL-DvH1-O18-WT_O16-07_T2_protein_output.tsv	-1.03406	2	1	-2.32915	0.439449	0.439449	0.255824	2.35309	IPTL-DvH1-O18-WT_O16-07_T3_protein_output.tsv	-0.161396	3	2	-2.39697	1.36911	0.968106	0.882927	0.166713	IPTL-DvH1-O18-WT_O16-07_T4_protein_output.tsv	-2.84309	2	2	-3.37133	0.243727
VIMSS207114	VIMSS207114	aspC4 aminotransferase, classes I and II (TIGR) [Desulfovibrio vulgaris Hildenborough]	0	0	0	0.0239148	-0.496216	0.688496	0.720724	0.360362	6.35428	5	0.0885299	1.05291	584		IPTL-DvH1-O18-WT_O16-07_T1_protein_output.tsv	1.24581	4	1	0.405476	0.640056	0.640056	0.302141	1.9464	IPTL-DvH1-O18-WT_O16-07_T2_protein_output.tsv	1.45367	4	3	0.158583	1.49146	0.861095	0.189963	1.68817	IPTL-DvH1-O18-WT_O16-07_T3_protein_output.tsv	0.00270748	2	1	-2.23287	0.516292	0.516292	0.996662	0.00524409	IPTL-DvH1-O18-WT_O16-07_T4_protein_output.tsv	0.222523	11	3	-0.305721	1.12327
QmoA	VIMSS206275	QmoA Quinone-interacting membrane-bound oxidoreductase (Shelley Haveman) [Desulfovibrio vulgaris Hildenborough]	1	1	0	0	-0.479508	1.55563	0.308239	0.15412	13.9661	5	0.0459449	1.33776	412	67	IPTL-DvH1-O18-WT_O16-07_T1_protein_output.tsv	1.76279	10	4	0.922459	0.778013	0.389007	0.0105651	4.53152	IPTL-DvH1-O18-WT_O16-07_T2_protein_output.tsv	0.951846	3	2	-0.343242	1.15125	0.81406	0.362796	1.16926	IPTL-DvH1-O18-WT_O16-07_T3_protein_output.tsv	-0.674604	4	4	-2.91018	1.48262	0.741311	0.414291	0.910014	IPTL-DvH1-O18-WT_O16-07_T4_protein_output.tsv	-0.172023	8	4	-0.700267	1.07302
EchC	VIMSS209368	DVU0432 Ech hydrogenase, subunit EchC, putative (TIGR) [Desulfovibrio vulgaris Hildenborough]	1	0	0	0	-0.476638	0.935683	0.509401	0.2547	6.11892	5	0.085631	1.06737	570	86	IPTL-DvH1-O18-WT_O16-07_T1_protein_output.tsv	0.241043	11	2	-0.599288	1.30092	0.919887	0.817814	0.262036	IPTL-DvH1-O18-WT_O16-07_T2_protein_output.tsv	-0.790104	15	1	-2.08519	0.508333	0.508333	0.363958	1.5543	IPTL-DvH1-O18-WT_O16-07_T3_protein_output.tsv	0.465612	12	2	-1.76996	1.42129	1.00501	0.688682	0.463293	IPTL-DvH1-O18-WT_O16-07_T4_protein_output.tsv	2.22907	15	2	1.70083	2.05163
VIMSS206381	VIMSS206381	DVU0949 conserved domain protein (TIGR) [Desulfovibrio vulgaris Hildenborough]	0	0	0	0.0201884	-0.473957	1.06902	0.443356	0.221678	12.1825	5	0.064892	1.18781	493		IPTL-DvH1-O18-WT_O16-07_T1_protein_output.tsv	0.874938	7	4	0.0346071	0.940473	0.470236	0.1363	1.86063	IPTL-DvH1-O18-WT_O16-07_T2_protein_output.tsv	-0.081435	8	2	-1.37652	1.53854	1.08791	0.947144	0.0748545	IPTL-DvH1-O18-WT_O16-07_T3_protein_output.tsv	0.589187	5	4	-1.64639	1.22315	0.611574	0.389906	0.963393	IPTL-DvH1-O18-WT_O16-07_T4_protein_output.tsv	-0.0122174	10	3	-0.540461	0.807197
VIMSS207532	VIMSS207532	DVU2059 glycosyl transferase, group 2 family protein (TIGR) [Desulfovibrio vulgaris Hildenborough]	0	1	1	0.000778051	-0.467906	4.98688	0.0938274	0.0469137	34.9623	5	4.97816e-05	4.30293	19	114	IPTL-DvH1-O18-WT_O16-07_T1_protein_output.tsv	2.47088	7	3	1.63055	0.488447	0.282005	0.00313102	8.76184	IPTL-DvH1-O18-WT_O16-07_T2_protein_output.tsv	-0.245899	2	1	-1.54099	0.0390864	0.0390864	0.100353	6.29117	IPTL-DvH1-O18-WT_O16-07_T3_protein_output.tsv	-0.786426	12	3	-3.022	0.277742	0.160354	0.0162284	4.9043	IPTL-DvH1-O18-WT_O16-07_T4_protein_output.tsv	0.429234	7	4	-0.0990098	0.682816
ildD	VIMSS208290	lldD dehydrogenase, FMN-dependent family (TIGR) [Desulfovibrio vulgaris Hildenborough]	1	1	1	1	-0.451521	2.42135	0.186475	0.0932375	22.5342	5	0.00429304	2.36724	130	32	IPTL-DvH1-O18-WT_O16-07_T1_protein_output.tsv	1.2881	4	4	0.447766	1.50502	0.752511	0.162112	1.71173	IPTL-DvH1-O18-WT_O16-07_T2_protein_output.tsv	0.884298	6	3	-0.41079	0.536476	0.309735	0.0648414	2.85502	IPTL-DvH1-O18-WT_O16-07_T3_protein_output.tsv	-0.572862	3	3	-2.80844	0.185969	0.107369	0.0128704	5.33544	IPTL-DvH1-O18-WT_O16-07_T4_protein_output.tsv	0.479898	8	2	-0.0483454	0.341656
VIMSS207816	VIMSS207816	hypB hydrogenase accessory protein HypB (TIGR) [Desulfovibrio vulgaris Hildenborough]	0	1	1	0.00507781	-0.431108	19.4631	0.02215	0.011075	22.7329	5	0.00402602	2.39512	124	112	IPTL-DvH1-O18-WT_O16-07_T1_protein_output.tsv	0.515352	2	1	-0.324978	0.04898	0.04898	0.0603243	10.5217	IPTL-DvH1-O18-WT_O16-07_T2_protein_output.tsv	0.558517	2	1	-0.736572	0.310281	0.310281	0.322823	1.80004	IPTL-DvH1-O18-WT_O16-07_T3_protein_output.tsv	0.201016	3	1	-2.03456	0.366726	0.366726	0.680792	0.548136	IPTL-DvH1-O18-WT_O16-07_T4_protein_output.tsv	0.589834	2	1	0.0615905	0.00664697
VIMSS209195	VIMSS209195	DVU0261 universal stress protein family (TIGR) [Desulfovibrio vulgaris Hildenborough]	0	1	0	0.0151925	-0.429728	1.07167	0.40099	0.200495	14.6768	5	0.0392773	1.40586	371		IPTL-DvH1-O18-WT_O16-07_T1_protein_output.tsv	0.114036	14	7	-0.726295	1.06922	0.404129	0.785969	0.282176	IPTL-DvH1-O18-WT_O16-07_T2_protein_output.tsv	1.84865	13	6	0.553559	1.67263	0.682848	0.0352342	2.70726	IPTL-DvH1-O18-WT_O16-07_T3_protein_output.tsv	-0.605932	11	8	-2.84151	0.81797	0.289196	0.069451	2.09523	IPTL-DvH1-O18-WT_O16-07_T4_protein_output.tsv	0.567165	27	8	0.0389209	1.71362
VIMSS209275	VIMSS209275	kdsB 3-deoxy-D-manno-octulosonate cytidylyltransferase (TIGR) [Desulfovibrio vulgaris Hildenborough]	0	1	0	0.0112203	-0.429157	3.97211	0.108042	0.0540212	17.014	5	0.0220455	1.65668	274		IPTL-DvH1-O18-WT_O16-07_T1_protein_output.tsv	0.263592	2	1	-0.576739	0.040487	0.040487	0.0970246	6.51054	IPTL-DvH1-O18-WT_O16-07_T2_protein_output.tsv	-0.580766	2	1	-1.87585	0.0268855	0.0268855	0.0294502	21.6014	IPTL-DvH1-O18-WT_O16-07_T3_protein_output.tsv	-0.097544	2	2	-2.33312	0.184787	0.130664	0.533177	0.746523	IPTL-DvH1-O18-WT_O16-07_T4_protein_output.tsv	0.959274	6	2	0.43103	0.885334
VIMSS113992	VIMSS113992	20 Protein-coding gene [Desulfovibrio vulgaris Hildenborough]	0	1	0	0.0162572	-0.424937	1.70738	0.248883	0.124441	14.1915	5	0.043763	1.35889	397		IPTL-DvH1-O18-WT_O16-07_T1_protein_output.tsv	1.48591	12	2	0.64558	0.784989	0.555071	0.115801	2.67698	IPTL-DvH1-O18-WT_O16-07_T2_protein_output.tsv	-0.392807	34	2	-1.6879	0.428518	0.303008	0.324276	1.29636	IPTL-DvH1-O18-WT_O16-07_T3_protein_output.tsv	0.250323	7	1	-1.98525	0.725976	0.725976	0.788615	0.344808	IPTL-DvH1-O18-WT_O16-07_T4_protein_output.tsv	1.46364	13	2	0.935398	0.590401
VIMSS207323	VIMSS207323	DVU1857 methyl-accepting chemotaxis protein (TIGR) [Desulfovibrio vulgaris Hildenborough]	0	1	1	0.00679771	-0.422483	1.85798	0.227388	0.113694	21.156	5	0.00664356	2.1776	166	110	IPTL-DvH1-O18-WT_O16-07_T1_protein_output.tsv	0.355768	12	10	-0.484563	0.620407	0.19619	0.0998496	1.81338	IPTL-DvH1-O18-WT_O16-07_T2_protein_output.tsv	0.33606	7	6	-0.959028	0.96895	0.395572	0.428163	0.849555	IPTL-DvH1-O18-WT_O16-07_T3_protein_output.tsv	0.995726	8	8	-1.23985	0.94496	0.334094	0.0175902	2.98038	IPTL-DvH1-O18-WT_O16-07_T4_protein_output.tsv	0.911688	5	3	0.383444	0.936394
VIMSS206099	VIMSS206099	fliY amino acid ABC transporter, periplasmic amino acid-binding protein (TIGR) [Desulfovibrio vulgaris Hildenborough]	0	1	0	0.00810811	-0.413866	2.05998	0.200908	0.100454	19.7442	5	0.0102092	1.99101	198		IPTL-DvH1-O18-WT_O16-07_T1_protein_output.tsv	0.771308	4	3	-0.0690225	0.433984	0.250561	0.0542069	3.07833	IPTL-DvH1-O18-WT_O16-07_T2_protein_output.tsv	-0.237471	4	1	-1.53256	0.215593	0.215593	0.469283	1.10148	IPTL-DvH1-O18-WT_O16-07_T3_protein_output.tsv	0.417468	5	3	-1.81811	0.372087	0.214824	0.147235	1.9433	IPTL-DvH1-O18-WT_O16-07_T4_protein_output.tsv	0.381851	11	4	-0.146393	1.23885
VIMSS206137	VIMSS206137	DVU0712 amino acid ABC transporter, periplasmic-binding protein (TIGR) [Desulfovibrio vulgaris Hildenborough]	0	1	1	0.00601966	-0.411231	2.36158	0.174134	0.0870669	21.819	5	0.00539561	2.26796	147	107	IPTL-DvH1-O18-WT_O16-07_T1_protein_output.tsv	-0.670559	8	3	-1.51089	0.828724	0.478464	0.255609	1.40148	IPTL-DvH1-O18-WT_O16-07_T2_protein_output.tsv	0.874271	22	4	-0.420817	0.553014	0.276507	0.0341237	3.16184	IPTL-DvH1-O18-WT_O16-07_T3_protein_output.tsv	-0.306946	5	5	-2.54252	0.987878	0.441793	0.518152	0.694774	IPTL-DvH1-O18-WT_O16-07_T4_protein_output.tsv	1.40584	21	6	0.877598	1.38039
VIMSS408350	VIMSS408350	thiG thiG protein (TIGR) [Desulfovibrio vulgaris Hildenborough]	0	0	0	0.0227273	-0.40571	1.00236	0.404756	0.202378	10.6374	5	0.0816768	1.0879	555		IPTL-DvH1-O18-WT_O16-07_T1_protein_output.tsv	0.534963	3	2	-0.305368	0.643231	0.454833	0.360566	1.17617	IPTL-DvH1-O18-WT_O16-07_T2_protein_output.tsv	-0.600736	6	2	-1.89582	1.65558	1.17067	0.658906	0.513154	IPTL-DvH1-O18-WT_O16-07_T3_protein_output.tsv	1.10112	4	2	-1.13445	0.756885	0.535199	0.17591	2.05741	IPTL-DvH1-O18-WT_O16-07_T4_protein_output.tsv	0.42923	11	3	-0.0990135	1.47591
VIMSS208711	VIMSS208711	DVU3190 hypothetical protein (TIGR) [Desulfovibrio vulgaris Hildenborough]	0	1	1	0.0012285	-0.397516	3.11049	0.127798	0.0638991	31.753	5	0.00016854	3.7733	30	104	IPTL-DvH1-O18-WT_O16-07_T1_protein_output.tsv	-1.13858	8	4	-1.97891	0.57629	0.288145	0.0167981	3.95141	IPTL-DvH1-O18-WT_O16-07_T2_protein_output.tsv	0.750963	6	4	-0.544125	0.290046	0.145023	0.00661439	5.17823	IPTL-DvH1-O18-WT_O16-07_T3_protein_output.tsv	0.46537	7	5	-1.7702	0.668511	0.298967	0.180296	1.55659	IPTL-DvH1-O18-WT_O16-07_T4_protein_output.tsv	1.35582	6	5	0.827575	1.23556
DVU2077	VIMSS207551	DVU2077 conserved hypothetical protein (TIGR) [Desulfovibrio vulgaris Hildenborough]	1	0	0	0	-0.39602	1.33171	0.297377	0.148688	12.2266	5	0.064401	1.19111	490	75	IPTL-DvH1-O18-WT_O16-07_T1_protein_output.tsv	0.390778	15	7	-0.449553	0.611592	0.23116	0.134775	1.69051	IPTL-DvH1-O18-WT_O16-07_T2_protein_output.tsv	-0.360519	3	2	-1.65561	0.935361	0.6614	0.640356	0.545085	IPTL-DvH1-O18-WT_O16-07_T3_protein_output.tsv	0.0502298	10	6	-2.18535	0.847756	0.346095	0.889358	0.145133	IPTL-DvH1-O18-WT_O16-07_T4_protein_output.tsv	0.708222	22	6	0.179978	1.02286
VIMSS208045	VIMSS208045	acpD acyl carrier protein phosphodiesterase (TIGR) [Desulfovibrio vulgaris Hildenborough]	0	0	0	0.0194513	-0.392605	1.14639	0.342472	0.171236	12.5424	5	0.0609	1.21538	475		IPTL-DvH1-O18-WT_O16-07_T1_protein_output.tsv	0.35574	15	5	-0.484591	0.692528	0.309708	0.302673	1.14863	IPTL-DvH1-O18-WT_O16-07_T2_protein_output.tsv	-0.355752	9	4	-1.65084	0.937683	0.468841	0.490232	0.758789	IPTL-DvH1-O18-WT_O16-07_T3_protein_output.tsv	0.613469	6	4	-1.62211	0.816789	0.408395	0.207473	1.50215	IPTL-DvH1-O18-WT_O16-07_T4_protein_output.tsv	0.316618	14	6	-0.211626	1.41761
VIMSS206366	VIMSS206366	DVU0935 methyl-accepting chemotaxis protein (TIGR) [Desulfovibrio vulgaris Hildenborough]	0	1	1	0.0045045	-0.37868	2.24673	0.168547	0.0842736	23.4613	5	0.00317316	2.49851	110	103	IPTL-DvH1-O18-WT_O16-07_T1_protein_output.tsv	0.0232652	7	6	-0.817066	0.786318	0.321013	0.94458	0.0724744	IPTL-DvH1-O18-WT_O16-07_T2_protein_output.tsv	-0.887314	8	5	-2.1824	1.1702	0.523328	0.150745	1.69552	IPTL-DvH1-O18-WT_O16-07_T3_protein_output.tsv	0.586809	5	4	-1.64877	0.441118	0.220559	0.0563577	2.66056	IPTL-DvH1-O18-WT_O16-07_T4_protein_output.tsv	1.12637	15	6	0.598127	0.833947
VIMSS207358	VIMSS207358	DVU1891 conserved hypothetical protein (TIGR) [Desulfovibrio vulgaris Hildenborough]	0	0	0	0.0256347	-0.378162	1.10458	0.342359	0.171179	8.87949	5	0.0955068	1.01997	626		IPTL-DvH1-O18-WT_O16-07_T1_protein_output.tsv	0.342458	5	3	-0.497873	1.42081	0.820307	0.704409	0.417475	IPTL-DvH1-O18-WT_O16-07_T2_protein_output.tsv	0.951179	2	1	-0.343909	0.231603	0.231603	0.152052	4.10694	IPTL-DvH1-O18-WT_O16-07_T3_protein_output.tsv	1.0383	5	2	-1.19727	0.665931	0.470884	0.15825	2.20501	IPTL-DvH1-O18-WT_O16-07_T4_protein_output.tsv	-0.0553787	5	2	-0.583623	0.973966
TolC	VIMSS206447	DVU1013 type I secretion outer membrane protein, TolC family (TIGR) [Desulfovibrio vulgaris Hildenborough]	0	1	1	0.0031122	-0.374945	1.6979	0.220829	0.110414	25.7452	5	0.00146866	2.83308	76	100	IPTL-DvH1-O18-WT_O16-07_T1_protein_output.tsv	0.0985866	64	17	-0.741744	0.955604	0.231768	0.675905	0.425368	IPTL-DvH1-O18-WT_O16-07_T2_protein_output.tsv	-0.133276	60	17	-1.42836	1.13482	0.275233	0.634402	0.48423	IPTL-DvH1-O18-WT_O16-07_T3_protein_output.tsv	0.613025	53	18	-1.62255	0.645259	0.152089	0.000784332	4.0307	IPTL-DvH1-O18-WT_O16-07_T4_protein_output.tsv	0.75929	118	19	0.231046	1.33618
DsrO	VIMSS206728	DsrO Periplasmic (Tat), binds 2[4Fe-4S] (Shelley Haveman) [Desulfovibrio vulgaris Hildenborough]	1	1	1	1	-0.369676	8.41055	0.0439539	0.0219769	31.8955	5	0.000159783	3.79647	29	9	IPTL-DvH1-O18-WT_O16-07_T1_protein_output.tsv	0.150463	4	3	-0.689867	0.22429	0.129494	0.329302	1.16194	IPTL-DvH1-O18-WT_O16-07_T2_protein_output.tsv	0.161336	5	3	-1.13375	0.667963	0.385649	0.703835	0.418349	IPTL-DvH1-O18-WT_O16-07_T3_protein_output.tsv	1.05648	5	4	-1.1791	0.355137	0.177568	0.0040041	5.94971	IPTL-DvH1-O18-WT_O16-07_T4_protein_output.tsv	2.4263	3	2	1.89806	1.44937
ApsA	VIMSS206274	ApsA adenylyl-sulphate reductase, alpha subunit (TIGR) [Desulfovibrio vulgaris Hildenborough]	1	1	1	1	-0.35322	1.68525	0.209595	0.104798	25.9757	5	0.0013563	2.86764	73	19	IPTL-DvH1-O18-WT_O16-07_T1_protein_output.tsv	0.429888	57	16	-0.410443	0.75977	0.189942	0.0378792	2.26326	IPTL-DvH1-O18-WT_O16-07_T2_protein_output.tsv	1.22163	40	13	-0.0734572	2.15125	0.596649	0.0613742	2.04749	IPTL-DvH1-O18-WT_O16-07_T3_protein_output.tsv	-0.352869	35	13	-2.58844	0.902588	0.250333	0.182131	1.4096	IPTL-DvH1-O18-WT_O16-07_T4_protein_output.tsv	-0.168378	105	13	-0.696622	1.29176
VIMSS209507	VIMSS209507	DVU0566 GAF domain protein (TIGR) [Desulfovibrio vulgaris Hildenborough]	0	1	0	0.0160115	-0.35056	1.38043	0.25395	0.126975	14.263	5	0.0430832	1.36569	391		IPTL-DvH1-O18-WT_O16-07_T1_protein_output.tsv	0.0821256	4	3	-0.758205	0.512597	0.295948	0.79942	0.2775	IPTL-DvH1-O18-WT_O16-07_T2_protein_output.tsv	-0.781278	6	3	-2.07637	1.12312	0.648432	0.314631	1.20487	IPTL-DvH1-O18-WT_O16-07_T3_protein_output.tsv	0.514274	6	4	-1.7213	0.345349	0.172674	0.0408079	2.97829	IPTL-DvH1-O18-WT_O16-07_T4_protein_output.tsv	1.42472	7	3	0.896471	1.35328
PutA	VIMSS208845	putA proline dehydrogenase/delta-1-pyrroline-5-carboxylate dehydrogenase (TIGR) [Desulfovibrio vulgaris Hildenborough]	1	0	0	0	-0.34493	0.827785	0.416691	0.208345	9.44002	5	0.0921841	1.03534	595	92	IPTL-DvH1-O18-WT_O16-07_T1_protein_output.tsv	0.773385	8	7	-0.0669454	0.899996	0.340167	0.0571776	2.27355	IPTL-DvH1-O18-WT_O16-07_T2_protein_output.tsv	0.206748	3	3	-1.08834	0.364846	0.210644	0.39872	0.981506	IPTL-DvH1-O18-WT_O16-07_T3_protein_output.tsv	-0.041041	9	5	-2.27662	0.579627	0.259217	0.880395	0.158327	IPTL-DvH1-O18-WT_O16-07_T4_protein_output.tsv	0.136619	8	5	-0.391625	1.83194
VIMSS209571	VIMSS209571	nrfA cytochrome c nitrite reductase, catalytic subunit NrfA, putative (Shelley Haveman) [Desulfovibrio vulgaris Hildenborough]	0	0	0	0.018059	-0.343619	1.13222	0.303492	0.151746	13.3556	5	0.0521384	1.28284	441		IPTL-DvH1-O18-WT_O16-07_T1_protein_output.tsv	0.438482	22	8	-0.401849	0.971857	0.343603	0.23771	1.27613	IPTL-DvH1-O18-WT_O16-07_T2_protein_output.tsv	2.15017	8	4	0.855086	1.25329	0.626646	0.0265054	3.43124	IPTL-DvH1-O18-WT_O16-07_T3_protein_output.tsv	-0.0210988	11	7	-2.25667	0.743561	0.28104	0.942256	0.075074	IPTL-DvH1-O18-WT_O16-07_T4_protein_output.tsv	-0.371297	15	10	-0.899541	1.34534
EchD	VIMSS209367	DVU0431 Ech hydrogenase, subunit EchD, putative (TIGR) [Desulfovibrio vulgaris Hildenborough]	1	1	1	1	-0.322896	5.22447	0.0618045	0.0309023	29.4845	5	0.00038952	3.40947	48	13	IPTL-DvH1-O18-WT_O16-07_T1_protein_output.tsv	1.0698	6	3	0.229466	2.31173	1.33468	0.48143	0.80154	IPTL-DvH1-O18-WT_O16-07_T2_protein_output.tsv	1.8971	3	1	0.60201	0.176858	0.176858	0.0591781	10.7267	IPTL-DvH1-O18-WT_O16-07_T3_protein_output.tsv	-0.142449	10	4	-2.37802	0.463876	0.231938	0.572316	0.614168	IPTL-DvH1-O18-WT_O16-07_T4_protein_output.tsv	-2.25827	5	3	-2.78651	1.04479
Sat	VIMSS206736	sat sulfate adenylyltransferase (TIGR) [Desulfovibrio vulgaris Hildenborough]	1	1	1	1	-0.319438	1.51385	0.211011	0.105505	24.8225	5	0.00201317	2.69612	90	24	IPTL-DvH1-O18-WT_O16-07_T1_protein_output.tsv	1.58204	43	8	0.741713	1.04481	0.369397	0.00267741	4.28278	IPTL-DvH1-O18-WT_O16-07_T2_protein_output.tsv	-0.0459945	41	9	-1.34108	1.02112	0.340373	0.895483	0.13513	IPTL-DvH1-O18-WT_O16-07_T3_protein_output.tsv	-0.356274	52	10	-2.59185	0.856069	0.270713	0.217523	1.31606	IPTL-DvH1-O18-WT_O16-07_T4_protein_output.tsv	-0.197981	126	12	-0.726225	1.49512
VIMSS208697	VIMSS208697	DVU3176 UDP-glucose/GDP-mannose dehydrogenase family protein (TIGR) [Desulfovibrio vulgaris Hildenborough]	0	0	0	0.0258395	-0.310201	0.829193	0.3741	0.18705	7.32335	5	0.0962128	1.01677	631		IPTL-DvH1-O18-WT_O16-07_T1_protein_output.tsv	0.297863	6	4	-0.542468	1.08921	0.544603	0.613504	0.546935	IPTL-DvH1-O18-WT_O16-07_T2_protein_output.tsv	-0.492926	2	2	-1.78801	0.501952	0.354934	0.299337	1.38878	IPTL-DvH1-O18-WT_O16-07_T3_protein_output.tsv	-0.242354	6	3	-2.47793	0.765009	0.441678	0.621401	0.548712	IPTL-DvH1-O18-WT_O16-07_T4_protein_output.tsv	0.788017	9	2	0.259773	0.960733
VIMSS206913	VIMSS206913	htrA peptidase/PDZ domain protein (TIGR) [Desulfovibrio vulgaris Hildenborough]	0	0	0	0.0234234	-0.289095	1.04119	0.277659	0.138829	10.177	5	0.0861414	1.06479	572		IPTL-DvH1-O18-WT_O16-07_T1_protein_output.tsv	-0.487381	12	6	-1.32771	0.892281	0.364272	0.229386	1.33796	IPTL-DvH1-O18-WT_O16-07_T2_protein_output.tsv	0.0303845	8	5	-1.2647	0.766538	0.342806	0.932813	0.0886346	IPTL-DvH1-O18-WT_O16-07_T3_protein_output.tsv	0.330574	12	8	-1.905	0.610009	0.215671	0.163871	1.53277	IPTL-DvH1-O18-WT_O16-07_T4_protein_output.tsv	0.738168	29	8	0.209924	1.58354
VIMSS206446	VIMSS206446	DVU1012 hemolysin-type calcium-binding repeat protein (TIGR) [Desulfovibrio vulgaris Hildenborough]	0	1	1	0.0022113	-0.282456	2.16116	0.130697	0.0653484	28.2057	5	0.0006183	3.2088	54	93	IPTL-DvH1-O18-WT_O16-07_T1_protein_output.tsv	0.330058	99	35	-0.510273	0.890572	0.150534	0.035076	2.19258	IPTL-DvH1-O18-WT_O16-07_T2_protein_output.tsv	-0.471862	53	17	-1.76695	1.21212	0.293982	0.126893	1.60507	IPTL-DvH1-O18-WT_O16-07_T3_protein_output.tsv	0.0551708	45	20	-2.1804	0.884184	0.19771	0.783072	0.27905	IPTL-DvH1-O18-WT_O16-07_T4_protein_output.tsv	0.622037	137	41	0.0937936	1.20933
VIMSS207575	VIMSS207575	DVU2100 universal stress protein family (TIGR) [Desulfovibrio vulgaris Hildenborough]	0	1	1	0.0021294	-0.269613	3.75233	0.071852	0.035926	28.3983	5	0.000577033	3.2388	52	90	IPTL-DvH1-O18-WT_O16-07_T1_protein_output.tsv	1.25844	7	4	0.418104	0.456604	0.228302	0.00528586	5.51215	IPTL-DvH1-O18-WT_O16-07_T2_protein_output.tsv	1.41404	5	1	0.11895	0.161433	0.161433	0.0723662	8.75927	IPTL-DvH1-O18-WT_O16-07_T3_protein_output.tsv	-1.01197	10	4	-3.24754	0.701057	0.350529	0.0446987	2.88697	IPTL-DvH1-O18-WT_O16-07_T4_protein_output.tsv	-0.571602	5	2	-1.09985	0.994126
NusA	VIMSS209448	nusA N utilization substance protein A (TIGR) [Desulfovibrio vulgaris Hildenborough]	0	1	1	0.0049959	-0.266258	8.42223	0.0316138	0.0158069	22.7699	5	0.00397797	2.40034	122	87	IPTL-DvH1-O18-WT_O16-07_T1_protein_output.tsv	0.637252	5	3	-0.203079	0.256789	0.148257	0.0231647	4.29829	IPTL-DvH1-O18-WT_O16-07_T2_protein_output.tsv	-1.37638	2	1	-2.67147	0.0113304	0.0113304	0.00524056	121.476	IPTL-DvH1-O18-WT_O16-07_T3_protein_output.tsv	-0.268366	5	4	-2.50394	1.39722	0.69861	0.72042	0.384142	IPTL-DvH1-O18-WT_O16-07_T4_protein_output.tsv	-0.0106485	15	6	-0.538892	1.82886
VIMSS208988	VIMSS208988	acrA efflux transporter, RND family, MFP subunit (TIGR) [Desulfovibrio vulgaris Hildenborough]	0	0	0	0.0241196	-0.265831	1.02058	0.26047	0.130235	9.62197	5	0.090847	1.04169	589		IPTL-DvH1-O18-WT_O16-07_T1_protein_output.tsv	-0.53497	3	3	-1.3753	0.674808	0.389601	0.263345	1.37312	IPTL-DvH1-O18-WT_O16-07_T2_protein_output.tsv	0.218849	4	2	-1.07624	1.24279	0.878787	0.826574	0.249036	IPTL-DvH1-O18-WT_O16-07_T3_protein_output.tsv	0.0273372	5	3	-2.20824	0.260013	0.150118	0.867111	0.182104	IPTL-DvH1-O18-WT_O16-07_T4_protein_output.tsv	0.0741927	9	6	-0.454051	1.55786
VIMSS206238	VIMSS206238	dnaK dnaK protein (TIGR) [Desulfovibrio vulgaris Hildenborough]	0	0	0	0.0173219	-0.265489	1.12019	0.237002	0.118501	13.5542	5	0.0500815	1.30032	423		IPTL-DvH1-O18-WT_O16-07_T1_protein_output.tsv	-0.401753	17	6	-1.24208	0.549123	0.224178	0.123292	1.79211	IPTL-DvH1-O18-WT_O16-07_T2_protein_output.tsv	0.997819	11	7	-0.297269	1.51633	0.573121	0.125221	1.74103	IPTL-DvH1-O18-WT_O16-07_T3_protein_output.tsv	0.0673801	12	6	-2.16819	0.89221	0.364243	0.859334	0.184987	IPTL-DvH1-O18-WT_O16-07_T4_protein_output.tsv	0.581698	29	8	0.0534537	0.973431
VIMSS207920	VIMSS207920	DVU2428 lipoprotein, putative (TIGR) [Desulfovibrio vulgaris Hildenborough]	0	1	0	0.0125717	-0.265486	2.94428	0.0901701	0.045085	16.1653	5	0.0274617	1.56127	307		IPTL-DvH1-O18-WT_O16-07_T1_protein_output.tsv	0.169484	7	3	-0.670847	0.220891	0.127532	0.275898	1.32895	IPTL-DvH1-O18-WT_O16-07_T2_protein_output.tsv	0.325479	2	1	-0.969609	0.265377	0.265377	0.435464	1.22648	IPTL-DvH1-O18-WT_O16-07_T3_protein_output.tsv	0.538221	5	1	-1.69735	0.212569	0.212569	0.23946	2.53199	IPTL-DvH1-O18-WT_O16-07_T4_protein_output.tsv	0.347318	4	1	-0.180926	0.0757864
SecA	VIMSS206252	secA preprotein translocase, SecA subunit (TIGR) [Desulfovibrio vulgaris Hildenborough]	0	1	1	0.0029484	-0.264229	3.03762	0.0869855	0.0434928	26.0225	5	0.0013345	2.87468	72	85	IPTL-DvH1-O18-WT_O16-07_T1_protein_output.tsv	0.549941	7	6	-0.29039	0.621426	0.253696	0.0732926	2.16771	IPTL-DvH1-O18-WT_O16-07_T2_protein_output.tsv	-0.595056	2	1	-1.89014	0.146861	0.146861	0.154041	4.05183	IPTL-DvH1-O18-WT_O16-07_T3_protein_output.tsv	0.191244	7	6	-2.04433	0.360557	0.147197	0.241548	1.29924	IPTL-DvH1-O18-WT_O16-07_T4_protein_output.tsv	0.517113	10	5	-0.0111307	0.638924
VIMSS207699	VIMSS207699	DVU2215 RNA-binding protein (TIGR) [Desulfovibrio vulgaris Hildenborough]	0	1	1	0.00380835	-0.254861	5.44394	0.0468156	0.0234078	24.5579	5	0.0022015	2.65728	93	84	IPTL-DvH1-O18-WT_O16-07_T1_protein_output.tsv	0.864705	30	2	0.0243738	0.578662	0.409176	0.168923	2.11328	IPTL-DvH1-O18-WT_O16-07_T2_protein_output.tsv	1.90269	61	2	0.607598	0.216757	0.15327	0.00642657	12.4139	IPTL-DvH1-O18-WT_O16-07_T3_protein_output.tsv	-0.813465	26	2	-3.04904	0.501015	0.354271	0.148538	2.29617	IPTL-DvH1-O18-WT_O16-07_T4_protein_output.tsv	-1.79624	36	3	-2.32448	1.60586
VIMSS209256	VIMSS209256	eno enolase (TIGR) [Desulfovibrio vulgaris Hildenborough]	0	0	0	0.0261671	-0.247655	0.72552	0.341348	0.170674	7.7654	5	0.0975122	1.01094	639		IPTL-DvH1-O18-WT_O16-07_T1_protein_output.tsv	0.429712	18	8	-0.410619	0.999149	0.353253	0.258485	1.21644	IPTL-DvH1-O18-WT_O16-07_T2_protein_output.tsv	0.0398637	10	5	-1.25522	0.579479	0.259151	0.883764	0.153824	IPTL-DvH1-O18-WT_O16-07_T3_protein_output.tsv	0.251558	14	8	-1.98402	0.602762	0.213109	0.271737	1.18042	IPTL-DvH1-O18-WT_O16-07_T4_protein_output.tsv	0.114911	28	12	-0.413333	1.22787
VIMSS207796	VIMSS207796	DVU2309 methyl-accepting chemotaxis protein, putative (TIGR) [Desulfovibrio vulgaris Hildenborough]	0	1	0	0.0118755	-0.244647	1.47302	0.166085	0.0830425	16.5578	5	0.0248412	1.60483	290		IPTL-DvH1-O18-WT_O16-07_T1_protein_output.tsv	0.437877	12	9	-0.402454	0.76332	0.25444	0.119368	1.72095	IPTL-DvH1-O18-WT_O16-07_T2_protein_output.tsv	0.291156	7	6	-1.00393	1.3569	0.553952	0.618017	0.525598	IPTL-DvH1-O18-WT_O16-07_T3_protein_output.tsv	0.337869	12	11	-1.89771	0.853029	0.257198	0.215701	1.31365	IPTL-DvH1-O18-WT_O16-07_T4_protein_output.tsv	-0.547091	12	9	-1.07534	1.52348
VIMSS208413	VIMSS208413	pcnB2 HD domain protein (TIGR) [Desulfovibrio vulgaris Hildenborough]	0	0	0	0.0256757	-0.232148	0.695508	0.333782	0.166891	8.86288	5	0.0955847	1.01961	627		IPTL-DvH1-O18-WT_O16-07_T1_protein_output.tsv	0.311577	5	3	-0.528754	0.44488	0.256851	0.311909	1.21306	IPTL-DvH1-O18-WT_O16-07_T2_protein_output.tsv	-0.0536736	4	2	-1.34876	0.657356	0.464821	0.91862	0.115472	IPTL-DvH1-O18-WT_O16-07_T3_protein_output.tsv	0.906646	3	2	-1.32893	0.426447	0.301543	0.0951006	3.00668	IPTL-DvH1-O18-WT_O16-07_T4_protein_output.tsv	0.483519	22	2	-0.0447248	1.58615
VIMSS206278	VIMSS206278	DVU0851 hypothetical protein (TIGR) [Desulfovibrio vulgaris Hildenborough]	0	0	0	0.0206798	-0.216595	1.25116	0.173116	0.0865578	11.9538	5	0.067442	1.17107	505		IPTL-DvH1-O18-WT_O16-07_T1_protein_output.tsv	-0.325382	5	3	-1.16571	0.57872	0.334124	0.401963	0.973835	IPTL-DvH1-O18-WT_O16-07_T2_protein_output.tsv	-0.221933	8	3	-1.51702	0.590345	0.340836	0.561383	0.651142	IPTL-DvH1-O18-WT_O16-07_T3_protein_output.tsv	0.498216	10	4	-1.73736	1.16234	0.581172	0.439626	0.857261	IPTL-DvH1-O18-WT_O16-07_T4_protein_output.tsv	-1.76813	7	2	-2.29637	1.35218
VIMSS208688	VIMSS208688	hemL glutamate-1-semialdehyde-2,1-aminomutase (TIGR) [Desulfovibrio vulgaris Hildenborough]	0	0	0	0.0240377	-0.196807	1.00376	0.196069	0.0980347	9.76788	5	0.0896958	1.04723	587		IPTL-DvH1-O18-WT_O16-07_T1_protein_output.tsv	-0.452744	11	5	-1.29307	0.541799	0.2423	0.120642	1.86853	IPTL-DvH1-O18-WT_O16-07_T2_protein_output.tsv	0.515566	8	4	-0.779523	1.34444	0.672222	0.485871	0.766957	IPTL-DvH1-O18-WT_O16-07_T3_protein_output.tsv	0.408379	6	4	-1.8272	0.731252	0.365626	0.326584	1.11693	IPTL-DvH1-O18-WT_O16-07_T4_protein_output.tsv	0.377717	11	5	-0.150527	1.72291
VIMSS209037	VIMSS209037	glnH glutamine ABC transporter, periplasmic glutamine-binding protein (TIGR) [Desulfovibrio vulgaris Hildenborough]	0	1	0	0.00868141	-0.195799	4.85764	0.0403075	0.0201537	19.3979	5	0.0113098	1.94654	212		IPTL-DvH1-O18-WT_O16-07_T1_protein_output.tsv	-2.72871	4	1	-3.56904	0.332851	0.332851	0.0772739	8.19798	IPTL-DvH1-O18-WT_O16-07_T2_protein_output.tsv	1.18933	3	1	-0.105756	0.0844	0.0844	0.0451016	14.0916	IPTL-DvH1-O18-WT_O16-07_T3_protein_output.tsv	-0.360763	3	2	-2.59634	0.55873	0.395082	0.457563	0.913136	IPTL-DvH1-O18-WT_O16-07_T4_protein_output.tsv	1.05359	5	3	0.525341	1.80421
VIMSS206454	VIMSS206454	DVU1020 HD domain/sensory box protein (TIGR) [Desulfovibrio vulgaris Hildenborough]	0	0	0	0.0210483	-0.174086	0.643719	0.270438	0.135219	5.20736	5	0.0708508	1.14966	514		IPTL-DvH1-O18-WT_O16-07_T1_protein_output.tsv	0.355424	8	3	-0.484907	0.872734	0.503873	0.531409	0.705384	IPTL-DvH1-O18-WT_O16-07_T2_protein_output.tsv	-0.0815447	2	2	-1.37663	0.936982	0.662546	0.913299	0.123078	IPTL-DvH1-O18-WT_O16-07_T3_protein_output.tsv	-0.265776	4	3	-2.50135	1.95203	1.12701	0.828751	0.235825	IPTL-DvH1-O18-WT_O16-07_T4_protein_output.tsv	-0.388267	7	3	-0.916511	1.42353
PurT	VIMSS206149	purT phosphoribosylglycinamide formyltransferase 2 (TIGR) [Desulfovibrio vulgaris Hildenborough]	0	1	1	0.0040131	-0.16823	2.14035	0.0785996	0.0392998	24.1157	5	0.0025538	2.59281	98	83	IPTL-DvH1-O18-WT_O16-07_T1_protein_output.tsv	-0.738016	7	5	-1.57835	1.0345	0.462643	0.171549	1.59522	IPTL-DvH1-O18-WT_O16-07_T2_protein_output.tsv	1.12601	6	3	-0.169076	0.779907	0.45028	0.0876528	2.5007	IPTL-DvH1-O18-WT_O16-07_T3_protein_output.tsv	0.24352	5	3	-1.99206	0.339139	0.195802	0.301937	1.2437	IPTL-DvH1-O18-WT_O16-07_T4_protein_output.tsv	0.526741	11	6	-0.00150331	1.18196
VIMSS208990	VIMSS208990	DVU0062 RND efflux system, outer membrane protein, NodT family (TIGR) [Desulfovibrio vulgaris Hildenborough]	0	0	0	0.0244472	-0.152975	1.19204	0.12833	0.0641652	9.41419	5	0.0923646	1.03449	597		IPTL-DvH1-O18-WT_O16-07_T1_protein_output.tsv	0.0472918	7	4	-0.793039	0.448321	0.22416	0.843221	0.210973	IPTL-DvH1-O18-WT_O16-07_T2_protein_output.tsv	-0.435663	2	1	-1.73075	0.132106	0.132106	0.187431	3.29784	IPTL-DvH1-O18-WT_O16-07_T3_protein_output.tsv	0.357775	5	5	-1.8778	1.13118	0.50588	0.511012	0.707233	IPTL-DvH1-O18-WT_O16-07_T4_protein_output.tsv	0.804919	2	1	0.276675	0.147501
Pta	VIMSS208543	pta phosphate acetyltransferase (TIGR) [Desulfovibrio vulgaris Hildenborough]	1	0	0	0	-0.149485	0.478652	0.312304	0.156152	5.06383	5	0.0680705	1.16704	508	77	IPTL-DvH1-O18-WT_O16-07_T1_protein_output.tsv	-0.0370449	30	10	-0.877376	0.961206	0.30396	0.905413	0.121874	IPTL-DvH1-O18-WT_O16-07_T2_protein_output.tsv	0.609759	15	7	-0.685329	1.74084	0.657975	0.384909	0.926721	IPTL-DvH1-O18-WT_O16-07_T3_protein_output.tsv	-0.0440372	30	9	-2.27961	0.91811	0.306037	0.888754	0.143895	IPTL-DvH1-O18-WT_O16-07_T4_protein_output.tsv	0.0796303	46	12	-0.448614	1.21512
VIMSS206718	VIMSS206718	ftsH cell division protein FtsH (TIGR) [Desulfovibrio vulgaris Hildenborough]	0	0	0	0.022113	-0.148594	0.923849	0.160842	0.080421	10.9337	5	0.0786115	1.10451	540		IPTL-DvH1-O18-WT_O16-07_T1_protein_output.tsv	-0.0189538	10	7	-0.859285	0.772618	0.292022	0.950064	0.0649054	IPTL-DvH1-O18-WT_O16-07_T2_protein_output.tsv	-0.848037	2	1	-2.14313	0.291528	0.291528	0.210792	2.90894	IPTL-DvH1-O18-WT_O16-07_T3_protein_output.tsv	0.485782	5	4	-1.74979	0.529669	0.264834	0.140527	1.83429	IPTL-DvH1-O18-WT_O16-07_T4_protein_output.tsv	0.420502	10	6	-0.107742	0.644435
VIMSS207861	VIMSS207861	Protein-coding gene outer membrane protein, OMP85 family (TIGR) [Desulfovibrio vulgaris Hildenborough]	0	0	0	0.0255528	-0.147829	0.738071	0.200291	0.100145	7.13952	5	0.095277	1.02101	624		IPTL-DvH1-O18-WT_O16-07_T1_protein_output.tsv	0.422976	18	11	-0.417355	1.11601	0.336491	0.234782	1.25702	IPTL-DvH1-O18-WT_O16-07_T2_protein_output.tsv	0.346661	5	4	-0.948427	1.03919	0.519596	0.541177	0.667175	IPTL-DvH1-O18-WT_O16-07_T3_protein_output.tsv	-0.0573992	14	10	-2.29297	0.63327	0.200257	0.780249	0.286627	IPTL-DvH1-O18-WT_O16-07_T4_protein_output.tsv	0.208043	23	14	-0.320201	1.04552
VIMSS209200	VIMSS209200	DVU0266 hypothetical protein (TIGR) [Desulfovibrio vulgaris Hildenborough]	0	0	0	0.0216626	-0.147509	0.474214	0.311061	0.15553	5.50994	5	0.0763409	1.11724	529		IPTL-DvH1-O18-WT_O16-07_T1_protein_output.tsv	0.148621	7	3	-0.69171	0.468297	0.270372	0.620808	0.54969	IPTL-DvH1-O18-WT_O16-07_T2_protein_output.tsv	0.15992	4	3	-1.13517	0.542165	0.313019	0.644646	0.510897	IPTL-DvH1-O18-WT_O16-07_T3_protein_output.tsv	0.268281	11	5	-1.96729	0.439189	0.196411	0.230197	1.36591	IPTL-DvH1-O18-WT_O16-07_T4_protein_output.tsv	0.213544	26	6	-0.3147	1.32519
VIMSS208563	VIMSS208563	asd aspartate-semialdehyde dehydrogenase (TIGR) [Desulfovibrio vulgaris Hildenborough]	0	0	0	0.0199427	-0.144608	0.908532	0.159166	0.0795831	12.242	5	0.064229	1.19227	487		IPTL-DvH1-O18-WT_O16-07_T1_protein_output.tsv	0.401016	16	5	-0.439315	0.925285	0.4138	0.377002	0.969104	IPTL-DvH1-O18-WT_O16-07_T2_protein_output.tsv	0.496559	11	3	-0.798529	0.418958	0.241886	0.132399	2.05287	IPTL-DvH1-O18-WT_O16-07_T3_protein_output.tsv	0.184942	9	4	-2.05063	0.163192	0.081596	0.0860544	2.26656	IPTL-DvH1-O18-WT_O16-07_T4_protein_output.tsv	0.240358	28	5	-0.287886	2.1461
VIMSS208682	VIMSS208682	DVU3162 ABC transporter, periplasmic substrate-binding protein (TIGR) [Desulfovibrio vulgaris Hildenborough]	0	1	1	0.00597871	-0.144187	1.94868	0.0739923	0.0369962	21.8195	5	0.0053948	2.26802	146	81	IPTL-DvH1-O18-WT_O16-07_T1_protein_output.tsv	-1.15932	9	4	-1.99965	0.78187	0.390935	0.0413281	2.9655	IPTL-DvH1-O18-WT_O16-07_T2_protein_output.tsv	1.69411	7	3	0.399026	0.720763	0.416133	0.0267436	4.07109	IPTL-DvH1-O18-WT_O16-07_T3_protein_output.tsv	-0.328208	12	7	-2.56378	0.555	0.20977	0.161654	1.5646	IPTL-DvH1-O18-WT_O16-07_T4_protein_output.tsv	-0.326959	11	5	-0.855203	1.14068
VIMSS208900	VIMSS208900	ilvD dihydroxy-acid dehydratase (TIGR) [Desulfovibrio vulgaris Hildenborough]	0	0	0	0.0250205	-0.142719	0.978959	0.145787	0.0728934	9.13189	5	0.0941709	1.02608	611		IPTL-DvH1-O18-WT_O16-07_T1_protein_output.tsv	-0.826926	3	2	-1.66726	0.370462	0.261956	0.0873964	3.15673	IPTL-DvH1-O18-WT_O16-07_T2_protein_output.tsv	0.321668	2	2	-0.97342	2.03217	1.43696	0.843658	0.223853	IPTL-DvH1-O18-WT_O16-07_T3_protein_output.tsv	0.103315	3	2	-2.13226	0.201024	0.142145	0.542892	0.726827	IPTL-DvH1-O18-WT_O16-07_T4_protein_output.tsv	-0.117839	8	5	-0.646083	0.987661
DVU2399	VIMSS207890	DVU2399 hydrogenase, putative (TIGR) [Desulfovibrio vulgaris Hildenborough]	1	0	0	0	-0.14219	1.01133	0.140597	0.0702986	9.00863	5	0.0948581	1.02293	617	94	IPTL-DvH1-O18-WT_O16-07_T1_protein_output.tsv	-0.118077	12	2	-0.958408	0.633098	0.447668	0.816655	0.26376	IPTL-DvH1-O18-WT_O16-07_T2_protein_output.tsv	-1.1801	6	2	-2.47518	0.654879	0.463069	0.125613	2.54842	IPTL-DvH1-O18-WT_O16-07_T3_protein_output.tsv	0.0254706	4	2	-2.2101	0.535617	0.378739	0.9525	0.0672511	IPTL-DvH1-O18-WT_O16-07_T4_protein_output.tsv	-0.419289	18	3	-0.947533	1.62747
VIMSS209397	VIMSS209397	DVU0461 predicted 3-dehydroquinate synthase (TIGR) [Desulfovibrio vulgaris Hildenborough]	0	0	0	0.0255938	-0.141582	0.654478	0.216328	0.108164	8.88418	5	0.0954845	1.02007	625		IPTL-DvH1-O18-WT_O16-07_T1_protein_output.tsv	0.136456	7	5	-0.703875	0.752876	0.336696	0.702031	0.405279	IPTL-DvH1-O18-WT_O16-07_T2_protein_output.tsv	0.286316	6	4	-1.00877	1.14584	0.572919	0.643492	0.499749	IPTL-DvH1-O18-WT_O16-07_T3_protein_output.tsv	0.340459	3	3	-1.89512	0.158202	0.0913379	0.0336337	3.72746	IPTL-DvH1-O18-WT_O16-07_T4_protein_output.tsv	0.108723	6	3	-0.41952	0.690077
VIMSS206309	VIMSS206309	fusA translation elongation factor G, putative (TIGR) [Desulfovibrio vulgaris Hildenborough]	0	0	0	0.025389	-0.138301	0.644566	0.214565	0.107283	8.96551	5	0.095083	1.0219	620		IPTL-DvH1-O18-WT_O16-07_T1_protein_output.tsv	0.623334	19	10	-0.216996	0.860235	0.27203	0.0449053	2.29142	IPTL-DvH1-O18-WT_O16-07_T2_protein_output.tsv	-0.12025	41	10	-1.41534	1.00201	0.316864	0.712251	0.3795	IPTL-DvH1-O18-WT_O16-07_T3_protein_output.tsv	0.190379	15	8	-2.0452	1.38097	0.488247	0.706769	0.389923	IPTL-DvH1-O18-WT_O16-07_T4_protein_output.tsv	0.161253	32	12	-0.366991	1.53592
VIMSS206398	VIMSS206398	DVU0966 amino acid ABC transporter, periplasmic amino acid-binding protein (TIGR) [Desulfovibrio vulgaris Hildenborough]	0	1	0	0.00880426	-0.137586	1.84155	0.0747124	0.0373562	19.3152	5	0.0115875	1.93601	215		IPTL-DvH1-O18-WT_O16-07_T1_protein_output.tsv	1.44177	8	5	0.601441	1.07654	0.481443	0.0302835	2.99469	IPTL-DvH1-O18-WT_O16-07_T2_protein_output.tsv	-0.210963	5	2	-1.50605	0.0801299	0.0566604	0.0651631	3.7233	IPTL-DvH1-O18-WT_O16-07_T3_protein_output.tsv	-0.141564	6	5	-2.37714	0.889886	0.397969	0.736568	0.355716	IPTL-DvH1-O18-WT_O16-07_T4_protein_output.tsv	-1.1216	10	4	-1.64985	1.45397
VIMSS206882	VIMSS206882	DVU1438 cobyrinic acid a,c-diamide synthase family protein (TIGR) [Desulfovibrio vulgaris Hildenborough]	0	0	0	0.0228501	-0.137199	0.631457	0.217274	0.108637	5.87024	5	0.0821403	1.08544	558		IPTL-DvH1-O18-WT_O16-07_T1_protein_output.tsv	0.44545	4	2	-0.394881	0.736713	0.520935	0.482584	0.855098	IPTL-DvH1-O18-WT_O16-07_T2_protein_output.tsv	0.400248	3	3	-0.89484	0.843919	0.487237	0.471581	0.821466	IPTL-DvH1-O18-WT_O16-07_T3_protein_output.tsv	0.182914	7	3	-2.05266	0.500605	0.289024	0.571769	0.632866	IPTL-DvH1-O18-WT_O16-07_T4_protein_output.tsv	-0.34023	5	4	-0.868474	1.08578
Rbr2	VIMSS207805	rbr2 rubrerythrin, putative (TIGR) [Desulfovibrio vulgaris Hildenborough]	1	1	0	0	-0.133933	1.44737	0.0925353	0.0462676	16.4186	5	0.0257473	1.58927	297	53	IPTL-DvH1-O18-WT_O16-07_T1_protein_output.tsv	0.741478	8	6	-0.0988529	0.891368	0.363899	0.0877367	2.03759	IPTL-DvH1-O18-WT_O16-07_T2_protein_output.tsv	-1.04922	4	2	-2.3443	1.13732	0.804207	0.321935	1.30466	IPTL-DvH1-O18-WT_O16-07_T3_protein_output.tsv	-0.792303	3	3	-3.02788	0.637218	0.367898	0.1203	2.15359	IPTL-DvH1-O18-WT_O16-07_T4_protein_output.tsv	0.858812	15	4	0.330568	1.11046
DVU3033	VIMSS208547	DVU3033 iron-sulfur cluster-binding protein (TIGR) [Desulfovibrio vulgaris Hildenborough]	1	0	0	0	-0.118081	0.924924	0.127666	0.0638328	10.6288	5	0.0817638	1.08744	556	83	IPTL-DvH1-O18-WT_O16-07_T1_protein_output.tsv	-0.482824	15	11	-1.32315	0.710607	0.214256	0.0456098	2.25349	IPTL-DvH1-O18-WT_O16-07_T2_protein_output.tsv	-0.128198	9	7	-1.42329	1.80998	0.684108	0.856668	0.187394	IPTL-DvH1-O18-WT_O16-07_T3_protein_output.tsv	-0.0668951	14	11	-2.30247	0.905181	0.272922	0.810886	0.245107	IPTL-DvH1-O18-WT_O16-07_T4_protein_output.tsv	0.300187	39	13	-0.228057	1.35195
VIMSS206697	VIMSS206697	glnN glutamine synthetase, type III (TIGR) [Desulfovibrio vulgaris Hildenborough]	0	0	0	0.0260033	-0.0984862	0.96009	0.10258	0.0512901	8.46531	5	0.0970491	1.01301	635		IPTL-DvH1-O18-WT_O16-07_T1_protein_output.tsv	-0.0431913	7	3	-0.883522	0.47401	0.27367	0.884621	0.157823	IPTL-DvH1-O18-WT_O16-07_T2_protein_output.tsv	-0.64021	9	1	-1.9353	0.801552	0.801552	0.570946	0.798713	IPTL-DvH1-O18-WT_O16-07_T3_protein_output.tsv	0.22043	8	4	-2.01514	0.58077	0.290385	0.490068	0.759097	IPTL-DvH1-O18-WT_O16-07_T4_protein_output.tsv	-0.0563861	8	4	-0.58463	1.71914
VIMSS113991	VIMSS113991	59 Protein-coding gene [Desulfovibrio vulgaris Hildenborough]	1	0	0	0	-0.0955189	1.11557	0.0856235	0.0428118	8.57999	5	0.0967085	1.01454	632	96	IPTL-DvH1-O18-WT_O16-07_T1_protein_output.tsv	-1.19437	4	3	-2.0347	2.0419	1.17889	0.38561	1.01313	IPTL-DvH1-O18-WT_O16-07_T2_protein_output.tsv	1.11378	2	1	-0.181306	0.28663	0.28663	0.160354	3.88578	IPTL-DvH1-O18-WT_O16-07_T3_protein_output.tsv	0.00885905	2	2	-2.22672	0.551156	0.389726	0.983929	0.0227315	IPTL-DvH1-O18-WT_O16-07_T4_protein_output.tsv	0.844593	7	3	0.316349	1.20785
VIMSS209440	VIMSS209440	pnp polyribonucleotide nucleotidyltransferase (TIGR) [Desulfovibrio vulgaris Hildenborough]	0	0	0	0.0193284	-0.0925473	0.485084	0.190786	0.0953931	4.70099	5	0.0606163	1.21741	472		IPTL-DvH1-O18-WT_O16-07_T1_protein_output.tsv	0.131916	19	9	-0.708414	1.01904	0.339681	0.706781	0.388354	IPTL-DvH1-O18-WT_O16-07_T2_protein_output.tsv	0.404317	12	6	-0.890771	1.85119	0.755747	0.611893	0.53499	IPTL-DvH1-O18-WT_O16-07_T3_protein_output.tsv	0.100214	17	9	-2.13536	0.480566	0.160189	0.547111	0.625601	IPTL-DvH1-O18-WT_O16-07_T4_protein_output.tsv	0.161971	26	10	-0.366273	1.50789
VIMSS208718	VIMSS208718	ilvE branched-chain amino acid aminotransferase (TIGR) [Desulfovibrio vulgaris Hildenborough]	0	0	0	0.0203931	-0.0766012	0.419303	0.182687	0.0913435	4.94643	5	0.0657207	1.1823	498		IPTL-DvH1-O18-WT_O16-07_T1_protein_output.tsv	0.429837	10	5	-0.410494	1.05138	0.470192	0.402558	0.914172	IPTL-DvH1-O18-WT_O16-07_T2_protein_output.tsv	0.146859	7	3	-1.14823	0.420247	0.24263	0.587714	0.605278	IPTL-DvH1-O18-WT_O16-07_T3_protein_output.tsv	-0.437876	8	5	-2.67345	1.47197	0.658283	0.535384	0.66518	IPTL-DvH1-O18-WT_O16-07_T4_protein_output.tsv	0.020885	22	5	-0.507359	1.13285
GlcD	VIMSS208541	glcD glycolate oxidase, subunit GlcD (TIGR) [Desulfovibrio vulgaris Hildenborough]	1	1	0	1	-0.0727307	1.64347	0.0442543	0.0221271	19.023	5	0.0126173	1.89903	225	43	IPTL-DvH1-O18-WT_O16-07_T1_protein_output.tsv	-0.511618	31	11	-1.35195	0.969692	0.292373	0.107944	1.74988	IPTL-DvH1-O18-WT_O16-07_T2_protein_output.tsv	-0.347	14	6	-1.64209	1.2459	0.508636	0.520555	0.682217	IPTL-DvH1-O18-WT_O16-07_T3_protein_output.tsv	0.421306	35	9	-1.81427	0.626459	0.20882	0.0744147	2.01756	IPTL-DvH1-O18-WT_O16-07_T4_protein_output.tsv	0.510573	74	14	-0.0176707	1.11214
VIMSS408359	VIMSS408359	ftsZ cell division protein FtsZ (TIGR) [Desulfovibrio vulgaris Hildenborough]	0	1	0	0.0108927	-0.0676599	2.84618	0.0237722	0.0118861	17.6251	5	0.0187033	1.72808	266		IPTL-DvH1-O18-WT_O16-07_T1_protein_output.tsv	-0.529057	3	3	-1.36939	1.14786	0.662716	0.483041	0.798316	IPTL-DvH1-O18-WT_O16-07_T2_protein_output.tsv	0.0990182	2	2	-1.19607	2.88507	2.04005	0.965699	0.0485371	IPTL-DvH1-O18-WT_O16-07_T3_protein_output.tsv	1.17947	2	2	-1.05611	0.457341	0.323389	0.0676378	3.64721	IPTL-DvH1-O18-WT_O16-07_T4_protein_output.tsv	0.304483	4	2	-0.223761	1.59673
QyrA	VIMSS208931	gyrA DNA gyrase, A subunit (TIGR) [Desulfovibrio vulgaris Hildenborough]	0	1	1	0.00282555	-0.0619974	10.677	0.00580662	0.00290331	26.1503	5	0.00127665	2.89393	69	80	IPTL-DvH1-O18-WT_O16-07_T1_protein_output.tsv	-0.417535	3	2	-1.25787	0.585918	0.414306	0.419662	1.00779	IPTL-DvH1-O18-WT_O16-07_T2_protein_output.tsv	-1.10563	2	2	-2.40072	0.0203834	0.0144133	0.000169901	76.709	IPTL-DvH1-O18-WT_O16-07_T3_protein_output.tsv	0.0542532	3	2	-2.18132	0.649403	0.459197	0.916747	0.118148	IPTL-DvH1-O18-WT_O16-07_T4_protein_output.tsv	0.476189	4	3	-0.0520546	0.393741
RnfC	VIMSS208298	DVU2792 NADH:quinone oxidoreductase subunit RnfC (Shelley Haveman) [Desulfovibrio vulgaris Hildenborough]	1	1	0	0	-0.0597481	1.55322	0.0384673	0.0192337	15.7459	5	0.0304879	1.51587	321	55	IPTL-DvH1-O18-WT_O16-07_T1_protein_output.tsv	-1.13595	11	3	-1.97628	1.09532	0.632382	0.17031	1.7963	IPTL-DvH1-O18-WT_O16-07_T2_protein_output.tsv	1.87268	3	2	0.577593	0.85664	0.605736	0.0906279	3.09158	IPTL-DvH1-O18-WT_O16-07_T3_protein_output.tsv	0.284359	8	3	-1.95122	0.524301	0.302706	0.416831	0.93939	IPTL-DvH1-O18-WT_O16-07_T4_protein_output.tsv	0.705823	5	4	0.177579	0.960175
VIMSS206817	VIMSS206817	DVU1375 hypothetical protein (TIGR) [Desulfovibrio vulgaris Hildenborough]	0	1	1	0.0011466	-0.0521434	9.30628	0.00560303	0.00280152	32.1176	5	0.000147016	3.83264	28	77	IPTL-DvH1-O18-WT_O16-07_T1_protein_output.tsv	-0.18215	6	2	-1.02248	0.837442	0.592161	0.787462	0.307602	IPTL-DvH1-O18-WT_O16-07_T2_protein_output.tsv	-0.438484	3	1	-1.73357	0.136393	0.136393	0.191984	3.21486	IPTL-DvH1-O18-WT_O16-07_T3_protein_output.tsv	0.39767	6	2	-1.8379	0.637874	0.451045	0.470959	0.881665	IPTL-DvH1-O18-WT_O16-07_T4_protein_output.tsv	0.848575	8	3	0.320331	0.150441
VIMSS206499	VIMSS206499	DVU1065 peptidyl-prolyl cis-trans isomerse domain protein (TIGR) [Desulfovibrio vulgaris Hildenborough]	0	0	0	0.0255119	-0.0513473	0.729509	0.0703861	0.035193	7.13621	5	0.0952579	1.0211	623		IPTL-DvH1-O18-WT_O16-07_T1_protein_output.tsv	-0.134146	6	5	-0.974477	0.574019	0.256709	0.623598	0.522562	IPTL-DvH1-O18-WT_O16-07_T2_protein_output.tsv	0.612478	4	3	-0.68261	1.1525	0.665394	0.425209	0.920475	IPTL-DvH1-O18-WT_O16-07_T3_protein_output.tsv	0.47441	5	4	-1.76116	0.664858	0.332429	0.226718	1.4271	IPTL-DvH1-O18-WT_O16-07_T4_protein_output.tsv	-0.252702	7	6	-0.780946	1.25468
VIMSS208244	VIMSS208244	DVU2738 methyl-accepting chemotaxis protein (TIGR) [Desulfovibrio vulgaris Hildenborough]	0	1	1	0.00737101	-0.0391753	1.94084	0.0201848	0.0100924	20.5897	5	0.00791124	2.10176	180	75	IPTL-DvH1-O18-WT_O16-07_T1_protein_output.tsv	0.291537	17	9	-0.548794	0.883837	0.294612	0.348246	0.98956	IPTL-DvH1-O18-WT_O16-07_T2_protein_output.tsv	-1.02394	23	6	-2.31903	0.826847	0.337559	0.0229979	3.03337	IPTL-DvH1-O18-WT_O16-07_T3_protein_output.tsv	0.743259	13	6	-1.49232	0.53318	0.21767	0.0142376	3.41462	IPTL-DvH1-O18-WT_O16-07_T4_protein_output.tsv	0.859055	16	4	0.330811	1.66569
Pyc	VIMSS207299	pyc pyruvate carboxylase, putative (TIGR) [Desulfovibrio vulgaris Hildenborough]	1	0	0	0	-0.038006	0.888215	0.0427892	0.0213946	10.5049	5	0.0830033	1.0809	562	84	IPTL-DvH1-O18-WT_O16-07_T1_protein_output.tsv	-0.169043	16	11	-1.00937	0.885116	0.266873	0.539403	0.633424	IPTL-DvH1-O18-WT_O16-07_T2_protein_output.tsv	1.31507	6	4	0.0199828	1.86918	0.93459	0.232141	1.40711	IPTL-DvH1-O18-WT_O16-07_T3_protein_output.tsv	-0.138755	12	9	-2.37433	0.669503	0.223168	0.549527	0.621754	IPTL-DvH1-O18-WT_O16-07_T4_protein_output.tsv	-0.427261	14	11	-0.955505	0.875354
VIMSS208275	VIMSS208275	nikK additional component of nickel ABC transporter (Dmitry Rodionov) [Desulfovibrio vulgaris Hildenborough]	0	0	0	0.0198198	-0.0336105	1.52037	0.0221067	0.0110534	12.3236	5	0.0633217	1.19845	484		IPTL-DvH1-O18-WT_O16-07_T1_protein_output.tsv	-0.186352	3	3	-1.02668	0.69439	0.400906	0.673714	0.464827	IPTL-DvH1-O18-WT_O16-07_T2_protein_output.tsv	-0.0125081	11	3	-1.3076	0.704684	0.406849	0.977405	0.0307437	IPTL-DvH1-O18-WT_O16-07_T3_protein_output.tsv	-0.158916	7	3	-2.39449	0.316392	0.182669	0.448334	0.869968	IPTL-DvH1-O18-WT_O16-07_T4_protein_output.tsv	0.68466	12	3	0.156416	0.494781
PpiC	VIMSS206915	ppiC peptidyl-prolyl cis-trans isomerase C (TIGR) [Desulfovibrio vulgaris Hildenborough]	0	1	1	0.004095	-0.0280982	2.50048	0.0112371	0.00561855	23.9361	5	0.0027114	2.56681	100	74	IPTL-DvH1-O18-WT_O16-07_T1_protein_output.tsv	1.15313	4	3	0.312795	0.295363	0.170528	0.00660769	6.76209	IPTL-DvH1-O18-WT_O16-07_T2_protein_output.tsv	1.40585	4	2	0.110761	0.648087	0.458267	0.0918523	3.06775	IPTL-DvH1-O18-WT_O16-07_T3_protein_output.tsv	0.831633	5	4	-1.40394	0.653867	0.326934	0.0637274	2.54374	IPTL-DvH1-O18-WT_O16-07_T4_protein_output.tsv	-1.96225	8	2	-2.4905	1.81739
VIMSS209551	VIMSS209551	ahcY adenosylhomocysteinase (TIGR) [Desulfovibrio vulgaris Hildenborough]	0	0	0	0.0260852	-0.0205967	0.702444	0.0293215	0.0146608	7.64826	5	0.0972951	1.01191	637		IPTL-DvH1-O18-WT_O16-07_T1_protein_output.tsv	-0.111295	8	6	-0.951626	1.15434	0.471256	0.821159	0.236167	IPTL-DvH1-O18-WT_O16-07_T2_protein_output.tsv	1.27007	3	2	-0.0250197	0.900021	0.636411	0.184094	1.99567	IPTL-DvH1-O18-WT_O16-07_T3_protein_output.tsv	-0.198375	12	7	-2.43395	0.70188	0.265286	0.478956	0.747779	IPTL-DvH1-O18-WT_O16-07_T4_protein_output.tsv	0.260146	6	4	-0.268098	0.939126
AtpA	VIMSS206204	atpA ATP synthase, F1 alpha subunit (TIGR) [Desulfovibrio vulgaris Hildenborough]	1	1	0	1	-0.0128433	1.49053	0.00861662	0.00430831	17.9103	5	0.0172933	1.76212	256	48	IPTL-DvH1-O18-WT_O16-07_T1_protein_output.tsv	-0.322174	58	15	-1.1625	1.22781	0.31702	0.32562	1.01626	IPTL-DvH1-O18-WT_O16-07_T2_protein_output.tsv	0.361718	111	11	-0.93337	1.21348	0.365877	0.34409	0.988634	IPTL-DvH1-O18-WT_O16-07_T3_protein_output.tsv	0.12053	70	15	-2.11504	1.09903	0.283768	0.67705	0.424749	IPTL-DvH1-O18-WT_O16-07_T4_protein_output.tsv	0.567059	141	19	0.0388154	1.75026
VIMSS208887	VIMSS208887	parB ParB family protein (TIGR) [Desulfovibrio vulgaris Hildenborough]	0	0	0	0.0207207	-0.0116738	1.09876	0.0106245	0.00531227	11.9435	5	0.0675561	1.17034	506		IPTL-DvH1-O18-WT_O16-07_T1_protein_output.tsv	0.235287	7	5	-0.605044	0.482146	0.215622	0.324955	1.0912	IPTL-DvH1-O18-WT_O16-07_T2_protein_output.tsv	0.170845	6	4	-1.12424	0.694255	0.347127	0.648389	0.492168	IPTL-DvH1-O18-WT_O16-07_T3_protein_output.tsv	0.0968278	5	4	-2.13875	0.262647	0.131324	0.501839	0.737321	IPTL-DvH1-O18-WT_O16-07_T4_protein_output.tsv	0.131708	7	4	-0.396535	0.616578
LepB	VIMSS206129	lepB signal peptidase I (TIGR) [Desulfovibrio vulgaris Hildenborough]	0	1	1	0.00708436	-0.00967603	3.39791	0.00284765	0.00142382	20.9169	5	0.00715442	2.14543	173	73	IPTL-DvH1-O18-WT_O16-07_T1_protein_output.tsv	-0.913484	4	3	-1.75381	0.701445	0.404979	0.109367	2.25563	IPTL-DvH1-O18-WT_O16-07_T2_protein_output.tsv	-0.0117337	2	2	-1.30682	2.41387	1.70687	0.995139	0.00687438	IPTL-DvH1-O18-WT_O16-07_T3_protein_output.tsv	0.581426	5	4	-1.65415	0.318587	0.159293	0.0217709	3.65003	IPTL-DvH1-O18-WT_O16-07_T4_protein_output.tsv	1.30511	2	1	0.776866	0.175061
VIMSS209424	VIMSS209424	purD phosphoribosylamine--glycine ligase (TIGR) [Desulfovibrio vulgaris Hildenborough]	0	0	0	0.0208845	-0.00701354	2.28959	0.00306323	0.00153161	11.8576	5	0.0685147	1.16422	510		IPTL-DvH1-O18-WT_O16-07_T1_protein_output.tsv	0.224081	5	4	-0.61625	1.10345	0.551725	0.705424	0.406147	IPTL-DvH1-O18-WT_O16-07_T2_protein_output.tsv	-1.44079	2	1	-2.73588	0.13946	0.13946	0.0614293	10.3313	IPTL-DvH1-O18-WT_O16-07_T3_protein_output.tsv	-0.152859	3	2	-2.38843	0.423376	0.299372	0.660409	0.510598	IPTL-DvH1-O18-WT_O16-07_T4_protein_output.tsv	0.66312	2	1	0.134876	0.418842
VIMSS208768	VIMSS208768	greA transcription elongation factor GreA (TIGR) [Desulfovibrio vulgaris Hildenborough]	0	0	0	0.0240786	-0.00615126	0.587164	0.0104762	0.00523811	6.52609	5	0.0903917	1.04387	588		IPTL-DvH1-O18-WT_O16-07_T1_protein_output.tsv	0.871818	3	2	0.031487	0.515049	0.364194	0.139023	2.39382	IPTL-DvH1-O18-WT_O16-07_T2_protein_output.tsv	0.188544	5	4	-1.10654	1.48478	0.742391	0.81204	0.253969	IPTL-DvH1-O18-WT_O16-07_T3_protein_output.tsv	-0.39282	3	3	-2.62839	1.12627	0.650254	0.588401	0.604102	IPTL-DvH1-O18-WT_O16-07_T4_protein_output.tsv	-0.215028	12	5	-0.743272	0.976647
VIMSS207889	VIMSS207889	DVU2398 conserved hypothetical protein (TIGR) [Desulfovibrio vulgaris Hildenborough]	0	0	0	0.0249386	0.00219665	0.521815	0.00420963	0.00210481	6.88088	5	0.0935515	1.02895	609		IPTL-DvH1-O18-WT_O16-07_T1_protein_output.tsv	-0.562828	9	4	-1.40316	0.662129	0.331064	0.164345	1.70005	IPTL-DvH1-O18-WT_O16-07_T2_protein_output.tsv	0.749742	11	3	-0.545346	1.42217	0.821089	0.428515	0.913106	IPTL-DvH1-O18-WT_O16-07_T3_protein_output.tsv	0.114978	15	4	-2.1206	0.636658	0.318329	0.736225	0.361192	IPTL-DvH1-O18-WT_O16-07_T4_protein_output.tsv	0.133993	28	5	-0.394251	1.58364
VIMSS408333	VIMSS408333	glpX fructose-1,6-bisphosphatase, class II (TIGR) [Desulfovibrio vulgaris Hildenborough]	0	1	0	0.013104	0.00578557	0.365856	0.0158138	0.0079069	3.3391	5	0.0304846	1.51592	320		IPTL-DvH1-O18-WT_O16-07_T1_protein_output.tsv	-0.00658393	8	7	-0.846915	1.6982	0.641861	0.992102	0.0102576	IPTL-DvH1-O18-WT_O16-07_T2_protein_output.tsv	-0.15882	12	4	-1.45391	1.48501	0.742506	0.841088	0.213897	IPTL-DvH1-O18-WT_O16-07_T3_protein_output.tsv	0.346153	7	3	-1.88942	1.79392	1.03572	0.760218	0.334215	IPTL-DvH1-O18-WT_O16-07_T4_protein_output.tsv	-0.597362	8	4	-1.12561	1.91328
VIMSS207997	VIMSS207997	ftsA cell division protein FtsA (TIGR) [Desulfovibrio vulgaris Hildenborough]	0	0	0	0.026249	0.0166556	0.76474	0.0217794	0.0108897	7.87909	5	0.0976383	1.01038	641		IPTL-DvH1-O18-WT_O16-07_T1_protein_output.tsv	0.94749	5	3	0.107159	1.31281	0.757952	0.299908	1.25007	IPTL-DvH1-O18-WT_O16-07_T2_protein_output.tsv	-0.886445	2	2	-2.18153	1.68908	1.19436	0.535298	0.742194	IPTL-DvH1-O18-WT_O16-07_T3_protein_output.tsv	-0.275497	10	6	-2.51107	0.61261	0.250097	0.312869	1.10156	IPTL-DvH1-O18-WT_O16-07_T4_protein_output.tsv	-0.223716	10	4	-0.75196	0.746014
VIMSS206977	VIMSS206977	DVU1529 decarboxylase family protein (TIGR) [Desulfovibrio vulgaris Hildenborough]	0	1	0	0.0138002	0.0172447	3.33627	0.00516885	0.00258442	15.4072	5	0.0331059	1.48009	337		IPTL-DvH1-O18-WT_O16-07_T1_protein_output.tsv	0.407428	2	1	-0.432903	0.394092	0.394092	0.489409	1.03384	IPTL-DvH1-O18-WT_O16-07_T2_protein_output.tsv	-0.677766	2	1	-1.97285	0.169529	0.169529	0.156035	3.99794	IPTL-DvH1-O18-WT_O16-07_T3_protein_output.tsv	0.297225	2	1	-1.93835	0.0259911	0.0259911	0.0555285	11.4356	IPTL-DvH1-O18-WT_O16-07_T4_protein_output.tsv	0.341916	5	1	-0.186328	0.227148
DsrD	VIMSS209340	dsrD dissimilatory sulfite reductase D (Shelley Haveman) [Desulfovibrio vulgaris Hildenborough]	1	1	1	1	0.0182766	12.6725	0.00144223	0.000721114	21.0192	5	0.00693171	2.15916	170	37	IPTL-DvH1-O18-WT_O16-07_T1_protein_output.tsv	0.911744	10	3	0.0714131	1.67975	0.969803	0.416505	0.940133	IPTL-DvH1-O18-WT_O16-07_T2_protein_output.tsv	3.59206	2	1	2.29697	0.023871	0.023871	0.0042306	150.478	IPTL-DvH1-O18-WT_O16-07_T3_protein_output.tsv	-1.50745	5	1	-3.74303	0.250604	0.250604	0.104874	6.01529	IPTL-DvH1-O18-WT_O16-07_T4_protein_output.tsv	-1.75685	7	2	-2.2851	1.37157
DVU3349	VIMSS208876	DVU3349 pyruvate flavodoxin/ferredoxin oxidoreductase, thiamine diP-binding domain protein (TIGR) [Desulfovibrio vulgaris Hildenborough]	1	0	0	0	0.0470822	0.754294	0.0624189	0.0312095	6.18712	5	0.0865121	1.06292	575	87	IPTL-DvH1-O18-WT_O16-07_T1_protein_output.tsv	-0.138032	7	3	-0.978362	0.665848	0.384428	0.743336	0.359057	IPTL-DvH1-O18-WT_O16-07_T2_protein_output.tsv	-0.399794	2	2	-1.69488	0.760565	0.5378	0.534712	0.743387	IPTL-DvH1-O18-WT_O16-07_T3_protein_output.tsv	-0.259015	7	2	-2.49459	0.946938	0.669586	0.736163	0.386829	IPTL-DvH1-O18-WT_O16-07_T4_protein_output.tsv	-0.472333	13	3	-1.00058	1.51492
DsrB	VIMSS209339	dvsB dissimilatory sulfite reductase beta subunit (TIGR) [Desulfovibrio vulgaris Hildenborough]	1	1	1	1	0.0715868	1.86812	0.0383202	0.0191601	23.3311	5	0.00331201	2.47991	113	28	IPTL-DvH1-O18-WT_O16-07_T1_protein_output.tsv	1.46059	63	7	0.620262	1.06969	0.404306	0.00859447	3.61259	IPTL-DvH1-O18-WT_O16-07_T2_protein_output.tsv	0.881082	17	4	-0.414006	1.10307	0.551533	0.185391	1.59751	IPTL-DvH1-O18-WT_O16-07_T3_protein_output.tsv	0.262897	51	5	-1.97268	0.521166	0.233073	0.310534	1.12796	IPTL-DvH1-O18-WT_O16-07_T4_protein_output.tsv	0.706183	187	8	0.177939	1.82588
VIMSS207942	VIMSS207942	metK S-adenosylmethionine synthetase (TIGR) [Desulfovibrio vulgaris Hildenborough]	0	1	0	0.00839476	0.0803052	1.8889	0.0425142	0.0212571	19.5822	5	0.0107118	1.97014	205		IPTL-DvH1-O18-WT_O16-07_T1_protein_output.tsv	0.8931	11	8	0.0527694	1.12931	0.39927	0.0556999	2.23683	IPTL-DvH1-O18-WT_O16-07_T2_protein_output.tsv	-1.22676	3	2	-2.52185	0.630604	0.445904	0.110624	2.75117	IPTL-DvH1-O18-WT_O16-07_T3_protein_output.tsv	-1.51314	3	2	-3.74871	0.852168	0.602574	0.128678	2.51112	IPTL-DvH1-O18-WT_O16-07_T4_protein_output.tsv	-0.663819	10	5	-1.19206	0.999336
Aor	VIMSS206619	aor aldehyde:ferredoxin oxidoreductase, tungsten-containing (TIGR) [Desulfovibrio vulgaris Hildenborough]	1	1	1	1	0.082211	1.73375	0.047418	0.023709	23.0783	5	0.00359801	2.44394	118	29	IPTL-DvH1-O18-WT_O16-07_T1_protein_output.tsv	-0.0293198	34	11	-0.869651	1.61997	0.48844	0.953211	0.0600274	IPTL-DvH1-O18-WT_O16-07_T2_protein_output.tsv	-0.586162	37	8	-1.88125	0.98223	0.347271	0.129907	1.68791	IPTL-DvH1-O18-WT_O16-07_T3_protein_output.tsv	-0.114726	39	12	-2.3503	0.744761	0.214994	0.603345	0.533626	IPTL-DvH1-O18-WT_O16-07_T4_protein_output.tsv	0.464017	139	15	-0.0642268	1.09831
HysA	VIMSS408341	hysA periplasmic [NiFeSe] hydrogenase, large subunit, selenocysteine-containing (TIGR) [Desulfovibrio vulgaris Hildenborough]	1	0	0	0	0.0861112	1.02877	0.0837034	0.0418517	12.447	5	0.061953	1.20794	479	73	IPTL-DvH1-O18-WT_O16-07_T1_protein_output.tsv	-0.322343	68	16	-1.16267	0.819754	0.204938	0.135311	1.57288	IPTL-DvH1-O18-WT_O16-07_T2_protein_output.tsv	0.427122	108	12	-0.867967	0.94639	0.273199	0.143932	1.56341	IPTL-DvH1-O18-WT_O16-07_T3_protein_output.tsv	-0.224027	58	17	-2.4596	0.99338	0.24093	0.365469	0.929844	IPTL-DvH1-O18-WT_O16-07_T4_protein_output.tsv	-0.171327	108	18	-0.699571	1.35951
VIMSS207823	VIMSS207823	DVU2336 carboxyl-terminal protease (TIGR) [Desulfovibrio vulgaris Hildenborough]	0	0	0	0.0178952	0.0876198	1.24546	0.0703514	0.0351757	13.4349	5	0.0513132	1.28977	437		IPTL-DvH1-O18-WT_O16-07_T1_protein_output.tsv	0.248564	9	5	-0.591767	0.996809	0.445787	0.601168	0.557584	IPTL-DvH1-O18-WT_O16-07_T2_protein_output.tsv	-0.460487	4	2	-1.75558	1.36865	0.967782	0.681112	0.475817	IPTL-DvH1-O18-WT_O16-07_T3_protein_output.tsv	-0.416356	15	4	-2.65193	1.0264	0.513198	0.46271	0.811296	IPTL-DvH1-O18-WT_O16-07_T4_protein_output.tsv	-0.629813	11	8	-1.15806	0.96311
VIMSS206525	VIMSS206525	recA recA protein (TIGR) [Desulfovibrio vulgaris Hildenborough]	0	1	0	0.0117117	0.0878101	1.63969	0.0535529	0.0267764	16.6854	5	0.0240326	1.6192	286		IPTL-DvH1-O18-WT_O16-07_T1_protein_output.tsv	0.778368	5	4	-0.0619625	0.650817	0.325409	0.075007	2.39197	IPTL-DvH1-O18-WT_O16-07_T2_protein_output.tsv	0.152105	4	2	-1.14298	0.351618	0.248632	0.602971	0.611768	IPTL-DvH1-O18-WT_O16-07_T3_protein_output.tsv	-0.228953	6	5	-2.46453	0.490526	0.21937	0.344441	1.04368	IPTL-DvH1-O18-WT_O16-07_T4_protein_output.tsv	-0.729427	4	3	-1.25767	0.53006
VIMSS209000	VIMSS209000	mpg glucose-1-phosphate cytidylyl-transferase (TIGR) [Desulfovibrio vulgaris Hildenborough]	0	0	0	0.026208	0.0916333	1.29242	0.0709006	0.0354503	7.8348	5	0.097599	1.01055	640		IPTL-DvH1-O18-WT_O16-07_T1_protein_output.tsv	0.908926	5	3	0.0685955	1.40333	0.810214	0.343626	1.12183	IPTL-DvH1-O18-WT_O16-07_T2_protein_output.tsv	-1.19828	4	1	-2.49337	0.409487	0.409487	0.209631	2.9263	IPTL-DvH1-O18-WT_O16-07_T3_protein_output.tsv	-0.368566	4	1	-2.60414	0.175751	0.175751	0.283269	2.09709	IPTL-DvH1-O18-WT_O16-07_T4_protein_output.tsv	0.00692378	2	2	-0.52132	0.892824
DVU1951	VIMSS207421	DVU1951 indolepyruvate ferredoxin oxidoreductase, alpha subunit, putative (TIGR) [Desulfovibrio vulgaris Hildenborough]	1	1	1	1	0.0980867	1.89411	0.051785	0.0258925	22.5959	5	0.00420845	2.37588	128	30	IPTL-DvH1-O18-WT_O16-07_T1_protein_output.tsv	-0.502764	9	7	-1.34309	0.725876	0.274355	0.109538	1.83253	IPTL-DvH1-O18-WT_O16-07_T2_protein_output.tsv	0.0825182	10	6	-1.21257	1.1897	0.485691	0.870674	0.169899	IPTL-DvH1-O18-WT_O16-07_T3_protein_output.tsv	0.808074	8	6	-1.4275	0.823599	0.336233	0.0530548	2.40331	IPTL-DvH1-O18-WT_O16-07_T4_protein_output.tsv	0.309822	7	4	-0.218422	0.294263
VIMSS208457	VIMSS208457	DVU2947 anaerobic ribonucleoside-triphosphate reductase, putative (TIGR) [Desulfovibrio vulgaris Hildenborough]	0	0	0	0.0250614	0.0986358	0.899367	0.109672	0.0548362	9.12434	5	0.0942148	1.02588	612		IPTL-DvH1-O18-WT_O16-07_T1_protein_output.tsv	0.849802	3	3	0.00947161	0.796055	0.459603	0.161586	1.84899	IPTL-DvH1-O18-WT_O16-07_T2_protein_output.tsv	0.540165	2	2	-0.754923	0.790764	0.559154	0.435945	0.96604	IPTL-DvH1-O18-WT_O16-07_T3_protein_output.tsv	-0.807526	6	3	-3.0431	1.00896	0.582523	0.259732	1.38626	IPTL-DvH1-O18-WT_O16-07_T4_protein_output.tsv	-0.419325	6	2	-0.947569	1.37455
Ngr	VIMSS208946	ngr nigerythrin (TIGR) [Desulfovibrio vulgaris Hildenborough]	1	0	0	0	0.107023	0.858139	0.124716	0.0623578	7.03612	5	0.094645	1.0239	616	93	IPTL-DvH1-O18-WT_O16-07_T1_protein_output.tsv	0.738122	8	3	-0.102208	0.583799	0.337057	0.116265	2.18991	IPTL-DvH1-O18-WT_O16-07_T2_protein_output.tsv	0.0305545	2	2	-1.26453	1.96468	1.38924	0.98445	0.0219937	IPTL-DvH1-O18-WT_O16-07_T3_protein_output.tsv	0.126913	8	3	-2.10866	0.563182	0.325153	0.722366	0.390318	IPTL-DvH1-O18-WT_O16-07_T4_protein_output.tsv	-0.765238	10	3	-1.29348	2.05827
VIMSS206854	VIMSS206854	thiC thiamine biosynthesis protein ThiC (TIGR) [Desulfovibrio vulgaris Hildenborough]	0	1	0	0.0100737	0.112505	0.302348	0.372105	0.186053	2.56805	5	0.0156823	1.80459	246		IPTL-DvH1-O18-WT_O16-07_T1_protein_output.tsv	0.580041	2	1	-0.26029	1.91384	1.91384	0.812657	0.303077	IPTL-DvH1-O18-WT_O16-07_T2_protein_output.tsv	-1.28975	2	1	-2.58484	1.45078	1.45078	0.537363	0.889008	IPTL-DvH1-O18-WT_O16-07_T3_protein_output.tsv	-0.074951	3	2	-2.31053	0.673196	0.476021	0.889348	0.157453	IPTL-DvH1-O18-WT_O16-07_T4_protein_output.tsv	-0.326808	5	1	-0.855052	2.16164
VIMSS206107	VIMSS206107	DVU0683 hflC protein, putative (TIGR) [Desulfovibrio vulgaris Hildenborough]	0	1	0	0.0135135	0.122595	0.357062	0.343343	0.171671	3.42042	5	0.0322271	1.49178	330		IPTL-DvH1-O18-WT_O16-07_T1_protein_output.tsv	-0.058431	4	3	-0.898762	0.947259	0.5469	0.92166	0.10684	IPTL-DvH1-O18-WT_O16-07_T2_protein_output.tsv	-0.0569051	2	2	-1.35199	0.583549	0.412632	0.902945	0.137908	IPTL-DvH1-O18-WT_O16-07_T3_protein_output.tsv	0.263176	2	2	-1.9724	0.31291	0.221261	0.356332	1.18944	IPTL-DvH1-O18-WT_O16-07_T4_protein_output.tsv	-0.478461	4	3	-1.00671	1.60464
VIMSS208438	VIMSS208438	rpoB DNA-directed RNA polymerase, beta subunit (TIGR) [Desulfovibrio vulgaris Hildenborough]	0	0	0	0.0177314	0.124979	1.04372	0.119744	0.059872	13.4592	5	0.0510613	1.29191	433		IPTL-DvH1-O18-WT_O16-07_T1_protein_output.tsv	-0.0371314	45	29	-0.877462	0.754927	0.140186	0.792982	0.264871	IPTL-DvH1-O18-WT_O16-07_T2_protein_output.tsv	-0.321245	32	13	-1.61633	0.880837	0.2443	0.211248	1.31496	IPTL-DvH1-O18-WT_O16-07_T3_protein_output.tsv	0.152353	35	19	-2.08322	0.799204	0.18335	0.416329	0.830939	IPTL-DvH1-O18-WT_O16-07_T4_protein_output.tsv	0.129162	68	21	-0.399082	1.22973
DsrK	VIMSS206730	DsrK Cytoplasmic, binds 2 [4Fe-4S] (Shelley Haveman) [Desulfovibrio vulgaris Hildenborough]	1	1	0	0	0.142803	1.59778	0.0893761	0.0446881	13.6012	5	0.0496003	1.30452	421	69	IPTL-DvH1-O18-WT_O16-07_T1_protein_output.tsv	0.226889	5	2	-0.613442	1.61683	1.14327	0.861032	0.198456	IPTL-DvH1-O18-WT_O16-07_T2_protein_output.tsv	-0.401605	3	1	-1.69669	0.204338	0.204338	0.299635	1.96539	IPTL-DvH1-O18-WT_O16-07_T3_protein_output.tsv	-1.29188	9	3	-3.52746	1.04695	0.604459	0.122169	2.13726	IPTL-DvH1-O18-WT_O16-07_T4_protein_output.tsv	-0.614083	8	3	-1.14233	1.58075
VIMSS208436	VIMSS208436	rplJ ribosomal protein L10 (TIGR) [Desulfovibrio vulgaris Hildenborough]	0	1	0	0.00843571	0.150614	2.07004	0.0727594	0.0363797	19.5571	5	0.0107915	1.96692	206		IPTL-DvH1-O18-WT_O16-07_T1_protein_output.tsv	-1.41617	4	3	-2.2565	0.346194	0.199875	0.00578227	7.08529	IPTL-DvH1-O18-WT_O16-07_T2_protein_output.tsv	1.08632	4	3	-0.208771	1.84329	1.06423	0.382508	1.02076	IPTL-DvH1-O18-WT_O16-07_T3_protein_output.tsv	0.09632	5	3	-2.13925	1.12373	0.648786	0.891396	0.148462	IPTL-DvH1-O18-WT_O16-07_T4_protein_output.tsv	0.225356	6	3	-0.302888	0.203896
VIMSS206985	VIMSS206985	DVU1537 lipoprotein, putative (TIGR) [Desulfovibrio vulgaris Hildenborough]	0	0	0	0.0215397	0.153253	0.936029	0.163726	0.0818632	11.2475	5	0.0752493	1.1235	526		IPTL-DvH1-O18-WT_O16-07_T1_protein_output.tsv	-0.513447	8	4	-1.35378	0.238022	0.119011	0.0125038	4.31427	IPTL-DvH1-O18-WT_O16-07_T2_protein_output.tsv	-0.152467	5	4	-1.44755	0.681172	0.340586	0.677573	0.44766	IPTL-DvH1-O18-WT_O16-07_T3_protein_output.tsv	-0.159131	4	4	-2.39471	0.995795	0.497897	0.765264	0.319606	IPTL-DvH1-O18-WT_O16-07_T4_protein_output.tsv	0.18716	19	6	-0.341084	1.42672
VIMSS209253	VIMSS209253	DVU0319 NAD-dependent epimerase/dehydratase family protein (TIGR) [Desulfovibrio vulgaris Hildenborough]	0	1	0	0.0124488	0.153775	1.66384	0.0924216	0.0462108	16.2384	5	0.0269582	1.56931	304		IPTL-DvH1-O18-WT_O16-07_T1_protein_output.tsv	0.908823	5	3	0.0684922	0.629782	0.363605	0.0877468	2.49948	IPTL-DvH1-O18-WT_O16-07_T2_protein_output.tsv	-0.595332	4	1	-1.89042	0.220359	0.220359	0.225686	2.70165	IPTL-DvH1-O18-WT_O16-07_T3_protein_output.tsv	-0.0797991	6	4	-2.31537	0.661298	0.330649	0.821158	0.241341	IPTL-DvH1-O18-WT_O16-07_T4_protein_output.tsv	-1.07092	13	5	-1.59916	0.874434
VIMSS208433	VIMSS208433	nusG transcription antitermination protein NusG (TIGR) [Desulfovibrio vulgaris Hildenborough]	0	0	0	0.0182637	0.155164	2.2985	0.0675064	0.0337532	13.1953	5	0.0538261	1.26901	446		IPTL-DvH1-O18-WT_O16-07_T1_protein_output.tsv	-0.667752	3	2	-1.50808	0.700401	0.495259	0.309964	1.34829	IPTL-DvH1-O18-WT_O16-07_T2_protein_output.tsv	0.528493	3	1	-0.766595	1.05567	1.05567	0.704514	0.500626	IPTL-DvH1-O18-WT_O16-07_T3_protein_output.tsv	-0.35825	2	1	-2.59382	0.0400212	0.0400212	0.0708251	8.9515	IPTL-DvH1-O18-WT_O16-07_T4_protein_output.tsv	-0.168996	3	2	-0.697239	0.504947
VIMSS208439	VIMSS208439	rpoC DNA-directed RNA polymerase, beta prime subunit (TIGR) [Desulfovibrio vulgaris Hildenborough]	0	1	0	0.0113432	0.165255	1.28594	0.128509	0.0642546	16.9459	5	0.0224462	1.64886	277		IPTL-DvH1-O18-WT_O16-07_T1_protein_output.tsv	-0.132714	37	22	-0.973045	0.912705	0.194589	0.502342	0.682023	IPTL-DvH1-O18-WT_O16-07_T2_protein_output.tsv	-1.02	31	13	-2.31509	1.61556	0.448075	0.0403859	2.27642	IPTL-DvH1-O18-WT_O16-07_T3_protein_output.tsv	0.00893475	33	22	-2.22664	0.579562	0.123563	0.943009	0.0723092	IPTL-DvH1-O18-WT_O16-07_T4_protein_output.tsv	0.496211	40	18	-0.0320332	1.05397
GroEL	VIMSS207447	groEL chaperonin, 60 kDa (TIGR) [Desulfovibrio vulgaris Hildenborough]	0	1	1	0.0015561	0.165891	2.10362	0.0788599	0.03943	31.2809	5	0.000200997	3.69681	38	66	IPTL-DvH1-O18-WT_O16-07_T1_protein_output.tsv	0.829459	49	12	-0.0108718	0.68101	0.196591	0.00119055	4.21922	IPTL-DvH1-O18-WT_O16-07_T2_protein_output.tsv	0.52326	38	13	-0.771828	1.04625	0.290178	0.0945659	1.80324	IPTL-DvH1-O18-WT_O16-07_T3_protein_output.tsv	0.105171	50	12	-2.1304	0.689399	0.199012	0.606812	0.528465	IPTL-DvH1-O18-WT_O16-07_T4_protein_output.tsv	-0.914629	112	19	-1.44287	1.24386
VIMSS207813	VIMSS207813	DVU2326 conserved domain protein (TIGR) [Desulfovibrio vulgaris Hildenborough]	0	1	0	0.0116708	0.166487	4.35253	0.0382508	0.0191254	16.6896	5	0.024006	1.61968	285		IPTL-DvH1-O18-WT_O16-07_T1_protein_output.tsv	-0.260943	3	1	-1.10127	0.142584	0.142584	0.318367	1.8301	IPTL-DvH1-O18-WT_O16-07_T2_protein_output.tsv	-0.845709	2	1	-2.1408	0.1603	0.1603	0.119253	5.27579	IPTL-DvH1-O18-WT_O16-07_T3_protein_output.tsv	0.0403479	3	1	-2.19523	0.377554	0.377554	0.932224	0.106867	IPTL-DvH1-O18-WT_O16-07_T4_protein_output.tsv	0.532354	2	1	0.00411049	0.0392352
VIMSS208708	VIMSS208708	hup-4 DNA-binding protein HU (TIGR) [Desulfovibrio vulgaris Hildenborough]	0	0	0	0.0218264	0.175862	0.508381	0.345927	0.172963	5.56122	5	0.0772174	1.11228	533		IPTL-DvH1-O18-WT_O16-07_T1_protein_output.tsv	0.0439666	18	4	-0.796364	0.607625	0.303812	0.891934	0.144716	IPTL-DvH1-O18-WT_O16-07_T2_protein_output.tsv	-1.09162	8	3	-2.38671	1.54332	0.891033	0.307947	1.22512	IPTL-DvH1-O18-WT_O16-07_T3_protein_output.tsv	-0.292275	15	5	-2.52785	0.725395	0.324406	0.408911	0.900952	IPTL-DvH1-O18-WT_O16-07_T4_protein_output.tsv	-0.226569	18	4	-0.754813	1.04941
VIMSS206319	VIMSS206319	DVU0891 aminotransferase, classes I and II (TIGR) [Desulfovibrio vulgaris Hildenborough]	0	1	0	0.0167895	0.179986	1.24936	0.144062	0.0720311	13.9811	5	0.0457979	1.33915	410		IPTL-DvH1-O18-WT_O16-07_T1_protein_output.tsv	1.04782	7	3	0.207493	0.518814	0.299537	0.0395339	3.49814	IPTL-DvH1-O18-WT_O16-07_T2_protein_output.tsv	-0.722698	6	3	-2.01779	0.641644	0.370453	0.146153	1.95085	IPTL-DvH1-O18-WT_O16-07_T3_protein_output.tsv	-1.12985	4	3	-3.36543	1.53242	0.884745	0.291462	1.27704	IPTL-DvH1-O18-WT_O16-07_T4_protein_output.tsv	-0.167847	15	6	-0.696091	1.94398
VIMSS208715	VIMSS208715	engA GTP-binding protein EngA (TIGR) [Desulfovibrio vulgaris Hildenborough]	0	0	0	0.0257576	0.182631	0.965346	0.189187	0.0945937	7.23329	5	0.0957841	1.01871	629		IPTL-DvH1-O18-WT_O16-07_T1_protein_output.tsv	-0.173981	3	3	-1.01431	0.79998	0.461869	0.73147	0.376689	IPTL-DvH1-O18-WT_O16-07_T2_protein_output.tsv	-0.475357	2	2	-1.77044	1.31591	0.930488	0.66025	0.510868	IPTL-DvH1-O18-WT_O16-07_T3_protein_output.tsv	0.172932	6	5	-2.06264	0.85414	0.381983	0.669717	0.452721	IPTL-DvH1-O18-WT_O16-07_T4_protein_output.tsv	-0.284878	2	2	-0.813121	0.968373
DsrA	VIMSS209338	dsrA dissimilatory sulfite reductase alpha subunit (TIGR) [Desulfovibrio vulgaris Hildenborough]	1	1	0	1	0.191313	1.56931	0.121909	0.0609545	17.5504	5	0.0190882	1.71923	268	49	IPTL-DvH1-O18-WT_O16-07_T1_protein_output.tsv	0.286252	32	9	-0.554079	0.730623	0.243541	0.270001	1.17538	IPTL-DvH1-O18-WT_O16-07_T2_protein_output.tsv	-0.992554	58	8	-2.28764	0.994455	0.351593	0.0223895	2.82302	IPTL-DvH1-O18-WT_O16-07_T3_protein_output.tsv	-0.0133923	30	10	-2.24897	0.831899	0.26307	0.960402	0.0509076	IPTL-DvH1-O18-WT_O16-07_T4_protein_output.tsv	-0.506493	92	11	-1.03474	1.15127
VIMSS207067	VIMSS207067	paaK-2 phenylacetate-coenzyme A ligase (TIGR) [Desulfovibrio vulgaris Hildenborough]	0	1	0	0.0162162	0.198648	1.67138	0.118853	0.0594263	14.1993	5	0.0436881	1.35964	396		IPTL-DvH1-O18-WT_O16-07_T1_protein_output.tsv	-0.558629	3	3	-1.39896	0.987142	0.569927	0.399281	0.980177	IPTL-DvH1-O18-WT_O16-07_T2_protein_output.tsv	-0.401605	3	2	-1.69669	0.888303	0.628125	0.588042	0.639371	IPTL-DvH1-O18-WT_O16-07_T3_protein_output.tsv	0.420425	5	4	-1.81515	0.916886	0.458443	0.410996	0.91707	IPTL-DvH1-O18-WT_O16-07_T4_protein_output.tsv	-0.876589	10	5	-1.40483	1.06074
VIMSS206234	VIMSS206234	gatA glutamyl-tRNA(Gln) amidotransferase, A subunit (TIGR) [Desulfovibrio vulgaris Hildenborough]	0	0	0	0.0192875	0.200925	1.28048	0.156914	0.0784568	12.5892	5	0.0603836	1.21908	471		IPTL-DvH1-O18-WT_O16-07_T1_protein_output.tsv	0.73186	4	4	-0.10847	0.719215	0.359608	0.111555	2.03516	IPTL-DvH1-O18-WT_O16-07_T2_protein_output.tsv	-1.03539	3	2	-2.33047	0.954941	0.675245	0.264914	1.53335	IPTL-DvH1-O18-WT_O16-07_T3_protein_output.tsv	0.159435	4	4	-2.07614	0.207812	0.103906	0.199713	1.53442	IPTL-DvH1-O18-WT_O16-07_T4_protein_output.tsv	-1.26066	4	2	-1.7889	1.49153
VIMSS208621	VIMSS208621	pal peptidoglycan-associated lipoprotein, putative (TIGR) [Desulfovibrio vulgaris Hildenborough]	0	0	0	0.0197379	0.209531	0.513619	0.40795	0.203975	4.8229	5	0.0631819	1.19941	482		IPTL-DvH1-O18-WT_O16-07_T1_protein_output.tsv	0.0381989	40	7	-0.802132	0.530827	0.200634	0.854406	0.190391	IPTL-DvH1-O18-WT_O16-07_T2_protein_output.tsv	-0.231549	30	4	-1.52664	0.968378	0.484189	0.657457	0.47822	IPTL-DvH1-O18-WT_O16-07_T3_protein_output.tsv	-0.429035	36	5	-2.66461	1.10788	0.495457	0.426115	0.865938	IPTL-DvH1-O18-WT_O16-07_T4_protein_output.tsv	-0.214292	118	7	-0.742536	1.11718
Aco	VIMSS206498	aco aconitate hydratase, putative (TIGR) [Desulfovibrio vulgaris Hildenborough]	1	0	0	0	0.216365	0.653048	0.331316	0.165658	5.57724	5	0.0774879	1.11077	535	80	IPTL-DvH1-O18-WT_O16-07_T1_protein_output.tsv	-0.309784	5	5	-1.15012	1.67518	0.749162	0.696372	0.413508	IPTL-DvH1-O18-WT_O16-07_T2_protein_output.tsv	-0.184758	2	2	-1.47985	2.14812	1.51895	0.914307	0.121635	IPTL-DvH1-O18-WT_O16-07_T3_protein_output.tsv	-0.417242	5	4	-2.65282	0.827194	0.413597	0.370134	1.00881	IPTL-DvH1-O18-WT_O16-07_T4_protein_output.tsv	-0.403774	5	2	-0.932018	0.975213
HdrA	VIMSS207893	hdrA heterodisulfide reductase, A subunit (TIGR) [Desulfovibrio vulgaris Hildenborough]	1	1	0	0	0.216871	1.29141	0.167933	0.0839665	16.2392	5	0.0269523	1.5694	303	54	IPTL-DvH1-O18-WT_O16-07_T1_protein_output.tsv	-0.489547	22	11	-1.32988	0.996327	0.300404	0.131455	1.62963	IPTL-DvH1-O18-WT_O16-07_T2_protein_output.tsv	0.0658996	15	6	-1.22919	1.3327	0.544072	0.907548	0.121123	IPTL-DvH1-O18-WT_O16-07_T3_protein_output.tsv	-0.756534	19	9	-2.99211	0.88977	0.29659	0.0311552	2.55077	IPTL-DvH1-O18-WT_O16-07_T4_protein_output.tsv	0.384328	37	11	-0.143915	1.55259
VIMSS207407	VIMSS207407	DVU1937 phosphonate ABC transporter, periplasmic phosphonate-binding protein, putative (TIGR) [Desulfovibrio vulgaris Hildenborough]	0	1	0	0.0152744	0.217078	1.11498	0.194692	0.0973462	14.6685	5	0.0393512	1.40504	373		IPTL-DvH1-O18-WT_O16-07_T1_protein_output.tsv	-1.63043	19	8	-2.47076	1.37006	0.484388	0.00984429	3.36597	IPTL-DvH1-O18-WT_O16-07_T2_protein_output.tsv	0.939956	8	4	-0.355132	1.37487	0.687433	0.243314	1.36734	IPTL-DvH1-O18-WT_O16-07_T3_protein_output.tsv	-0.558573	10	5	-2.79415	1.59544	0.713501	0.469146	0.782861	IPTL-DvH1-O18-WT_O16-07_T4_protein_output.tsv	0.284877	28	8	-0.243367	1.69091
VIMSS207298	VIMSS207298	ppsA phosphoenolpyruvate synthase, putative (TIGR) [Desulfovibrio vulgaris Hildenborough]	0	0	0	0.0179771	0.218088	1.17767	0.185187	0.0925933	13.4105	5	0.0515666	1.28763	439		IPTL-DvH1-O18-WT_O16-07_T1_protein_output.tsv	-0.0987596	28	16	-0.93909	0.8924	0.2231	0.663931	0.44267	IPTL-DvH1-O18-WT_O16-07_T2_protein_output.tsv	0.476627	21	9	-0.818461	0.980955	0.326985	0.17893	1.45764	IPTL-DvH1-O18-WT_O16-07_T3_protein_output.tsv	-0.0437195	24	12	-2.27929	1.00278	0.289478	0.882462	0.151029	IPTL-DvH1-O18-WT_O16-07_T4_protein_output.tsv	-0.378224	43	16	-0.906467	1.14775
TypA	VIMSS207715	typA GTP-binding protein TypA (TIGR) [Desulfovibrio vulgaris Hildenborough]	0	1	1	0.00720721	0.226777	2.47161	0.0917527	0.0458764	20.8111	5	0.00739175	2.13125	176	62	IPTL-DvH1-O18-WT_O16-07_T1_protein_output.tsv	0.262991	4	3	-0.577339	0.675149	0.389798	0.548216	0.674687	IPTL-DvH1-O18-WT_O16-07_T2_protein_output.tsv	-1.60172	8	3	-2.8968	1.84581	1.06568	0.229865	1.503	IPTL-DvH1-O18-WT_O16-07_T3_protein_output.tsv	0.444687	5	4	-1.79089	0.68904	0.34452	0.266343	1.29074	IPTL-DvH1-O18-WT_O16-07_T4_protein_output.tsv	1.05622	6	3	0.527977	0.439235
VIMSS209398	VIMSS209398	DVU0462 chorismate mutase/prephenate dehydratase (TIGR) [Desulfovibrio vulgaris Hildenborough]	0	1	0	0.011507	0.232091	1.55909	0.148863	0.0744316	16.8442	5	0.0230551	1.63723	281		IPTL-DvH1-O18-WT_O16-07_T1_protein_output.tsv	-0.923076	8	4	-1.76341	0.406898	0.203449	0.01052	4.53714	IPTL-DvH1-O18-WT_O16-07_T2_protein_output.tsv	0.0466958	13	5	-1.24839	1.01974	0.456042	0.922424	0.102394	IPTL-DvH1-O18-WT_O16-07_T3_protein_output.tsv	0.170079	7	3	-2.0655	0.506671	0.292527	0.601766	0.581413	IPTL-DvH1-O18-WT_O16-07_T4_protein_output.tsv	0.509106	5	3	-0.0191382	0.777872
VIMSS206637	VIMSS206637	ribH riboflavin synthase, beta subunit (TIGR) [Desulfovibrio vulgaris Hildenborough]	0	0	0	0.0253481	0.233997	0.93354	0.250655	0.125328	8.96939	5	0.0950631	1.02199	619		IPTL-DvH1-O18-WT_O16-07_T1_protein_output.tsv	0.703592	2	2	-0.136739	1.37121	0.969588	0.543473	0.725661	IPTL-DvH1-O18-WT_O16-07_T2_protein_output.tsv	0.428444	3	1	-0.866645	0.696703	0.696703	0.649002	0.614959	IPTL-DvH1-O18-WT_O16-07_T3_protein_output.tsv	-1.55053	3	2	-3.78611	0.663279	0.469009	0.0805901	3.30597	IPTL-DvH1-O18-WT_O16-07_T4_protein_output.tsv	-0.0632937	8	2	-0.591538	0.352552
VIMSS206187	VIMSS206187	DVU0761 lipoprotein, putative (TIGR) [Desulfovibrio vulgaris Hildenborough]	0	1	0	0.0106061	0.241117	1.62487	0.148392	0.0741959	17.8618	5	0.0175269	1.7563	259		IPTL-DvH1-O18-WT_O16-07_T1_protein_output.tsv	-0.357909	19	8	-1.19824	0.847081	0.299488	0.266284	1.19507	IPTL-DvH1-O18-WT_O16-07_T2_protein_output.tsv	-0.389906	8	4	-1.68499	1.06767	0.533833	0.505629	0.73039	IPTL-DvH1-O18-WT_O16-07_T3_protein_output.tsv	0.154391	13	6	-2.08118	0.44042	0.179801	0.423488	0.858681	IPTL-DvH1-O18-WT_O16-07_T4_protein_output.tsv	0.38968	14	7	-0.138564	0.59004
VIMSS207369	VIMSS207369	Protein-coding gene peptidyl-prolyl cis-trans isomerase domain protein (TIGR) [Desulfovibrio vulgaris Hildenborough]	0	0	0	0.0189189	0.244339	2.49017	0.0981218	0.0490609	12.8955	5	0.0570384	1.24383	462		IPTL-DvH1-O18-WT_O16-07_T1_protein_output.tsv	-0.867518	3	2	-1.70785	0.47488	0.335791	0.122823	2.58351	IPTL-DvH1-O18-WT_O16-07_T2_protein_output.tsv	-1.40069	2	1	-2.69578	0.0923652	0.0923652	0.0419196	15.1647	IPTL-DvH1-O18-WT_O16-07_T3_protein_output.tsv	-0.127335	2	2	-2.36291	0.841595	0.595098	0.8504	0.213974	IPTL-DvH1-O18-WT_O16-07_T4_protein_output.tsv	0.551034	7	4	0.0227902	1.85076
VIMSS209446	VIMSS209446	infB translation initiation factor IF-2 (TIGR) [Desulfovibrio vulgaris Hildenborough]	0	0	0	0.0183866	0.248486	1.16397	0.213481	0.106741	13.1339	5	0.0544779	1.26378	449		IPTL-DvH1-O18-WT_O16-07_T1_protein_output.tsv	-0.411433	17	11	-1.25176	1.03896	0.313258	0.215783	1.3134	IPTL-DvH1-O18-WT_O16-07_T2_protein_output.tsv	-0.276878	10	5	-1.57197	0.679814	0.304022	0.404211	0.910718	IPTL-DvH1-O18-WT_O16-07_T3_protein_output.tsv	-0.224975	10	7	-2.46055	0.671934	0.253967	0.405105	0.885841	IPTL-DvH1-O18-WT_O16-07_T4_protein_output.tsv	0.32152	19	7	-0.206724	1.01248
Adk	VIMSS207402	adk adenylate kinase (TIGR) [Desulfovibrio vulgaris Hildenborough]	0	1	1	0.000941851	0.24866	3.05685	0.0813453	0.0406727	32.8239	5	0.000112661	3.94823	23	58	IPTL-DvH1-O18-WT_O16-07_T1_protein_output.tsv	0.831024	16	4	-0.00930672	0.824594	0.412297	0.114069	2.0156	IPTL-DvH1-O18-WT_O16-07_T2_protein_output.tsv	0.378162	6	4	-0.916926	1.39967	0.699836	0.617632	0.540357	IPTL-DvH1-O18-WT_O16-07_T3_protein_output.tsv	-1.04223	23	6	-3.27781	0.591677	0.241551	0.00501138	4.31474	IPTL-DvH1-O18-WT_O16-07_T4_protein_output.tsv	-2.14494	19	7	-2.67319	1.50312
VIMSS208435	VIMSS208435	rplA ribosomal protein L1 (TIGR) [Desulfovibrio vulgaris Hildenborough]	0	0	0	0.018837	0.250225	0.831438	0.300955	0.150478	12.9455	5	0.0564986	1.24796	460		IPTL-DvH1-O18-WT_O16-07_T1_protein_output.tsv	-0.00465142	27	5	-0.844982	0.404745	0.181008	0.980493	0.0256974	IPTL-DvH1-O18-WT_O16-07_T2_protein_output.tsv	-1.31239	3	1	-2.60748	0.364467	0.364467	0.172452	3.60084	IPTL-DvH1-O18-WT_O16-07_T3_protein_output.tsv	-0.565849	10	4	-2.80142	0.427203	0.213601	0.0570362	2.64909	IPTL-DvH1-O18-WT_O16-07_T4_protein_output.tsv	0.150185	24	4	-0.378058	1.11276
GlnH	VIMSS209322	glnH amino acid ABC transporter, periplasmic amino acid-binding protein (TIGR) [Desulfovibrio vulgaris Hildenborough]	0	1	1	0.00290745	0.255408	2.03109	0.125749	0.0628746	26.038	5	0.00132736	2.87701	71	55	IPTL-DvH1-O18-WT_O16-07_T1_protein_output.tsv	-2.55804	15	7	-3.39837	0.979584	0.370248	0.000229469	6.90899	IPTL-DvH1-O18-WT_O16-07_T2_protein_output.tsv	-0.191736	24	5	-1.48682	0.810519	0.362475	0.619462	0.528964	IPTL-DvH1-O18-WT_O16-07_T3_protein_output.tsv	0.373234	14	7	-1.86234	1.26475	0.478031	0.460519	0.780775	IPTL-DvH1-O18-WT_O16-07_T4_protein_output.tsv	1.32607	18	6	0.797822	1.59761
VIMSS208198	VIMSS208198	DVU2697 hypothetical protein (TIGR) [Desulfovibrio vulgaris Hildenborough]	0	0	0	0.02457	0.255617	1.26289	0.202406	0.101203	9.37527	5	0.0926317	1.03324	600		IPTL-DvH1-O18-WT_O16-07_T1_protein_output.tsv	-0.697497	3	1	-1.53783	0.727568	0.727568	0.513432	0.958669	IPTL-DvH1-O18-WT_O16-07_T2_protein_output.tsv	-1.02947	2	1	-2.32456	0.430336	0.430336	0.252065	2.39224	IPTL-DvH1-O18-WT_O16-07_T3_protein_output.tsv	-1.00895	2	1	-3.24452	0.328959	0.328959	0.200646	3.06709	IPTL-DvH1-O18-WT_O16-07_T4_protein_output.tsv	0.758105	4	1	0.229861	0.643735
VIMSS206771	VIMSS206771	rpoA DNA-directed RNA polymerase, alpha subunit (TIGR) [Desulfovibrio vulgaris Hildenborough]	0	1	0	0.00864046	0.258764	1.77335	0.145918	0.0729591	19.4514	5	0.0111332	1.95338	211		IPTL-DvH1-O18-WT_O16-07_T1_protein_output.tsv	0.175208	21	7	-0.665123	0.802073	0.303155	0.581407	0.577947	IPTL-DvH1-O18-WT_O16-07_T2_protein_output.tsv	-0.405163	38	7	-1.70025	0.330371	0.124869	0.0141604	3.24472	IPTL-DvH1-O18-WT_O16-07_T3_protein_output.tsv	-0.218387	31	8	-2.45396	0.320569	0.113338	0.0901567	1.92686	IPTL-DvH1-O18-WT_O16-07_T4_protein_output.tsv	-0.29225	29	7	-0.820494	1.19958
AckA	VIMSS208544	ackA acetate kinase (TIGR) [Desulfovibrio vulgaris Hildenborough]	1	0	0	0	0.259381	0.812182	0.319363	0.159682	10.6678	5	0.0813678	1.08955	554	82	IPTL-DvH1-O18-WT_O16-07_T1_protein_output.tsv	0.125634	19	7	-0.714697	0.506858	0.191574	0.532909	0.655798	IPTL-DvH1-O18-WT_O16-07_T2_protein_output.tsv	-1.85517	11	4	-3.15026	1.50166	0.750829	0.0688852	2.47083	IPTL-DvH1-O18-WT_O16-07_T3_protein_output.tsv	-0.390816	13	4	-2.62639	0.488238	0.244119	0.184648	1.60092	IPTL-DvH1-O18-WT_O16-07_T4_protein_output.tsv	-0.0955448	20	8	-0.623789	1.85719
VIMSS207782	VIMSS207782	DVU2295 methyl-accepting chemotaxis protein (TIGR) [Desulfovibrio vulgaris Hildenborough]	0	1	0	0.00917281	0.262425	2.25701	0.116271	0.0581354	19.0249	5	0.0126101	1.89928	224		IPTL-DvH1-O18-WT_O16-07_T1_protein_output.tsv	-0.470601	6	4	-1.31093	0.732188	0.366094	0.268006	1.28547	IPTL-DvH1-O18-WT_O16-07_T2_protein_output.tsv	-1.91037	3	2	-3.20545	0.778798	0.550694	0.0739926	3.46902	IPTL-DvH1-O18-WT_O16-07_T3_protein_output.tsv	-0.515887	3	3	-2.75146	0.744112	0.429613	0.315988	1.20082	IPTL-DvH1-O18-WT_O16-07_T4_protein_output.tsv	1.02321	7	3	0.494962	0.40512
DVU2405	VIMSS207896	DVU2405 alcohol dehydrogenase, iron-containing (TIGR) [Desulfovibrio vulgaris Hildenborough]	1	1	1	1	0.262544	2.25376	0.116491	0.0582457	40.5942	5	5.41477e-06	5.26642	8	4	IPTL-DvH1-O18-WT_O16-07_T1_protein_output.tsv	-1.10465	204	14	-1.94498	0.811755	0.216951	0.000164189	5.09169	IPTL-DvH1-O18-WT_O16-07_T2_protein_output.tsv	1.62974	225	12	0.334653	1.47603	0.426093	0.00241809	3.82485	IPTL-DvH1-O18-WT_O16-07_T3_protein_output.tsv	-0.347328	149	12	-2.5829	0.847807	0.244741	0.1813	1.41917	IPTL-DvH1-O18-WT_O16-07_T4_protein_output.tsv	-0.248166	495	14	-0.77641	1.43132
VIMSS207365	VIMSS207365	glyS glycyl-tRNA synthetase, beta subunit (TIGR) [Desulfovibrio vulgaris Hildenborough]	0	1	0	0.0105242	0.263785	1.56292	0.168777	0.0843885	17.9031	5	0.0173277	1.76126	257		IPTL-DvH1-O18-WT_O16-07_T1_protein_output.tsv	-0.391995	10	6	-1.23233	0.679618	0.277453	0.207417	1.41284	IPTL-DvH1-O18-WT_O16-07_T2_protein_output.tsv	-0.576539	7	3	-1.87163	0.383996	0.2217	0.0803388	2.60053	IPTL-DvH1-O18-WT_O16-07_T3_protein_output.tsv	0.185356	6	4	-2.05022	0.256417	0.128209	0.221778	1.44574	IPTL-DvH1-O18-WT_O16-07_T4_protein_output.tsv	0.208151	13	4	-0.320093	0.935138
VIMSS208448	VIMSS208448	DVU2938 conserved hypothetical protein (TIGR) [Desulfovibrio vulgaris Hildenborough]	0	0	0	0.023792	0.267462	0.98659	0.271097	0.135549	9.95319	5	0.0881415	1.05482	581		IPTL-DvH1-O18-WT_O16-07_T1_protein_output.tsv	-0.478049	3	2	-1.31838	1.02781	0.726774	0.578272	0.657769	IPTL-DvH1-O18-WT_O16-07_T2_protein_output.tsv	-0.195724	5	3	-1.49081	0.789314	0.45571	0.696544	0.429491	IPTL-DvH1-O18-WT_O16-07_T3_protein_output.tsv	-0.126736	2	2	-2.36231	0.0612658	0.0433215	0.0996792	2.92548	IPTL-DvH1-O18-WT_O16-07_T4_protein_output.tsv	-1.5521	2	2	-2.08035	1.98288
VIMSS206770	VIMSS206770	rpsD ribosomal protein S4 (TIGR) [Desulfovibrio vulgaris Hildenborough]	0	0	0	0.020475	0.268988	1.83079	0.146925	0.0734624	12.0855	5	0.0659722	1.18064	500		IPTL-DvH1-O18-WT_O16-07_T1_protein_output.tsv	0.625536	5	3	-0.214795	0.960438	0.554509	0.341351	1.12809	IPTL-DvH1-O18-WT_O16-07_T2_protein_output.tsv	1.0543	2	2	-0.240791	2.02998	1.43541	0.539093	0.734489	IPTL-DvH1-O18-WT_O16-07_T3_protein_output.tsv	-0.159077	3	1	-2.39465	0.2484	0.2484	0.637381	0.640405	IPTL-DvH1-O18-WT_O16-07_T4_protein_output.tsv	-0.807757	10	3	-1.336	0.434184
ilvC	VIMSS206820	ilvC ketol-acid reductoisomerase (TIGR) [Desulfovibrio vulgaris Hildenborough]	0	1	1	0.00470925	0.273442	1.72915	0.158137	0.0790683	23.2932	5	0.0033535	2.4745	115	51	IPTL-DvH1-O18-WT_O16-07_T1_protein_output.tsv	0.713308	38	10	-0.127023	0.972684	0.30759	0.0428438	2.31903	IPTL-DvH1-O18-WT_O16-07_T2_protein_output.tsv	-1.34004	21	7	-2.63513	1.74318	0.658859	0.0814442	2.03389	IPTL-DvH1-O18-WT_O16-07_T3_protein_output.tsv	-0.718698	21	5	-2.95427	0.677984	0.303204	0.0639253	2.37034	IPTL-DvH1-O18-WT_O16-07_T4_protein_output.tsv	-0.245026	56	12	-0.77327	0.913369
VIMSS209102	VIMSS209102	DVU0169 oligopeptide/dipeptide ABC transporter, periplasmic oligopeptide/dipeptide-binding protein (TIGR) [Desulfovibrio vulgaris Hildenborough]	0	1	0	0.00950041	0.276362	1.4088	0.196168	0.0980839	18.7552	5	0.0136297	1.86551	232		IPTL-DvH1-O18-WT_O16-07_T1_protein_output.tsv	0.147361	77	14	-0.69297	0.606932	0.162209	0.379007	0.908464	IPTL-DvH1-O18-WT_O16-07_T2_protein_output.tsv	0.155033	42	10	-1.14006	1.41506	0.447482	0.736179	0.346456	IPTL-DvH1-O18-WT_O16-07_T3_protein_output.tsv	-0.672366	68	13	-2.90794	0.828814	0.229872	0.0118272	2.92496	IPTL-DvH1-O18-WT_O16-07_T4_protein_output.tsv	-0.693271	110	14	-1.22151	1.11734
AtpF1	VIMSS206207	atpF1 ATP synthase F0, B subunit, putative (TIGR) [Desulfovibrio vulgaris Hildenborough]	1	0	0	0	0.277425	0.559717	0.495652	0.247826	7.76256	5	0.097508	1.01096	638	98	IPTL-DvH1-O18-WT_O16-07_T1_protein_output.tsv	0.142732	18	6	-0.697599	0.589447	0.240641	0.574753	0.593133	IPTL-DvH1-O18-WT_O16-07_T2_protein_output.tsv	-1.33417	7	4	-2.62926	2.28228	1.14114	0.307261	1.16915	IPTL-DvH1-O18-WT_O16-07_T3_protein_output.tsv	-0.684765	8	3	-2.92034	0.726402	0.419388	0.201022	1.63277	IPTL-DvH1-O18-WT_O16-07_T4_protein_output.tsv	-0.194181	29	4	-0.722425	1.49844
VIMSS207422	VIMSS207422	DVU1952 hypothetical protein (TIGR) [Desulfovibrio vulgaris Hildenborough]	0	0	0	0.0220311	0.284968	0.717705	0.397055	0.198527	5.63532	5	0.0784547	1.10538	538		IPTL-DvH1-O18-WT_O16-07_T1_protein_output.tsv	-0.184023	9	4	-1.02435	0.602792	0.301396	0.574474	0.610569	IPTL-DvH1-O18-WT_O16-07_T2_protein_output.tsv	-0.0494083	2	2	-1.3445	1.32912	0.939827	0.962852	0.0525717	IPTL-DvH1-O18-WT_O16-07_T3_protein_output.tsv	0.383521	2	2	-1.85205	1.17368	0.829914	0.689393	0.462122	IPTL-DvH1-O18-WT_O16-07_T4_protein_output.tsv	-1.24675	6	4	-1.77499	1.75758
VIMSS207376	VIMSS207376	ugd UDP-glucose 6-dehydrogenase (TIGR) [Desulfovibrio vulgaris Hildenborough]	0	0	0	0.0262899	0.289118	0.914752	0.316062	0.158031	7.93819	5	0.0976717	1.01023	642		IPTL-DvH1-O18-WT_O16-07_T1_protein_output.tsv	-0.336358	12	8	-1.17669	0.818181	0.289271	0.278429	1.16278	IPTL-DvH1-O18-WT_O16-07_T2_protein_output.tsv	0.0285145	3	2	-1.26657	0.422475	0.298735	0.932659	0.0954508	IPTL-DvH1-O18-WT_O16-07_T3_protein_output.tsv	0.224461	7	7	-2.01111	1.14352	0.432208	0.619539	0.519335	IPTL-DvH1-O18-WT_O16-07_T4_protein_output.tsv	-0.696376	5	4	-1.22462	1.38721
VIMSS209396	VIMSS209396	DVU0460 predicted phospho-2-dehydro-3-deoxyheptonate aldolase (TIGR) [Desulfovibrio vulgaris Hildenborough]	0	1	1	0.00712531	0.293062	1.74059	0.16837	0.0841849	20.8702	5	0.00725829	2.13917	174	49	IPTL-DvH1-O18-WT_O16-07_T1_protein_output.tsv	-0.420879	9	4	-1.26121	0.524977	0.262489	0.184107	1.60342	IPTL-DvH1-O18-WT_O16-07_T2_protein_output.tsv	-1.72981	5	3	-3.0249	0.76512	0.441742	0.0296063	3.91588	IPTL-DvH1-O18-WT_O16-07_T3_protein_output.tsv	-0.665926	4	4	-2.9015	0.914899	0.457449	0.219171	1.45574	IPTL-DvH1-O18-WT_O16-07_T4_protein_output.tsv	0.740017	28	6	0.211773	1.48772
VIMSS207736	VIMSS207736	DVU2251 DNA-binding protein (TIGR) [Desulfovibrio vulgaris Hildenborough]	0	1	1	0.0013923	0.298219	3.86623	0.0771343	0.0385672	31.5507	5	0.000181771	3.74047	34	48	IPTL-DvH1-O18-WT_O16-07_T1_protein_output.tsv	0.389662	7	3	-0.450669	0.611636	0.353128	0.350395	1.10346	IPTL-DvH1-O18-WT_O16-07_T2_protein_output.tsv	0.858365	6	3	-0.436724	0.703561	0.406201	0.124992	2.11315	IPTL-DvH1-O18-WT_O16-07_T3_protein_output.tsv	-0.620193	6	4	-2.85577	0.623883	0.311942	0.117697	1.98817	IPTL-DvH1-O18-WT_O16-07_T4_protein_output.tsv	-1.32212	9	5	-1.85036	0.306011
VIMSS206400	VIMSS206400	DVU0968 amino acid ABC transporter, ATP-binding protein (TIGR) [Desulfovibrio vulgaris Hildenborough]	0	1	0	0.0127764	0.299477	4.38013	0.0683716	0.0341858	16.0182	5	0.0284965	1.54521	312		IPTL-DvH1-O18-WT_O16-07_T1_protein_output.tsv	-0.228678	4	1	-1.06901	0.365834	0.365834	0.644344	0.625088	IPTL-DvH1-O18-WT_O16-07_T2_protein_output.tsv	-1.6558	3	1	-2.95089	0.254611	0.254611	0.0971317	6.50325	IPTL-DvH1-O18-WT_O16-07_T3_protein_output.tsv	0.0149921	4	1	-2.22058	0.319005	0.319005	0.970103	0.0469965	IPTL-DvH1-O18-WT_O16-07_T4_protein_output.tsv	0.885464	3	1	0.35722	0.217991
VIMSS206840	VIMSS206840	bfr bacterioferritin (TIGR) [Desulfovibrio vulgaris Hildenborough]	0	0	0	0.0237101	0.299978	0.988391	0.303501	0.151751	10.0864	5	0.0869664	1.06065	579		IPTL-DvH1-O18-WT_O16-07_T1_protein_output.tsv	-0.0977025	5	2	-0.938033	0.127165	0.0899195	0.390748	1.08656	IPTL-DvH1-O18-WT_O16-07_T2_protein_output.tsv	0.602856	4	2	-0.692232	0.885204	0.625934	0.437104	0.963131	IPTL-DvH1-O18-WT_O16-07_T3_protein_output.tsv	-0.544997	6	3	-2.78057	0.458891	0.264941	0.131868	2.05705	IPTL-DvH1-O18-WT_O16-07_T4_protein_output.tsv	-0.407693	13	4	-0.935937	1.73358
GlnS	VIMSS208462	glnS glutaminyl-tRNA synthetase (TIGR) [Desulfovibrio vulgaris Hildenborough]	0	1	1	0.00606061	0.301296	2.60609	0.115612	0.0578062	21.8082	5	0.00541415	2.26647	148	47	IPTL-DvH1-O18-WT_O16-07_T1_protein_output.tsv	-0.71823	7	3	-1.55856	0.237846	0.13732	0.0135986	5.23032	IPTL-DvH1-O18-WT_O16-07_T2_protein_output.tsv	-0.464722	6	3	-1.75981	0.528337	0.305035	0.225018	1.5235	IPTL-DvH1-O18-WT_O16-07_T3_protein_output.tsv	0.189397	3	2	-2.04618	0.440386	0.3114	0.604917	0.608212	IPTL-DvH1-O18-WT_O16-07_T4_protein_output.tsv	0.37122	9	4	-0.157024	0.624793
VIMSS207340	VIMSS207340	clpB ATP-dependent Clp protease, ATP-binding subunit ClpB (TIGR) [Desulfovibrio vulgaris Hildenborough]	0	0	0	0.0259623	0.30149	0.729578	0.413239	0.20662	8.50084	5	0.096951	1.01345	634		IPTL-DvH1-O18-WT_O16-07_T1_protein_output.tsv	-0.100087	10	6	-0.940418	0.844241	0.34466	0.781291	0.290393	IPTL-DvH1-O18-WT_O16-07_T2_protein_output.tsv	-0.327844	4	2	-1.62293	1.41234	0.998678	0.773885	0.328278	IPTL-DvH1-O18-WT_O16-07_T3_protein_output.tsv	-1.01904	7	5	-3.25462	0.877577	0.392464	0.0484527	2.59652	IPTL-DvH1-O18-WT_O16-07_T4_protein_output.tsv	-0.156985	13	9	-0.685229	1.1034
VIMSS206748	VIMSS206748	rplB ribosomal protein L2 (TIGR) [Desulfovibrio vulgaris Hildenborough]	0	1	0	0.0122031	0.316193	1.44378	0.219003	0.109502	16.4046	5	0.0258398	1.58771	298		IPTL-DvH1-O18-WT_O16-07_T1_protein_output.tsv	-0.534097	8	5	-1.37443	0.692541	0.309714	0.14522	1.72449	IPTL-DvH1-O18-WT_O16-07_T2_protein_output.tsv	-0.234318	26	4	-1.52941	0.307217	0.153608	0.201846	1.52542	IPTL-DvH1-O18-WT_O16-07_T3_protein_output.tsv	0.245766	10	4	-1.98981	0.347397	0.173698	0.230012	1.4149	IPTL-DvH1-O18-WT_O16-07_T4_protein_output.tsv	0.113682	24	5	-0.414562	0.511629
DVU3071	VIMSS208587	DVU3071 oxidoreductase, FAD/iron-sulfur cluster-binding domain protein (TIGR) [Desulfovibrio vulgaris Hildenborough]	1	0	0	0	0.333608	1.27559	0.261533	0.130767	11.23	5	0.0754383	1.12241	528	78	IPTL-DvH1-O18-WT_O16-07_T1_protein_output.tsv	-0.825437	4	4	-1.66577	0.87631	0.438155	0.132683	1.88389	IPTL-DvH1-O18-WT_O16-07_T2_protein_output.tsv	-0.520665	3	2	-1.81575	0.576403	0.407579	0.329684	1.27746	IPTL-DvH1-O18-WT_O16-07_T3_protein_output.tsv	-0.53592	3	3	-2.7715	0.742454	0.428656	0.299855	1.25023	IPTL-DvH1-O18-WT_O16-07_T4_protein_output.tsv	0.549976	2	2	0.0217326	1.45461
VIMSS206091	VIMSS206091	DVU0668 methyl-accepting chemotaxis protein (TIGR) [Desulfovibrio vulgaris Hildenborough]	0	1	0	0.012326	0.343181	1.71179	0.20048	0.10024	16.2862	5	0.0266328	1.57458	301		IPTL-DvH1-O18-WT_O16-07_T1_protein_output.tsv	0.480887	7	6	-0.359444	0.647442	0.264317	0.118726	1.81936	IPTL-DvH1-O18-WT_O16-07_T2_protein_output.tsv	-0.570096	4	3	-1.86518	0.286934	0.165661	0.0411958	3.44134	IPTL-DvH1-O18-WT_O16-07_T3_protein_output.tsv	0.0952654	2	2	-2.14031	0.198489	0.140353	0.567303	0.678756	IPTL-DvH1-O18-WT_O16-07_T4_protein_output.tsv	-0.642127	6	2	-1.17037	1.59088
VIMSS206696	VIMSS206696	DVU1257 RNA-binding protein (TIGR) [Desulfovibrio vulgaris Hildenborough]	0	0	0	0.0254709	0.344168	0.784713	0.438591	0.219295	8.93201	5	0.095252	1.02113	622		IPTL-DvH1-O18-WT_O16-07_T1_protein_output.tsv	-0.417157	8	4	-1.25749	1.06157	0.530786	0.475856	0.785923	IPTL-DvH1-O18-WT_O16-07_T2_protein_output.tsv	-0.316464	4	3	-1.61155	0.416638	0.240546	0.279813	1.31561	IPTL-DvH1-O18-WT_O16-07_T3_protein_output.tsv	0.593923	8	3	-1.64165	0.822869	0.475084	0.299884	1.25014	IPTL-DvH1-O18-WT_O16-07_T4_protein_output.tsv	-1.04825	32	4	-1.57649	2.08151
VIMSS207919	VIMSS207919	DVU2427 hypothetical protein (TIGR) [Desulfovibrio vulgaris Hildenborough]	0	1	0	0.00835381	0.347579	2.0692	0.167977	0.0839887	19.6141	5	0.0106113	1.97423	204		IPTL-DvH1-O18-WT_O16-07_T1_protein_output.tsv	-0.143702	5	3	-0.984033	0.522975	0.30194	0.666636	0.475929	IPTL-DvH1-O18-WT_O16-07_T2_protein_output.tsv	0.838445	8	5	-0.456643	2.15111	0.962005	0.423315	0.87156	IPTL-DvH1-O18-WT_O16-07_T3_protein_output.tsv	-0.836617	10	4	-3.07219	0.258792	0.129396	0.00294754	6.46555	IPTL-DvH1-O18-WT_O16-07_T4_protein_output.tsv	-0.397372	18	3	-0.925616	0.949675
VIMSS207397	VIMSS207397	ileS isoleucyl-tRNA synthetase (TIGR) [Desulfovibrio vulgaris Hildenborough]	0	0	0	0.0225635	0.359245	1.15197	0.311853	0.155926	10.7869	5	0.0801452	1.09612	551		IPTL-DvH1-O18-WT_O16-07_T1_protein_output.tsv	-0.189769	3	3	-1.0301	0.451921	0.260917	0.519652	0.727317	IPTL-DvH1-O18-WT_O16-07_T2_protein_output.tsv	-0.554857	2	2	-1.84995	0.700426	0.495276	0.379054	1.1203	IPTL-DvH1-O18-WT_O16-07_T3_protein_output.tsv	-0.798458	5	3	-3.03403	0.488314	0.281928	0.0660735	2.83213	IPTL-DvH1-O18-WT_O16-07_T4_protein_output.tsv	-0.410694	9	3	-0.938937	0.913337
VIMSS206266	VIMSS206266	rpsP ribosomal protein S16 (TIGR) [Desulfovibrio vulgaris Hildenborough]	0	1	0	0.00888616	0.363723	4.67433	0.0778128	0.0389064	19.2117	5	0.0119437	1.92286	217		IPTL-DvH1-O18-WT_O16-07_T1_protein_output.tsv	-0.241448	4	2	-1.08178	0.774652	0.547762	0.702433	0.440791	IPTL-DvH1-O18-WT_O16-07_T2_protein_output.tsv	1.75683	5	2	0.46174	0.856438	0.605593	0.10112	2.901	IPTL-DvH1-O18-WT_O16-07_T3_protein_output.tsv	-0.862125	3	1	-3.0977	0.0613263	0.0613263	0.0452091	14.058	IPTL-DvH1-O18-WT_O16-07_T4_protein_output.tsv	-2.47089	4	1	-2.99913	0.299238
VIMSS207135	VIMSS207135	secG preprotein translocase, SecG subunit (TIGR) [Desulfovibrio vulgaris Hildenborough]	0	0	0	0.0228911	0.377638	1.41923	0.266087	0.133044	10.5578	5	0.0824773	1.08367	559		IPTL-DvH1-O18-WT_O16-07_T1_protein_output.tsv	-0.139145	4	2	-0.979476	0.582596	0.411957	0.767697	0.337766	IPTL-DvH1-O18-WT_O16-07_T2_protein_output.tsv	-0.535178	4	1	-1.83027	1.19741	1.19741	0.732422	0.446945	IPTL-DvH1-O18-WT_O16-07_T3_protein_output.tsv	-0.768814	4	2	-3.00439	0.468206	0.331072	0.145916	2.3222	IPTL-DvH1-O18-WT_O16-07_T4_protein_output.tsv	0.47302	2	1	-0.0552238	0.134124
VIMSS206390	VIMSS206390	rplI ribosomal protein L9 (TIGR) [Desulfovibrio vulgaris Hildenborough]	0	1	0	0.0109337	0.37902	2.3046	0.164462	0.0822312	17.5711	5	0.018981	1.72168	267		IPTL-DvH1-O18-WT_O16-07_T1_protein_output.tsv	-1.36207	3	2	-2.2024	0.209432	0.14809	0.0116155	9.19754	IPTL-DvH1-O18-WT_O16-07_T2_protein_output.tsv	1.02167	2	2	-0.273422	1.30351	0.921721	0.38312	1.10843	IPTL-DvH1-O18-WT_O16-07_T3_protein_output.tsv	-0.37345	29	5	-2.60902	0.386031	0.172638	0.0828522	2.16319	IPTL-DvH1-O18-WT_O16-07_T4_protein_output.tsv	0.213528	4	2	-0.314716	1.16248
VIMSS206455	VIMSS206455	DVU1021 conserved hypothetical protein (TIGR) [Desulfovibrio vulgaris Hildenborough]	0	1	0	0.0105651	0.38427	1.85651	0.206985	0.103492	17.8985	5	0.0173499	1.7607	258		IPTL-DvH1-O18-WT_O16-07_T1_protein_output.tsv	-0.798813	6	4	-1.63914	0.348092	0.174046	0.0101094	4.58966	IPTL-DvH1-O18-WT_O16-07_T2_protein_output.tsv	-0.810592	2	2	-2.10568	0.835782	0.590987	0.303794	1.37159	IPTL-DvH1-O18-WT_O16-07_T3_protein_output.tsv	-0.00881393	4	2	-2.24439	0.4366	0.308723	0.979816	0.0285496	IPTL-DvH1-O18-WT_O16-07_T4_protein_output.tsv	0.013716	9	4	-0.514528	1.23495
Tuf	VIMSS208430	tuf translation elongation factor Tu (TIGR) [Desulfovibrio vulgaris Hildenborough]	0	1	1	0.00683866	0.399471	1.44063	0.277289	0.138645	21.0997	5	0.00676088	2.17	167	46	IPTL-DvH1-O18-WT_O16-07_T1_protein_output.tsv	-0.647032	84	14	-1.48736	0.876391	0.234225	0.0152675	2.76243	IPTL-DvH1-O18-WT_O16-07_T2_protein_output.tsv	-0.895983	89	9	-2.19107	1.02999	0.343331	0.0282857	2.60968	IPTL-DvH1-O18-WT_O16-07_T3_protein_output.tsv	-0.272735	62	15	-2.50831	1.15542	0.298329	0.375069	0.91421	IPTL-DvH1-O18-WT_O16-07_T4_protein_output.tsv	-0.172265	172	14	-0.700509	1.17261
VIMSS209441	VIMSS209441	rpsO ribosomal protein S15 (TIGR) [Desulfovibrio vulgaris Hildenborough]	0	1	0	0.0126536	0.403656	3.35101	0.120458	0.060229	16.1089	5	0.0278549	1.5551	309		IPTL-DvH1-O18-WT_O16-07_T1_protein_output.tsv	1.55925	3	1	0.718921	0.411866	0.411866	0.164404	3.78582	IPTL-DvH1-O18-WT_O16-07_T2_protein_output.tsv	-0.351379	2	2	-1.64647	0.741677	0.524445	0.571855	0.670003	IPTL-DvH1-O18-WT_O16-07_T3_protein_output.tsv	-1.80206	2	1	-4.03763	0.955909	0.955909	0.310488	1.88518	IPTL-DvH1-O18-WT_O16-07_T4_protein_output.tsv	-1.8593	12	2	-2.38754	0.669217
RpsA	VIMSS208669	rpsA ribosomal protein S1 (TIGR) [Desulfovibrio vulgaris Hildenborough]	0	1	1	0.00728911	0.404795	1.43692	0.28171	0.140855	20.7015	5	0.00764498	2.11662	178	45	IPTL-DvH1-O18-WT_O16-07_T1_protein_output.tsv	0.246675	27	10	-0.593656	0.734763	0.232352	0.313366	1.06164	IPTL-DvH1-O18-WT_O16-07_T2_protein_output.tsv	-0.733585	35	9	-2.02867	0.93482	0.311607	0.043008	2.3542	IPTL-DvH1-O18-WT_O16-07_T3_protein_output.tsv	-0.675324	19	11	-2.9109	1.023	0.308446	0.051018	2.18944	IPTL-DvH1-O18-WT_O16-07_T4_protein_output.tsv	-0.327246	92	17	-0.85549	1.39586
VIMSS208280	VIMSS208280	DVU2774 CBS domain protein/ACT domain protein (TIGR) [Desulfovibrio vulgaris Hildenborough]	0	0	0	0.0178542	0.411992	0.622148	0.662209	0.331105	4.27538	5	0.0513039	1.28985	436		IPTL-DvH1-O18-WT_O16-07_T1_protein_output.tsv	0.37065	5	1	-0.469681	0.278609	0.278609	0.410348	1.33036	IPTL-DvH1-O18-WT_O16-07_T2_protein_output.tsv	-0.145386	3	1	-1.44047	0.199279	0.199279	0.598745	0.72956	IPTL-DvH1-O18-WT_O16-07_T3_protein_output.tsv	-0.037969	2	1	-2.27354	0.35249	0.35249	0.931689	0.107717	IPTL-DvH1-O18-WT_O16-07_T4_protein_output.tsv	-0.473619	9	1	-1.00186	2.08854
VIMSS206914	VIMSS206914	rpsA ribosomal protein S1, putative (TIGR) [Desulfovibrio vulgaris Hildenborough]	0	0	0	0.0199836	0.413703	1.04566	0.395639	0.19782	12.2326	5	0.0643342	1.19156	488		IPTL-DvH1-O18-WT_O16-07_T1_protein_output.tsv	-0.0729499	14	8	-0.913281	0.967704	0.342135	0.836489	0.21322	IPTL-DvH1-O18-WT_O16-07_T2_protein_output.tsv	-0.81306	11	7	-2.10815	0.925738	0.349896	0.0531028	2.32372	IPTL-DvH1-O18-WT_O16-07_T3_protein_output.tsv	-0.133488	11	8	-2.36906	0.822223	0.2907	0.658313	0.459196	IPTL-DvH1-O18-WT_O16-07_T4_protein_output.tsv	-0.510488	16	8	-1.03873	1.18818
VIMSS206899	VIMSS206899	DVU1455 conserved hypothetical protein (TIGR) [Desulfovibrio vulgaris Hildenborough]	0	1	0	0.0120803	0.417181	1.36998	0.304516	0.152258	16.5034	5	0.0251918	1.59874	295		IPTL-DvH1-O18-WT_O16-07_T1_protein_output.tsv	0.368806	6	5	-0.471525	0.493109	0.220525	0.155306	1.6724	IPTL-DvH1-O18-WT_O16-07_T2_protein_output.tsv	-1.25084	10	4	-2.54593	1.17853	0.589264	0.101032	2.12272	IPTL-DvH1-O18-WT_O16-07_T3_protein_output.tsv	0.0187348	11	6	-2.21684	0.785075	0.320505	0.955285	0.0584539	IPTL-DvH1-O18-WT_O16-07_T4_protein_output.tsv	-0.329468	15	6	-0.857712	1.10823
RplF	VIMSS206760	rplF ribosomal protein L6 (TIGR) [Desulfovibrio vulgaris Hildenborough]	0	1	1	0.00536446	0.421275	2.42763	0.173534	0.0867669	22.5334	5	0.0042942	2.36712	131	43	IPTL-DvH1-O18-WT_O16-07_T1_protein_output.tsv	0.417209	13	4	-0.423121	0.810258	0.405129	0.361289	1.02982	IPTL-DvH1-O18-WT_O16-07_T2_protein_output.tsv	-0.471184	11	5	-1.76627	0.466886	0.208798	0.0736602	2.25665	IPTL-DvH1-O18-WT_O16-07_T3_protein_output.tsv	-0.7672	11	5	-3.00278	0.740914	0.331347	0.0684448	2.3154	IPTL-DvH1-O18-WT_O16-07_T4_protein_output.tsv	-0.72743	15	3	-1.25567	0.266512
RplL	VIMSS208437	rplL ribosomal protein L7/L12 (TIGR) [Desulfovibrio vulgaris Hildenborough]	0	1	1	0.0018837	0.423685	3.10467	0.136467	0.0682335	29.5748	5	0.000376916	3.42376	46	41	IPTL-DvH1-O18-WT_O16-07_T1_protein_output.tsv	0.447797	108	3	-0.392534	0.377563	0.217986	0.132224	2.05425	IPTL-DvH1-O18-WT_O16-07_T2_protein_output.tsv	-1.31639	58	4	-2.61147	0.552213	0.276107	0.0088552	4.76767	IPTL-DvH1-O18-WT_O16-07_T3_protein_output.tsv	-0.689479	102	4	-2.92505	0.534763	0.267381	0.061416	2.57863	IPTL-DvH1-O18-WT_O16-07_T4_protein_output.tsv	-0.247863	172	4	-0.776107	0.304586
VIMSS207621	VIMSS207621	gap-2 glyceraldehyde 3-phosphate dehydrogenase (TIGR) [Desulfovibrio vulgaris Hildenborough]	0	1	0	0.0158067	0.42546	1.48562	0.286386	0.143193	14.3881	5	0.0419094	1.37769	386		IPTL-DvH1-O18-WT_O16-07_T1_protein_output.tsv	-0.800573	5	4	-1.6409	1.23194	0.61597	0.263546	1.29969	IPTL-DvH1-O18-WT_O16-07_T2_protein_output.tsv	1.26205	4	3	-0.0330428	0.914896	0.528215	0.0968056	2.38926	IPTL-DvH1-O18-WT_O16-07_T3_protein_output.tsv	0.147484	5	5	-2.08809	0.64609	0.28894	0.631479	0.51043	IPTL-DvH1-O18-WT_O16-07_T4_protein_output.tsv	-1.95994	6	4	-2.48819	1.39836
VIMSS207709	VIMSS207709	DVU2225 acetyl-CoA carboxylase, carboxyl transferase, alpha/beta subunit (TIGR) [Desulfovibrio vulgaris Hildenborough]	0	1	0	0.00855856	0.430326	4.02992	0.106783	0.0533914	19.5065	5	0.0109541	1.96042	209		IPTL-DvH1-O18-WT_O16-07_T1_protein_output.tsv	-0.0657849	2	1	-0.906116	0.0768863	0.0768863	0.549436	0.855613	IPTL-DvH1-O18-WT_O16-07_T2_protein_output.tsv	-1.17891	3	1	-2.474	0.1784	0.1784	0.0956117	6.60825	IPTL-DvH1-O18-WT_O16-07_T3_protein_output.tsv	-0.589327	3	2	-2.8249	0.0595244	0.0420901	0.0050622	14.0016	IPTL-DvH1-O18-WT_O16-07_T4_protein_output.tsv	0.325851	4	2	-0.202393	0.920931
DVU2401	VIMSS207892	DVU2401 hydrogenase, iron-sulfur cluster-binding subunit, putative (TIGR) [Desulfovibrio vulgaris Hildenborough]	1	0	0	0	0.438041	0.903664	0.484739	0.242369	9.77709	5	0.0896208	1.04759	586	89	IPTL-DvH1-O18-WT_O16-07_T1_protein_output.tsv	-0.286202	11	6	-1.12653	1.21658	0.496667	0.5854	0.576246	IPTL-DvH1-O18-WT_O16-07_T2_protein_output.tsv	0.10022	15	3	-1.19487	1.1041	0.637451	0.885057	0.15722	IPTL-DvH1-O18-WT_O16-07_T3_protein_output.tsv	-0.475967	10	6	-2.71154	0.698134	0.285012	0.14596	1.66999	IPTL-DvH1-O18-WT_O16-07_T4_protein_output.tsv	-0.962165	18	6	-1.49041	1.60203
VIMSS208170	VIMSS208170	DVU2671 HDIG/HD/KH domain protein (TIGR) [Desulfovibrio vulgaris Hildenborough]	0	0	0	0.0207617	0.439472	1.41634	0.310288	0.155144	11.9241	5	0.0677728	1.16894	507		IPTL-DvH1-O18-WT_O16-07_T1_protein_output.tsv	0.303464	4	4	-0.536867	0.913088	0.456544	0.542605	0.664698	IPTL-DvH1-O18-WT_O16-07_T2_protein_output.tsv	0.0900941	3	2	-1.20499	0.378882	0.26791	0.768661	0.336285	IPTL-DvH1-O18-WT_O16-07_T3_protein_output.tsv	-1.21416	7	3	-3.44973	1.27509	0.736174	0.197652	1.64928	IPTL-DvH1-O18-WT_O16-07_T4_protein_output.tsv	-0.193873	6	3	-0.722117	0.328136
VIMSS206501	VIMSS206501	DVU1067 membrane protein, Bmp family (TIGR) [Desulfovibrio vulgaris Hildenborough]	0	1	0	0.0129812	0.440288	1.40534	0.313296	0.156648	15.822	5	0.0299217	1.52401	317		IPTL-DvH1-O18-WT_O16-07_T1_protein_output.tsv	-1.3744	12	7	-2.21473	0.903149	0.341358	0.00501953	4.02626	IPTL-DvH1-O18-WT_O16-07_T2_protein_output.tsv	-0.230126	8	4	-1.52521	0.979787	0.489894	0.663001	0.469746	IPTL-DvH1-O18-WT_O16-07_T3_protein_output.tsv	-0.316597	8	4	-2.55217	0.779206	0.389603	0.462035	0.812614	IPTL-DvH1-O18-WT_O16-07_T4_protein_output.tsv	-0.399428	18	5	-0.927672	0.76391
TonB	VIMSS209029	DVU0100 TonB-dependent receptor (TIGR) [Desulfovibrio vulgaris Hildenborough]	0	1	1	0.0018018	0.440846	1.8807	0.234406	0.117203	29.6671	5	0.000364427	3.43839	44	35	IPTL-DvH1-O18-WT_O16-07_T1_protein_output.tsv	0.422945	16	8	-0.417386	0.631241	0.223177	0.0946788	1.89511	IPTL-DvH1-O18-WT_O16-07_T2_protein_output.tsv	-1.60853	3	3	-2.90362	0.450715	0.26022	0.00852572	6.18142	IPTL-DvH1-O18-WT_O16-07_T3_protein_output.tsv	-1.05699	9	7	-3.29257	0.791908	0.299313	0.00957988	3.53139	IPTL-DvH1-O18-WT_O16-07_T4_protein_output.tsv	-0.714105	31	10	-1.24235	1.44644
HflK	VIMSS206108	hflK hflK protein, putative (TIGR) [Desulfovibrio vulgaris Hildenborough]	0	1	1	0.0047502	0.44486	2.22583	0.199862	0.0999311	23.2008	5	0.00345665	2.46134	116	34	IPTL-DvH1-O18-WT_O16-07_T1_protein_output.tsv	-0.529753	5	3	-1.37008	0.485689	0.280412	0.155278	1.88919	IPTL-DvH1-O18-WT_O16-07_T2_protein_output.tsv	-0.513214	5	2	-1.8083	0.297358	0.210264	0.134745	2.44081	IPTL-DvH1-O18-WT_O16-07_T3_protein_output.tsv	-0.360846	3	2	-2.59642	0.089654	0.0633949	0.0295058	5.69203	IPTL-DvH1-O18-WT_O16-07_T4_protein_output.tsv	-0.0727529	11	3	-0.600997	1.03734
AtpG	VIMSS206203	atpG ATP synthase, F1 gamma subunit (TIGR) [Desulfovibrio vulgaris Hildenborough]	1	0	0	0	0.461757	0.615897	0.749731	0.374866	5.56886	5	0.0773467	1.11156	534	79	IPTL-DvH1-O18-WT_O16-07_T1_protein_output.tsv	-0.247252	11	4	-1.08758	1.08176	0.540881	0.671304	0.457128	IPTL-DvH1-O18-WT_O16-07_T2_protein_output.tsv	-0.636438	6	2	-1.93153	0.967257	0.683954	0.450332	0.930528	IPTL-DvH1-O18-WT_O16-07_T3_protein_output.tsv	0.0108692	8	3	-2.22471	0.893182	0.515679	0.984507	0.0210774	IPTL-DvH1-O18-WT_O16-07_T4_protein_output.tsv	0.237195	7	3	-0.291049	2.52675
VIMSS206746	VIMSS206746	rplD ribosomal protein L4 (TIGR) [Desulfovibrio vulgaris Hildenborough]	0	1	0	0.00892711	0.47324	1.69319	0.279496	0.139748	19.1517	5	0.0121541	1.91528	218		IPTL-DvH1-O18-WT_O16-07_T1_protein_output.tsv	-0.51011	7	4	-1.35044	0.988012	0.494006	0.360132	1.0326	IPTL-DvH1-O18-WT_O16-07_T2_protein_output.tsv	1.61478	5	2	0.319696	0.574161	0.405993	0.0577881	3.97737	IPTL-DvH1-O18-WT_O16-07_T3_protein_output.tsv	-0.642715	13	5	-2.87829	0.684149	0.305961	0.0896797	2.10065	IPTL-DvH1-O18-WT_O16-07_T4_protein_output.tsv	-1.48941	16	4	-2.01766	1.01706
VIMSS206557	VIMSS206557	DVU1121 hypothetical protein (TIGR) [Desulfovibrio vulgaris Hildenborough]	0	0	0	0.023751	0.494584	1.03668	0.477083	0.238542	10.0615	5	0.0871896	1.05954	580		IPTL-DvH1-O18-WT_O16-07_T1_protein_output.tsv	-0.0549985	8	3	-0.895329	1.59716	0.922119	0.95619	0.0596436	IPTL-DvH1-O18-WT_O16-07_T2_protein_output.tsv	-1.78466	8	4	-3.07975	1.05767	0.528833	0.0279215	3.37472	IPTL-DvH1-O18-WT_O16-07_T3_protein_output.tsv	-0.27818	8	4	-2.51375	0.501355	0.250677	0.329341	1.10971	IPTL-DvH1-O18-WT_O16-07_T4_protein_output.tsv	-0.256233	9	2	-0.784476	1.45451
VIMSS206724	VIMSS206724	galU UTP-glucose-1-phosphate uridylyltransferase (TIGR) [Desulfovibrio vulgaris Hildenborough]	0	1	0	0.0137183	0.495323	1.53416	0.322862	0.161431	15.4416	5	0.0328328	1.48369	335		IPTL-DvH1-O18-WT_O16-07_T1_protein_output.tsv	0.752007	7	3	-0.0883236	1.02317	0.590727	0.292705	1.27302	IPTL-DvH1-O18-WT_O16-07_T2_protein_output.tsv	-1.50505	3	2	-2.80014	1.85741	1.31339	0.37044	1.14593	IPTL-DvH1-O18-WT_O16-07_T3_protein_output.tsv	-0.86216	6	3	-3.09773	0.798624	0.461086	0.158278	1.86985	IPTL-DvH1-O18-WT_O16-07_T4_protein_output.tsv	-0.49469	10	5	-1.02293	1.11975
VIMSS206768	VIMSS206768	rpsM ribosomal protein S13 (TIGR) [Desulfovibrio vulgaris Hildenborough]	0	0	0	0.0202703	0.497503	1.04259	0.477182	0.238591	12.1603	5	0.065139	1.18616	495		IPTL-DvH1-O18-WT_O16-07_T1_protein_output.tsv	-1.06226	4	4	-1.90259	1.52982	0.764908	0.237238	1.38874	IPTL-DvH1-O18-WT_O16-07_T2_protein_output.tsv	1.5186	3	2	0.223513	2.14809	1.51893	0.422733	0.999783	IPTL-DvH1-O18-WT_O16-07_T3_protein_output.tsv	-0.955233	5	5	-3.19081	1.03558	0.463128	0.0941249	2.06257	IPTL-DvH1-O18-WT_O16-07_T4_protein_output.tsv	-0.417167	11	4	-0.945411	1.59244
VIMSS206677	VIMSS206677	DVU1238 amino acid ABC transporter, periplasmic amino acid-binding protein (TIGR) [Desulfovibrio vulgaris Hildenborough]	0	0	0	0.0182228	0.516875	1.46602	0.35257	0.176285	13.2176	5	0.0535904	1.27091	445		IPTL-DvH1-O18-WT_O16-07_T1_protein_output.tsv	-2.32935	5	2	-3.16968	0.893267	0.631635	0.0663008	3.68781	IPTL-DvH1-O18-WT_O16-07_T2_protein_output.tsv	0.368863	9	3	-0.926225	0.520222	0.300351	0.306971	1.22811	IPTL-DvH1-O18-WT_O16-07_T3_protein_output.tsv	-0.200673	3	2	-2.43625	0.556812	0.393725	0.66095	0.509679	IPTL-DvH1-O18-WT_O16-07_T4_protein_output.tsv	0.239417	8	6	-0.288827	1.47886
VIMSS206745	VIMSS206745	rplC ribosomal protein L3 (TIGR) [Desulfovibrio vulgaris Hildenborough]	0	1	0	0.0151106	0.535495	1.48575	0.360421	0.18021	14.7354	5	0.0387559	1.41166	369		IPTL-DvH1-O18-WT_O16-07_T1_protein_output.tsv	-0.361446	17	4	-1.20178	0.692573	0.346286	0.355515	1.04378	IPTL-DvH1-O18-WT_O16-07_T2_protein_output.tsv	-0.702782	17	2	-1.99787	0.495299	0.350229	0.182604	2.00663	IPTL-DvH1-O18-WT_O16-07_T3_protein_output.tsv	-0.557295	21	4	-2.79287	0.753288	0.376644	0.213067	1.47963	IPTL-DvH1-O18-WT_O16-07_T4_protein_output.tsv	-0.446376	19	5	-0.974619	0.942675
VIMSS208277	VIMSS208277	DVU2771 conserved hypothetical protein (TIGR) [Desulfovibrio vulgaris Hildenborough]	0	0	0	0.0221949	0.540813	0.840311	0.643587	0.321793	5.64838	5	0.0786692	1.1042	542		IPTL-DvH1-O18-WT_O16-07_T1_protein_output.tsv	-0.18453	4	2	-1.02486	0.814739	0.576107	0.779105	0.320304	IPTL-DvH1-O18-WT_O16-07_T2_protein_output.tsv	-0.229265	4	1	-1.52435	0.879873	0.879873	0.837727	0.260566	IPTL-DvH1-O18-WT_O16-07_T3_protein_output.tsv	1.00646	4	1	-1.22912	0.760536	0.760536	0.411963	1.32336	IPTL-DvH1-O18-WT_O16-07_T4_protein_output.tsv	-1.33767	9	2	-1.86592	1.66808
VIMSS206646	VIMSS206646	fabH 3-oxoacyl-(acyl-carrier-protein) synthase III (TIGR) [Desulfovibrio vulgaris Hildenborough]	0	0	0	0.0226454	0.545599	0.694073	0.786082	0.393041	5.80587	5	0.0811669	1.09062	553		IPTL-DvH1-O18-WT_O16-07_T1_protein_output.tsv	-0.421882	4	2	-1.26221	1.12244	0.793687	0.64817	0.531547	IPTL-DvH1-O18-WT_O16-07_T2_protein_output.tsv	-0.312658	7	2	-1.60775	1.36227	0.963273	0.776305	0.324578	IPTL-DvH1-O18-WT_O16-07_T3_protein_output.tsv	0.753694	5	2	-1.48188	1.24155	0.877909	0.481075	0.85851	IPTL-DvH1-O18-WT_O16-07_T4_protein_output.tsv	-1.11216	2	1	-1.6404	4.58363
FusA	VIMSS206742	fusA-1 translation elongation factor G (TIGR) [Desulfovibrio vulgaris Hildenborough]	0	1	1	0.00724816	0.575016	1.6231	0.35427	0.177135	20.7959	5	0.00742648	2.12922	177	33	IPTL-DvH1-O18-WT_O16-07_T1_protein_output.tsv	-0.107647	16	11	-0.947978	0.750148	0.226178	0.64343	0.47594	IPTL-DvH1-O18-WT_O16-07_T2_protein_output.tsv	0.0477057	11	4	-1.24738	2.32912	1.16456	0.969287	0.0409646	IPTL-DvH1-O18-WT_O16-07_T3_protein_output.tsv	-1.3878	19	10	-3.62337	1.0883	0.344151	0.00238979	4.03252	IPTL-DvH1-O18-WT_O16-07_T4_protein_output.tsv	-1.33247	24	10	-1.86071	1.65146
VIMSS206301	VIMSS206301	tsf translation elongation factor Ts (TIGR) [Desulfovibrio vulgaris Hildenborough]	0	1	0	0.0137592	0.576388	1.54094	0.374049	0.187024	15.4333	5	0.0328984	1.48282	336		IPTL-DvH1-O18-WT_O16-07_T1_protein_output.tsv	-0.458464	8	3	-1.29879	0.880888	0.508581	0.433788	0.901456	IPTL-DvH1-O18-WT_O16-07_T2_protein_output.tsv	0.890787	2	2	-0.404301	0.977065	0.690889	0.326274	1.28933	IPTL-DvH1-O18-WT_O16-07_T3_protein_output.tsv	-0.781231	5	4	-3.01681	0.649505	0.324752	0.0739047	2.40562	IPTL-DvH1-O18-WT_O16-07_T4_protein_output.tsv	-0.858407	6	4	-1.38665	1.13052
VIMSS208027	VIMSS208027	tkt transketolase (TIGR) [Desulfovibrio vulgaris Hildenborough]	0	0	0	0.0185504	0.580308	1.21111	0.479154	0.239577	13.0389	5	0.0554932	1.25576	453		IPTL-DvH1-O18-WT_O16-07_T1_protein_output.tsv	-0.32356	7	2	-1.16389	0.765781	0.541489	0.610793	0.597537	IPTL-DvH1-O18-WT_O16-07_T2_protein_output.tsv	-1.01355	3	2	-2.30864	0.48613	0.343746	0.0983474	2.94854	IPTL-DvH1-O18-WT_O16-07_T3_protein_output.tsv	-0.29378	5	3	-2.52935	0.259549	0.149851	0.144784	1.96048	IPTL-DvH1-O18-WT_O16-07_T4_protein_output.tsv	-0.334508	9	3	-0.862752	1.23081
RplW	VIMSS206747	rplW ribosomal protein L23 (TIGR) [Desulfovibrio vulgaris Hildenborough]	0	1	1	0.000982801	0.591035	4.47842	0.131974	0.065987	32.4283	5	0.000130804	3.88338	24	32	IPTL-DvH1-O18-WT_O16-07_T1_protein_output.tsv	-1.19896	7	2	-2.03929	0.294549	0.208277	0.0288761	5.75656	IPTL-DvH1-O18-WT_O16-07_T2_protein_output.tsv	0.972832	7	3	-0.322256	0.5101	0.294506	0.0456217	3.30326	IPTL-DvH1-O18-WT_O16-07_T3_protein_output.tsv	-0.706426	4	2	-2.942	0.346498	0.245011	0.102185	2.88324	IPTL-DvH1-O18-WT_O16-07_T4_protein_output.tsv	-0.982431	6	2	-1.51067	0.311697
VIMSS207024	VIMSS207024	rplY ribosomal protein L25 (TIGR) [Desulfovibrio vulgaris Hildenborough]	0	1	0	0.00798526	0.592658	1.97565	0.299981	0.14999	19.9869	5	0.00949567	2.02247	195		IPTL-DvH1-O18-WT_O16-07_T1_protein_output.tsv	0.824244	11	5	-0.0160863	1.00057	0.44747	0.124825	1.84201	IPTL-DvH1-O18-WT_O16-07_T2_protein_output.tsv	-2.3497	5	1	-3.64479	0.396374	0.396374	0.10639	5.928	IPTL-DvH1-O18-WT_O16-07_T3_protein_output.tsv	-0.823037	4	4	-3.05861	0.801475	0.400738	0.109218	2.0538	IPTL-DvH1-O18-WT_O16-07_T4_protein_output.tsv	-0.860892	21	6	-1.38914	1.17759
VIMSS206761	VIMSS206761	rplR ribosomal protein L18 (TIGR) [Desulfovibrio vulgaris Hildenborough]	0	0	0	0.0185913	0.594618	3.01095	0.197485	0.0987426	13.0163	5	0.0557355	1.25387	454		IPTL-DvH1-O18-WT_O16-07_T1_protein_output.tsv	0.385667	4	2	-0.454663	0.69316	0.490138	0.5138	0.786855	IPTL-DvH1-O18-WT_O16-07_T2_protein_output.tsv	0.064628	4	2	-1.23046	0.555637	0.392894	0.884465	0.164492	IPTL-DvH1-O18-WT_O16-07_T3_protein_output.tsv	-0.796881	3	1	-3.03246	0.393377	0.393377	0.291923	2.02574	IPTL-DvH1-O18-WT_O16-07_T4_protein_output.tsv	-1.74133	6	2	-2.26958	0.300194
VIMSS206752	VIMSS206752	rplP ribosomal protein L16 (TIGR) [Desulfovibrio vulgaris Hildenborough]	0	0	0	0.0202293	0.600568	2.06443	0.290912	0.145456	12.1697	5	0.0650345	1.18686	494		IPTL-DvH1-O18-WT_O16-07_T1_protein_output.tsv	-0.742862	6	2	-1.58319	0.228399	0.161502	0.044158	4.5997	IPTL-DvH1-O18-WT_O16-07_T2_protein_output.tsv	-0.08448	3	1	-1.37957	0.160722	0.160722	0.691914	0.525629	IPTL-DvH1-O18-WT_O16-07_T3_protein_output.tsv	-0.869314	4	2	-3.10489	1.13301	0.801156	0.39127	1.08507	IPTL-DvH1-O18-WT_O16-07_T4_protein_output.tsv	-0.366688	4	1	-0.894932	0.462372
PpaC	VIMSS207088	ppaC inorganic pyrophosphatase, manganese-dependent (TIGR) [Desulfovibrio vulgaris Hildenborough]	1	1	1	1	0.614368	3.51581	0.174744	0.0873722	35.7214	5	3.71145e-05	4.43046	17	5	IPTL-DvH1-O18-WT_O16-07_T1_protein_output.tsv	-0.590173	23	6	-1.4305	0.501744	0.204836	0.028014	2.88119	IPTL-DvH1-O18-WT_O16-07_T2_protein_output.tsv	-0.927477	85	5	-2.22257	0.430407	0.192484	0.0048049	4.81847	IPTL-DvH1-O18-WT_O16-07_T3_protein_output.tsv	0.164229	31	6	-2.07135	0.313255	0.127886	0.246432	1.28418	IPTL-DvH1-O18-WT_O16-07_T4_protein_output.tsv	-0.160246	38	7	-0.68849	0.97773
VIMSS206978	VIMSS206978	DVU1530 metallo-beta-lactamase family protein (TIGR) [Desulfovibrio vulgaris Hildenborough]	0	1	0	0.00847666	0.616898	2.32564	0.265259	0.13263	19.5342	5	0.0108648	1.96398	207		IPTL-DvH1-O18-WT_O16-07_T1_protein_output.tsv	-0.98394	2	1	-1.82427	0.927909	0.927909	0.481348	1.06038	IPTL-DvH1-O18-WT_O16-07_T2_protein_output.tsv	-1.00187	6	3	-2.29695	0.899268	0.519192	0.149216	1.92966	IPTL-DvH1-O18-WT_O16-07_T3_protein_output.tsv	-0.457718	3	2	-2.69329	0.570085	0.403111	0.37393	1.13546	IPTL-DvH1-O18-WT_O16-07_T4_protein_output.tsv	0.127811	7	4	-0.400433	0.187262
VIMSS208434	VIMSS208434	rplK ribosomal protein L11 (TIGR) [Desulfovibrio vulgaris Hildenborough]	0	1	0	0.0128583	0.618288	2.13398	0.289734	0.144867	15.9826	5	0.028751	1.54135	314		IPTL-DvH1-O18-WT_O16-07_T1_protein_output.tsv	-1.22817	7	2	-2.0685	0.85969	0.607893	0.180758	2.02038	IPTL-DvH1-O18-WT_O16-07_T2_protein_output.tsv	0.321933	6	1	-0.973156	0.104468	0.104468	0.199761	3.08163	IPTL-DvH1-O18-WT_O16-07_T3_protein_output.tsv	-0.599594	6	2	-2.83517	0.287496	0.20329	0.0982955	2.94945	IPTL-DvH1-O18-WT_O16-07_T4_protein_output.tsv	-0.645995	3	2	-1.17424	0.654756
AtpD	VIMSS206202	atpD ATP synthase, F1 beta subunit (TIGR) [Desulfovibrio vulgaris Hildenborough]	1	1	1	1	0.629032	1.62382	0.387378	0.193689	25.1046	5	0.00182919	2.73774	88	23	IPTL-DvH1-O18-WT_O16-07_T1_protein_output.tsv	-0.686695	50	13	-1.52703	1.00551	0.278878	0.0285428	2.46235	IPTL-DvH1-O18-WT_O16-07_T2_protein_output.tsv	-1.30638	59	12	-2.60147	1.44853	0.418154	0.0087866	3.12416	IPTL-DvH1-O18-WT_O16-07_T3_protein_output.tsv	-0.307132	41	11	-2.54271	0.766164	0.231007	0.210585	1.32954	IPTL-DvH1-O18-WT_O16-07_T4_protein_output.tsv	-0.916795	103	15	-1.44504	1.808
VIMSS206757	VIMSS206757	rplE ribosomal protein L5 (TIGR) [Desulfovibrio vulgaris Hildenborough]	0	1	0	0.00814906	0.630832	2.01644	0.312845	0.156423	19.7384	5	0.010227	1.99025	199		IPTL-DvH1-O18-WT_O16-07_T1_protein_output.tsv	-0.552112	8	4	-1.39244	0.363184	0.181592	0.0383872	3.0404	IPTL-DvH1-O18-WT_O16-07_T2_protein_output.tsv	0.911521	2	1	-0.383567	0.0476332	0.0476332	0.0332375	19.1363	IPTL-DvH1-O18-WT_O16-07_T3_protein_output.tsv	-0.423046	11	3	-2.65862	0.829205	0.478742	0.441955	0.883661	IPTL-DvH1-O18-WT_O16-07_T4_protein_output.tsv	-0.73051	20	4	-1.25875	1.21239
ThrS	VIMSS208035	thrS threonyl-tRNA synthetase (TIGR) [Desulfovibrio vulgaris Hildenborough]	0	1	1	0.00589681	0.636973	2.29232	0.277873	0.138936	21.9131	5	0.00523709	2.28091	144	26	IPTL-DvH1-O18-WT_O16-07_T1_protein_output.tsv	0.0976377	7	6	-0.742693	1.01637	0.414931	0.821793	0.23531	IPTL-DvH1-O18-WT_O16-07_T2_protein_output.tsv	0.59352	10	5	-0.701568	1.02575	0.45873	0.252263	1.29383	IPTL-DvH1-O18-WT_O16-07_T3_protein_output.tsv	-0.475959	7	5	-2.71153	0.522849	0.233825	0.0974219	2.03553	IPTL-DvH1-O18-WT_O16-07_T4_protein_output.tsv	-1.39858	22	7	-1.92682	0.947811
VIMSS208720	VIMSS208720	DVU3199 conserved hypothetical protein TIGR00103 (TIGR) [Desulfovibrio vulgaris Hildenborough]	0	1	0	0.0161753	0.638943	1.95149	0.327413	0.163707	14.2108	5	0.0435794	1.36072	395		IPTL-DvH1-O18-WT_O16-07_T1_protein_output.tsv	-0.237247	4	2	-1.07758	0.231428	0.163645	0.28417	1.44977	IPTL-DvH1-O18-WT_O16-07_T2_protein_output.tsv	-1.0856	4	2	-2.38068	0.208518	0.147445	0.0179516	7.36273	IPTL-DvH1-O18-WT_O16-07_T3_protein_output.tsv	-0.110455	4	2	-2.34603	0.174162	0.123151	0.464421	0.896904	IPTL-DvH1-O18-WT_O16-07_T4_protein_output.tsv	-1.15619	9	3	-1.68443	1.83948
VIMSS206779	VIMSS206779	lon ATP-dependent protease La (TIGR) [Desulfovibrio vulgaris Hildenborough]	0	1	0	0.00945946	0.685153	2.00061	0.342472	0.171236	18.7748	5	0.0135531	1.86796	231		IPTL-DvH1-O18-WT_O16-07_T1_protein_output.tsv	-0.641403	7	7	-1.48173	0.648188	0.244992	0.0345067	2.61805	IPTL-DvH1-O18-WT_O16-07_T2_protein_output.tsv	-0.973522	4	2	-2.26861	1.5844	1.12034	0.476484	0.868955	IPTL-DvH1-O18-WT_O16-07_T3_protein_output.tsv	0.157851	2	2	-2.07772	0.751308	0.531255	0.794388	0.297128	IPTL-DvH1-O18-WT_O16-07_T4_protein_output.tsv	-0.418609	8	4	-0.946853	1.14823
VIMSS206302	VIMSS206302	rpsB ribosomal protein S2 (TIGR) [Desulfovibrio vulgaris Hildenborough]	0	1	0	0.0136773	0.685534	1.32801	0.516211	0.258106	15.4588	5	0.0326971	1.48549	334		IPTL-DvH1-O18-WT_O16-07_T1_protein_output.tsv	-0.425448	8	6	-1.26578	0.961677	0.392603	0.32013	1.08366	IPTL-DvH1-O18-WT_O16-07_T2_protein_output.tsv	-1.70518	7	3	-3.00027	1.08049	0.623819	0.0717318	2.73346	IPTL-DvH1-O18-WT_O16-07_T3_protein_output.tsv	-0.687106	5	3	-2.92268	0.584572	0.337503	0.134583	2.03585	IPTL-DvH1-O18-WT_O16-07_T4_protein_output.tsv	-0.0877562	14	3	-0.616	0.394644
VIMSS206744	VIMSS206744	rpsJ ribosomal protein S10 (TIGR) [Desulfovibrio vulgaris Hildenborough]	0	1	0	0.00974611	0.685617	1.74223	0.393529	0.196765	18.4889	5	0.0147054	1.83252	238		IPTL-DvH1-O18-WT_O16-07_T1_protein_output.tsv	-0.416739	17	4	-1.25707	0.490955	0.245477	0.164805	1.69767	IPTL-DvH1-O18-WT_O16-07_T2_protein_output.tsv	-0.0501283	20	5	-1.34522	1.01093	0.4521	0.916026	0.110879	IPTL-DvH1-O18-WT_O16-07_T3_protein_output.tsv	-0.641529	17	4	-2.8771	0.390218	0.195109	0.0302708	3.28805	IPTL-DvH1-O18-WT_O16-07_T4_protein_output.tsv	-1.46185	33	5	-1.99009	1.16622
IspG	VIMSS206786	ispG 1-hydroxy-2-methyl-2-(E)-butenyl 4-diphosphate synthase (TIGR) [Desulfovibrio vulgaris Hildenborough]	0	1	1	0.00733006	0.685724	2.14432	0.319785	0.159893	20.596	5	0.007896	2.10259	179	25	IPTL-DvH1-O18-WT_O16-07_T1_protein_output.tsv	0.627727	4	4	-0.212604	0.904614	0.452307	0.237492	1.38783	IPTL-DvH1-O18-WT_O16-07_T2_protein_output.tsv	-0.700021	4	4	-1.99511	1.69749	0.848747	0.455845	0.82477	IPTL-DvH1-O18-WT_O16-07_T3_protein_output.tsv	-0.840088	5	4	-3.07566	0.482063	0.241032	0.0252283	3.48538	IPTL-DvH1-O18-WT_O16-07_T4_protein_output.tsv	-1.1924	4	2	-1.72065	0.956743
ArgG	VIMSS206530	argG argininosuccinate synthase (TIGR) [Desulfovibrio vulgaris Hildenborough]	0	1	1	0.0020475	0.686931	2.642	0.260004	0.130002	29.3453	5	0.000409767	3.38746	50	23	IPTL-DvH1-O18-WT_O16-07_T1_protein_output.tsv	-0.380553	14	6	-1.22088	0.828825	0.338366	0.303695	1.12468	IPTL-DvH1-O18-WT_O16-07_T2_protein_output.tsv	0.644908	3	2	-0.65018	0.282667	0.199876	0.0841138	3.22655	IPTL-DvH1-O18-WT_O16-07_T3_protein_output.tsv	-0.876837	7	4	-3.11241	0.337195	0.168597	0.00651267	5.20078	IPTL-DvH1-O18-WT_O16-07_T4_protein_output.tsv	-1.42286	9	5	-1.9511	0.947575
RpsE	VIMSS206762	rpsE ribosomal protein S5 (TIGR) [Desulfovibrio vulgaris Hildenborough]	0	1	1	0.0034398	0.687398	2.18491	0.314611	0.157306	25.2615	5	0.00173384	2.76099	84	21	IPTL-DvH1-O18-WT_O16-07_T1_protein_output.tsv	-0.338624	14	6	-1.17895	0.696335	0.284278	0.278566	1.19117	IPTL-DvH1-O18-WT_O16-07_T2_protein_output.tsv	0.979214	15	7	-0.315874	1.90446	0.71982	0.215896	1.36036	IPTL-DvH1-O18-WT_O16-07_T3_protein_output.tsv	-0.464042	19	8	-2.69962	0.641298	0.226733	0.0748975	2.04664	IPTL-DvH1-O18-WT_O16-07_T4_protein_output.tsv	-1.30364	35	6	-1.83188	1.31456
VIMSS113991	VIMSS113991	77 Protein-coding gene [Desulfovibrio vulgaris Hildenborough]	1	1	0	0	0.698525	4.44442	0.157169	0.0785844	16.4498	5	0.0255415	1.59275	296	52	IPTL-DvH1-O18-WT_O16-07_T1_protein_output.tsv	-1.51815	6	2	-2.35848	2.72319	1.92559	0.513067	0.788409	IPTL-DvH1-O18-WT_O16-07_T2_protein_output.tsv	0.789357	5	2	-0.505731	0.890331	0.629559	0.336598	1.25383	IPTL-DvH1-O18-WT_O16-07_T3_protein_output.tsv	-0.372145	4	1	-2.60772	0.411072	0.411072	0.531615	0.905304	IPTL-DvH1-O18-WT_O16-07_T4_protein_output.tsv	-0.357745	3	1	-0.885989	0.0323196
Tig	VIMSS206776	tig trigger factor (TIGR) [Desulfovibrio vulgaris Hildenborough]	0	1	1	0.0041769	0.699002	2.01439	0.347004	0.173502	23.7729	5	0.0028625	2.54325	102	20	IPTL-DvH1-O18-WT_O16-07_T1_protein_output.tsv	0.102673	11	6	-0.737658	0.482727	0.197072	0.621034	0.520992	IPTL-DvH1-O18-WT_O16-07_T2_protein_output.tsv	-1.17021	15	6	-2.4653	0.783066	0.319685	0.0105731	3.6605	IPTL-DvH1-O18-WT_O16-07_T3_protein_output.tsv	-0.360299	11	7	-2.59587	0.557108	0.210567	0.130802	1.71109	IPTL-DvH1-O18-WT_O16-07_T4_protein_output.tsv	-0.396231	21	6	-0.924475	1.20803
VIMSS207344	VIMSS207344	ltaE threonine aldolase, low-specificity (TIGR) [Desulfovibrio vulgaris Hildenborough]	0	1	0	0.0158886	0.716729	2.473	0.289822	0.144911	14.3452	5	0.0423103	1.37355	388		IPTL-DvH1-O18-WT_O16-07_T1_protein_output.tsv	-0.055431	2	2	-0.895762	0.0812333	0.0574406	0.436353	0.965014	IPTL-DvH1-O18-WT_O16-07_T2_protein_output.tsv	-1.48347	4	2	-2.77856	0.394122	0.278686	0.033527	5.32309	IPTL-DvH1-O18-WT_O16-07_T3_protein_output.tsv	0.22405	2	1	-2.01152	0.355604	0.355604	0.642076	0.630055	IPTL-DvH1-O18-WT_O16-07_T4_protein_output.tsv	-0.274211	5	2	-0.802455	0.724437
VIMSS207835	VIMSS207835	argD acetylornithine aminotransferase (TIGR) [Desulfovibrio vulgaris Hildenborough]	0	0	0	0.022154	0.718839	1.20155	0.59826	0.29913	10.9303	5	0.0786475	1.10432	541		IPTL-DvH1-O18-WT_O16-07_T1_protein_output.tsv	-0.869897	4	2	-1.71023	1.11833	0.790776	0.386021	1.10006	IPTL-DvH1-O18-WT_O16-07_T2_protein_output.tsv	0.137336	4	2	-1.15775	1.18024	0.834553	0.884417	0.164562	IPTL-DvH1-O18-WT_O16-07_T3_protein_output.tsv	-0.54044	4	2	-2.77602	0.499485	0.353189	0.265615	1.53017	IPTL-DvH1-O18-WT_O16-07_T4_protein_output.tsv	-0.798658	6	3	-1.3269	1.20206
RplX	VIMSS206756	rplX ribosomal protein L24 (TIGR) [Desulfovibrio vulgaris Hildenborough]	0	1	1	0.00503686	0.726381	9.95302	0.072981	0.0364905	22.7651	5	0.00398417	2.39966	123	19	IPTL-DvH1-O18-WT_O16-07_T1_protein_output.tsv	-0.763308	2	1	-1.60364	0.0186874	0.0186874	0.0155827	40.8461	IPTL-DvH1-O18-WT_O16-07_T2_protein_output.tsv	-0.519258	2	1	-1.81435	0.218967	0.218967	0.254053	2.3714	IPTL-DvH1-O18-WT_O16-07_T3_protein_output.tsv	-0.318742	2	1	-2.55432	0.284555	0.284555	0.463963	1.12014	IPTL-DvH1-O18-WT_O16-07_T4_protein_output.tsv	-0.575591	7	1	-1.10384	0.116649
RpsG	VIMSS206740	rpsG ribosomal protein S7 (TIGR) [Desulfovibrio vulgaris Hildenborough]	0	1	1	0.0014742	0.739659	4.28573	0.172586	0.0862932	31.3686	5	0.000194541	3.71099	36	16	IPTL-DvH1-O18-WT_O16-07_T1_protein_output.tsv	-0.637081	6	4	-1.47741	0.577375	0.288688	0.0919515	2.20682	IPTL-DvH1-O18-WT_O16-07_T2_protein_output.tsv	-0.79431	4	2	-2.0894	0.0434976	0.0307574	0.00149605	25.825	IPTL-DvH1-O18-WT_O16-07_T3_protein_output.tsv	-1.37312	8	4	-3.6087	0.754646	0.377323	0.0219818	3.63912	IPTL-DvH1-O18-WT_O16-07_T4_protein_output.tsv	-1.60986	6	4	-2.1381	1.19126
VIMSS206298	VIMSS206298	frr ribosome recycling factor (TIGR) [Desulfovibrio vulgaris Hildenborough]	0	1	0	0.016421	0.749074	1.26206	0.593531	0.296765	14.1419	5	0.0442381	1.3542	401		IPTL-DvH1-O18-WT_O16-07_T1_protein_output.tsv	-1.13531	11	6	-1.97564	1.12279	0.458378	0.0480135	2.47679	IPTL-DvH1-O18-WT_O16-07_T2_protein_output.tsv	-0.17111	5	4	-1.4662	0.914093	0.457047	0.727122	0.374382	IPTL-DvH1-O18-WT_O16-07_T3_protein_output.tsv	-1.2936	4	4	-3.52918	1.36558	0.682788	0.131055	1.89459	IPTL-DvH1-O18-WT_O16-07_T4_protein_output.tsv	-1.15868	14	4	-1.68692	1.49506
QrcB	VIMSS206118	qrcB quinone reductase complex, B subunit (Morgan Price) [Desulfovibrio vulgaris Hildenborough]	1	1	1	1	0.74954	2.21702	0.338084	0.169042	25.1833	5	0.00178075	2.7494	86	22	IPTL-DvH1-O18-WT_O16-07_T1_protein_output.tsv	-0.549656	33	12	-1.38999	0.646201	0.186542	0.0122223	2.94655	IPTL-DvH1-O18-WT_O16-07_T2_protein_output.tsv	-0.259635	6	3	-1.55472	0.425046	0.245401	0.367706	1.05801	IPTL-DvH1-O18-WT_O16-07_T3_protein_output.tsv	-1.48086	6	3	-3.71644	0.864928	0.499366	0.0592824	2.96548	IPTL-DvH1-O18-WT_O16-07_T4_protein_output.tsv	-0.85831	18	10	-1.38655	1.73817
VIMSS207305	VIMSS207305	trx thioredoxin (TIGR) [Desulfovibrio vulgaris Hildenborough]	0	0	0	0.0190418	0.780978	1.10185	0.708785	0.354393	12.7147	5	0.0590063	1.2291	465		IPTL-DvH1-O18-WT_O16-07_T1_protein_output.tsv	-0.787659	21	5	-1.62799	1.0148	0.453833	0.14316	1.73557	IPTL-DvH1-O18-WT_O16-07_T2_protein_output.tsv	-2.30717	15	4	-3.60226	1.8763	0.938149	0.0697451	2.45928	IPTL-DvH1-O18-WT_O16-07_T3_protein_output.tsv	-0.126729	20	5	-2.3623	0.659349	0.29487	0.685249	0.429778	IPTL-DvH1-O18-WT_O16-07_T4_protein_output.tsv	-1.07099	38	5	-1.59923	1.91826
VIMSS206769	VIMSS206769	rpsK ribosomal protein S11 (TIGR) [Desulfovibrio vulgaris Hildenborough]	0	1	0	0.0119165	0.811304	1.57613	0.514745	0.257372	16.5572	5	0.0248446	1.60477	291		IPTL-DvH1-O18-WT_O16-07_T1_protein_output.tsv	-0.69781	12	3	-1.53814	0.400752	0.231375	0.0569428	3.01593	IPTL-DvH1-O18-WT_O16-07_T2_protein_output.tsv	-1.48982	9	2	-2.78491	1.07871	0.762765	0.190026	1.95319	IPTL-DvH1-O18-WT_O16-07_T3_protein_output.tsv	-0.655127	9	3	-2.8907	0.910629	0.525752	0.301179	1.24608	IPTL-DvH1-O18-WT_O16-07_T4_protein_output.tsv	-0.125664	19	4	-0.653908	1.71101
DVU0353	VIMSS209287	DVU0353 alcohol dehydrogenase, iron-containing (TIGR) [Desulfovibrio vulgaris Hildenborough]	1	0	0	0	0.816935	1.47004	0.555722	0.277861	12.4492	5	0.0619292	1.2081	478	72	IPTL-DvH1-O18-WT_O16-07_T1_protein_output.tsv	-0.10113	4	2	-0.941461	1.12549	0.79584	0.910506	0.127074	IPTL-DvH1-O18-WT_O16-07_T2_protein_output.tsv	-1.27369	2	1	-2.56878	0.280244	0.280244	0.137876	4.54493	IPTL-DvH1-O18-WT_O16-07_T3_protein_output.tsv	-1.56598	4	2	-3.80155	0.530215	0.374918	0.0528193	4.17685	IPTL-DvH1-O18-WT_O16-07_T4_protein_output.tsv	-0.145596	6	1	-0.673839	0.409395
AtpF	VIMSS206206	atpF2 ATP synthase F0, B subunit, putative (TIGR) [Desulfovibrio vulgaris Hildenborough]	1	1	0	0	0.826246	2.34043	0.353032	0.176516	16.5914	5	0.0246261	1.60861	289	51	IPTL-DvH1-O18-WT_O16-07_T1_protein_output.tsv	-0.0781305	5	1	-0.918461	0.0878464	0.0878464	0.537224	0.889399	IPTL-DvH1-O18-WT_O16-07_T2_protein_output.tsv	-0.254837	3	2	-1.54993	1.43447	1.01432	0.825086	0.251238	IPTL-DvH1-O18-WT_O16-07_T3_protein_output.tsv	-1.29995	5	2	-3.53553	0.300871	0.212748	0.0257538	6.1103	IPTL-DvH1-O18-WT_O16-07_T4_protein_output.tsv	-1.31489	11	3	-1.84313	0.781758
CarB	VIMSS209094	carB carbamoyl-phosphate synthase, large subunit (TIGR) [Desulfovibrio vulgaris Hildenborough]	0	1	1	0.00356265	0.852355	2.07439	0.410894	0.205447	25.1715	5	0.00178793	2.74765	87	14	IPTL-DvH1-O18-WT_O16-07_T1_protein_output.tsv	-0.581267	9	6	-1.4216	0.415989	0.169827	0.0140968	3.42271	IPTL-DvH1-O18-WT_O16-07_T2_protein_output.tsv	-0.479214	2	2	-1.7743	0.136016	0.0961776	0.0379989	4.98259	IPTL-DvH1-O18-WT_O16-07_T3_protein_output.tsv	-0.649796	4	4	-2.88537	1.16758	0.583788	0.328056	1.11307	IPTL-DvH1-O18-WT_O16-07_T4_protein_output.tsv	-1.0894	15	8	-1.61765	1.65702
VIMSS206375	VIMSS206375	Protein-coding gene membrane protein, putative (TIGR) [Desulfovibrio vulgaris Hildenborough]	0	1	0	0.0146601	0.860696	9.05432	0.0950592	0.0475296	14.9008	5	0.0373087	1.42819	358		IPTL-DvH1-O18-WT_O16-07_T1_protein_output.tsv	-1.44574	5	2	-2.28607	1.09708	0.775752	0.203392	1.86366	IPTL-DvH1-O18-WT_O16-07_T2_protein_output.tsv	-0.454349	2	1	-1.74944	0.285326	0.285326	0.356982	1.59239	IPTL-DvH1-O18-WT_O16-07_T3_protein_output.tsv	0.115732	2	1	-2.11984	0.808283	0.808283	0.909463	0.143182	IPTL-DvH1-O18-WT_O16-07_T4_protein_output.tsv	-0.267326	2	2	-0.79557	0.915331
VIMSS206385	VIMSS206385	tyrS tyrosyl-tRNA synthetase (TIGR) [Desulfovibrio vulgaris Hildenborough]	0	1	0	0.0171171	0.866647	1.39633	0.620662	0.310331	13.6766	5	0.0488328	1.31129	418		IPTL-DvH1-O18-WT_O16-07_T1_protein_output.tsv	0.448512	4	3	-0.391819	0.588719	0.339897	0.27865	1.31955	IPTL-DvH1-O18-WT_O16-07_T2_protein_output.tsv	-0.523657	4	3	-1.81875	0.808207	0.466618	0.343478	1.12224	IPTL-DvH1-O18-WT_O16-07_T3_protein_output.tsv	-0.746265	5	4	-2.98184	0.882313	0.441156	0.165979	1.69161	IPTL-DvH1-O18-WT_O16-07_T4_protein_output.tsv	-2.09007	10	4	-2.61831	1.83003
ZraP	VIMSS208912	zraP zinc resistance-associated protein (TIGR) [Desulfovibrio vulgaris Hildenborough]	0	1	1	0.000900901	0.87497	2.72736	0.320813	0.160406	33.1369	5	0.000100069	3.9997	22	13	IPTL-DvH1-O18-WT_O16-07_T1_protein_output.tsv	-1.4048	10	3	-2.24513	0.292364	0.168796	0.00363574	8.32245	IPTL-DvH1-O18-WT_O16-07_T2_protein_output.tsv	1.25872	10	3	-0.0363655	0.77571	0.447856	0.0672622	2.81055	IPTL-DvH1-O18-WT_O16-07_T3_protein_output.tsv	-1.14819	10	4	-3.38376	0.38152	0.19076	0.00383774	6.01902	IPTL-DvH1-O18-WT_O16-07_T4_protein_output.tsv	-1.80066	31	4	-2.3289	1.67424
VIMSS207291	VIMSS207291	DVU1826 hypothetical protein (TIGR) [Desulfovibrio vulgaris Hildenborough]	0	1	0	0.012285	0.88816	2.35984	0.376365	0.188183	16.3242	5	0.0263764	1.57878	300		IPTL-DvH1-O18-WT_O16-07_T1_protein_output.tsv	-0.812609	5	2	-1.65294	0.281852	0.199299	0.0552169	4.07733	IPTL-DvH1-O18-WT_O16-07_T2_protein_output.tsv	-2.35173	3	1	-3.64682	0.566946	0.566946	0.1506	4.14806	IPTL-DvH1-O18-WT_O16-07_T3_protein_output.tsv	-0.230257	3	1	-2.46583	0.320457	0.320457	0.603353	0.718526	IPTL-DvH1-O18-WT_O16-07_T4_protein_output.tsv	-0.00969811	8	2	-0.537942	0.279693
VIMSS206753	VIMSS206753	rpmC ribosomal protein L29 (TIGR) [Desulfovibrio vulgaris Hildenborough]	0	0	0	0.0235053	0.896577	0.969117	0.925148	0.462574	6.18063	5	0.0864296	1.06334	574		IPTL-DvH1-O18-WT_O16-07_T1_protein_output.tsv	-0.286878	8	2	-1.12721	0.985406	0.696787	0.720478	0.411715	IPTL-DvH1-O18-WT_O16-07_T2_protein_output.tsv	0.751757	6	2	-0.543331	2.85177	2.0165	0.745097	0.372802	IPTL-DvH1-O18-WT_O16-07_T3_protein_output.tsv	-0.567797	7	2	-2.80337	0.993307	0.702374	0.503734	0.808397	IPTL-DvH1-O18-WT_O16-07_T4_protein_output.tsv	-1.84294	26	3	-2.37119	1.9556
RpsC	VIMSS206751	rpsC ribosomal protein S3 (TIGR) [Desulfovibrio vulgaris Hildenborough]	0	1	1	0.0004914	0.928935	8.34117	0.111367	0.0556837	36.3265	5	2.93315e-05	4.53267	12	11	IPTL-DvH1-O18-WT_O16-07_T1_protein_output.tsv	-0.163517	11	4	-1.00385	0.734615	0.367307	0.679221	0.445178	IPTL-DvH1-O18-WT_O16-07_T2_protein_output.tsv	1.39529	8	2	0.100201	0.0453468	0.032065	0.000527705	43.5144	IPTL-DvH1-O18-WT_O16-07_T3_protein_output.tsv	-0.904464	8	2	-3.14004	0.299161	0.211539	0.0505865	4.27564	IPTL-DvH1-O18-WT_O16-07_T4_protein_output.tsv	-2.10025	18	3	-2.6285	0.764031
GroES	VIMSS207448	groES chaperonin, 10 kDa (TIGR) [Desulfovibrio vulgaris Hildenborough]	0	1	1	0.00479115	0.932397	2.66751	0.349539	0.174769	23.1794	5	0.00348097	2.4583	117	10	IPTL-DvH1-O18-WT_O16-07_T1_protein_output.tsv	-1.17385	12	2	-2.01418	0.217916	0.15409	0.0167987	7.61792	IPTL-DvH1-O18-WT_O16-07_T2_protein_output.tsv	-1.03684	11	4	-2.33193	1.45255	0.726277	0.226582	1.42761	IPTL-DvH1-O18-WT_O16-07_T3_protein_output.tsv	-0.353874	10	3	-2.58945	0.387006	0.223438	0.211411	1.58377	IPTL-DvH1-O18-WT_O16-07_T4_protein_output.tsv	-0.63527	30	3	-1.16351	0.775264
VIMSS206388	VIMSS206388	rpsF ribosomal protein S6 (TIGR) [Desulfovibrio vulgaris Hildenborough]	0	1	0	0.00790336	0.96672	2.77322	0.348591	0.174295	20.0704	5	0.00926054	2.03336	193		IPTL-DvH1-O18-WT_O16-07_T1_protein_output.tsv	0.117222	4	2	-0.723109	0.142022	0.100425	0.363443	1.16726	IPTL-DvH1-O18-WT_O16-07_T2_protein_output.tsv	-1.12712	4	2	-2.4222	0.934534	0.660815	0.230193	1.70564	IPTL-DvH1-O18-WT_O16-07_T3_protein_output.tsv	-0.767873	4	2	-3.00345	0.10049	0.0710571	0.00845476	10.8064	IPTL-DvH1-O18-WT_O16-07_T4_protein_output.tsv	-1.23871	8	3	-1.76695	1.16804
VIMSS206755	VIMSS206755	rplN ribosomal protein L14 (TIGR) [Desulfovibrio vulgaris Hildenborough]	0	1	0	0.0169533	0.995375	1.75518	0.567107	0.283553	13.9308	5	0.0462924	1.33449	414		IPTL-DvH1-O18-WT_O16-07_T1_protein_output.tsv	0.0857475	20	4	-0.754583	0.293176	0.146588	0.589985	0.584955	IPTL-DvH1-O18-WT_O16-07_T2_protein_output.tsv	-0.357219	2	1	-1.65231	0.338124	0.338124	0.482522	1.05647	IPTL-DvH1-O18-WT_O16-07_T3_protein_output.tsv	-2.08116	2	1	-4.31674	0.206465	0.206465	0.0629507	10.08	IPTL-DvH1-O18-WT_O16-07_T4_protein_output.tsv	-1.45476	53	4	-1.983	1.47679
VIMSS206478	VIMSS206478	guaB inosine-5`-monophosphate dehydrogenase (TIGR) [Desulfovibrio vulgaris Hildenborough]	0	1	0	0.0149877	1.02333	1.46833	0.696939	0.348469	14.771	5	0.0384415	1.4152	366		IPTL-DvH1-O18-WT_O16-07_T1_protein_output.tsv	0.0255875	5	4	-0.814743	0.482719	0.241359	0.920675	0.106014	IPTL-DvH1-O18-WT_O16-07_T2_protein_output.tsv	-1.00577	2	2	-2.30085	0.269932	0.190871	0.0341794	5.26935	IPTL-DvH1-O18-WT_O16-07_T3_protein_output.tsv	-0.722978	3	3	-2.95855	1.43414	0.828002	0.44684	0.873159	IPTL-DvH1-O18-WT_O16-07_T4_protein_output.tsv	-1.43882	14	4	-1.96707	1.83134
VIMSS209260	VIMSS209260	hypE hydrogenase expression/formation protein HypE (TIGR) [Desulfovibrio vulgaris Hildenborough]	0	1	0	0.014783	1.04239	3.23521	0.322201	0.161101	14.8805	5	0.0374841	1.42615	361		IPTL-DvH1-O18-WT_O16-07_T1_protein_output.tsv	-0.0497234	2	2	-0.890054	0.472769	0.334298	0.895402	0.14874	IPTL-DvH1-O18-WT_O16-07_T2_protein_output.tsv	-1.06629	2	1	-2.36138	0.0522236	0.0522236	0.0311548	20.4178	IPTL-DvH1-O18-WT_O16-07_T3_protein_output.tsv	-0.459667	6	3	-2.69524	0.676135	0.390367	0.323897	1.17753	IPTL-DvH1-O18-WT_O16-07_T4_protein_output.tsv	-2.35184	4	2	-2.88009	1.6277
RplU	VIMSS206358	rplU ribosomal protein L21 (TIGR) [Desulfovibrio vulgaris Hildenborough]	0	1	1	0.000655201	1.06882	4.12771	0.258938	0.129469	35.8143	5	3.58001e-05	4.44612	16	9	IPTL-DvH1-O18-WT_O16-07_T1_protein_output.tsv	-0.714087	14	4	-1.55442	0.511048	0.255524	0.0490811	2.7946	IPTL-DvH1-O18-WT_O16-07_T2_protein_output.tsv	-0.788732	5	4	-2.08382	0.928017	0.464008	0.164389	1.69982	IPTL-DvH1-O18-WT_O16-07_T3_protein_output.tsv	-1.20066	10	4	-3.43623	0.431077	0.215539	0.00508849	5.5705	IPTL-DvH1-O18-WT_O16-07_T4_protein_output.tsv	-1.6353	7	2	-2.16355	0.591012
VIMSS207852	VIMSS207852	DVU2364 aminotransferase, classes I and II (TIGR) [Desulfovibrio vulgaris Hildenborough]	0	1	1	0.00233415	1.14124	3.3612	0.339534	0.169767	27.202	5	0.000883485	3.0538	57	7	IPTL-DvH1-O18-WT_O16-07_T1_protein_output.tsv	-0.83239	7	4	-1.67272	1.05027	0.525134	0.188123	1.5851	IPTL-DvH1-O18-WT_O16-07_T2_protein_output.tsv	0.747811	2	2	-0.547278	1.63104	1.15332	0.58323	0.648398	IPTL-DvH1-O18-WT_O16-07_T3_protein_output.tsv	-1.35464	7	4	-3.59021	1.46722	0.733611	0.138545	1.84653	IPTL-DvH1-O18-WT_O16-07_T4_protein_output.tsv	-1.77626	13	5	-2.3045	0.616118
RpsL	VIMSS206739	rpsL ribosomal protein S12 (TIGR) [Desulfovibrio vulgaris Hildenborough]	0	1	1	0.0039312	1.14286	8.01675	0.142559	0.0712795	24.2947	5	0.0024052	2.61885	96	5	IPTL-DvH1-O18-WT_O16-07_T1_protein_output.tsv	-1.49139	3	1	-2.33172	0.248764	0.248764	0.10522	5.9952	IPTL-DvH1-O18-WT_O16-07_T2_protein_output.tsv	-0.9419	5	1	-2.23699	0.0808217	0.0808217	0.054493	11.6541	IPTL-DvH1-O18-WT_O16-07_T3_protein_output.tsv	-0.942142	2	1	-3.17772	0.159037	0.159037	0.10646	5.92406	IPTL-DvH1-O18-WT_O16-07_T4_protein_output.tsv	-0.440419	3	1	-0.968663	0.0704763
GlyA	VIMSS206642	glyA serine hydroxymethyltransferase (TIGR) [Desulfovibrio vulgaris Hildenborough]	0	1	1	0.000532351	1.14566	2.86946	0.399259	0.199629	36.1826	5	3.10228e-05	4.50832	13	3	IPTL-DvH1-O18-WT_O16-07_T1_protein_output.tsv	-0.783763	15	7	-1.62409	0.534475	0.202012	0.00605474	3.87978	IPTL-DvH1-O18-WT_O16-07_T2_protein_output.tsv	-1.60193	16	5	-2.89702	2.11985	0.948025	0.151869	1.68976	IPTL-DvH1-O18-WT_O16-07_T3_protein_output.tsv	-0.508195	16	5	-2.74377	0.493457	0.220681	0.0695246	2.30285	IPTL-DvH1-O18-WT_O16-07_T4_protein_output.tsv	-1.4766	23	7	-2.00484	1.34715
VIMSS209278	VIMSS209278	Protein-coding gene methyl-accepting chemotaxis protein (TIGR) [Desulfovibrio vulgaris Hildenborough]	0	1	1	0.0030303	1.14938	2.76311	0.415974	0.207987	25.9575	5	0.00136486	2.86491	74	2	IPTL-DvH1-O18-WT_O16-07_T1_protein_output.tsv	-0.837303	7	4	-1.67763	0.905596	0.452798	0.138121	1.84918	IPTL-DvH1-O18-WT_O16-07_T2_protein_output.tsv	-2.23155	2	2	-3.52664	0.671376	0.474735	0.0423997	4.70063	IPTL-DvH1-O18-WT_O16-07_T3_protein_output.tsv	-0.693746	3	2	-2.92932	0.526193	0.372075	0.203255	1.86453	IPTL-DvH1-O18-WT_O16-07_T4_protein_output.tsv	-0.411636	5	3	-0.93988	0.691791
HmcA	VIMSS209475	hmcA HmcA; high-molecular-weight cytochrome c (voordouw) [Desulfovibrio vulgaris Hildenborough]	1	1	1	1	1.30058	5.15999	0.252052	0.126026	35.6617	5	3.7984e-05	4.4204	18	6	IPTL-DvH1-O18-WT_O16-07_T1_protein_output.tsv	-1.26173	8	4	-2.10206	0.448092	0.224046	0.00489155	5.63155	IPTL-DvH1-O18-WT_O16-07_T2_protein_output.tsv	-0.692578	7	2	-1.98767	0.891561	0.630429	0.386533	1.09858	IPTL-DvH1-O18-WT_O16-07_T3_protein_output.tsv	-0.35408	7	2	-2.58966	0.857866	0.606603	0.618475	0.58371	IPTL-DvH1-O18-WT_O16-07_T4_protein_output.tsv	-1.25856	6	2	-1.7868	0.366633
Upp	VIMSS206459	upp uracil phosphoribosyltransferase (TIGR) [Desulfovibrio vulgaris Hildenborough]	0	1	1	0.00143325	1.30936	3.7238	0.351621	0.17581	31.428	5	0.000190281	3.72061	35		IPTL-DvH1-O18-WT_O16-07_T1_protein_output.tsv	-1.14597	4	3	-1.9863	0.852641	0.492273	0.102342	2.32792	IPTL-DvH1-O18-WT_O16-07_T2_protein_output.tsv	-0.232247	2	2	-1.52734	0.819296	0.57933	0.727274	0.40089	IPTL-DvH1-O18-WT_O16-07_T3_protein_output.tsv	-1.10809	5	5	-3.34366	0.556527	0.248887	0.00668876	4.45218	IPTL-DvH1-O18-WT_O16-07_T4_protein_output.tsv	-1.97763	8	4	-2.50588	0.81698
VIMSS206750	VIMSS206750	rplV ribosomal protein L22 (TIGR) [Desulfovibrio vulgaris Hildenborough]	0	1	0	0.0115479	1.32124	1.91357	0.690462	0.345231	16.8022	5	0.0233107	1.63245	282		IPTL-DvH1-O18-WT_O16-07_T1_protein_output.tsv	-0.435185	7	4	-1.27552	0.578505	0.289252	0.206893	1.50452	IPTL-DvH1-O18-WT_O16-07_T2_protein_output.tsv	-0.948026	15	3	-2.24311	0.54082	0.312242	0.056036	3.03619	IPTL-DvH1-O18-WT_O16-07_T3_protein_output.tsv	-0.205977	6	3	-2.44155	0.901203	0.52031	0.718672	0.395874	IPTL-DvH1-O18-WT_O16-07_T4_protein_output.tsv	-1.85351	15	3	-2.38175	2.00683
VIMSS206465	VIMSS206465	DVU1030 universal stress protein family (TIGR) [Desulfovibrio vulgaris Hildenborough]	0	1	0	0.0101147	1.40795	2.00607	0.701844	0.350922	18.2135	5	0.0158928	1.7988	247		IPTL-DvH1-O18-WT_O16-07_T1_protein_output.tsv	-0.830772	11	4	-1.6711	0.785546	0.392773	0.101898	2.11514	IPTL-DvH1-O18-WT_O16-07_T2_protein_output.tsv	-1.74337	7	2	-3.03845	0.899258	0.635871	0.111266	2.7417	IPTL-DvH1-O18-WT_O16-07_T3_protein_output.tsv	-0.900127	7	3	-3.1357	1.21529	0.701646	0.289666	1.28288	IPTL-DvH1-O18-WT_O16-07_T4_protein_output.tsv	-1.80031	10	3	-2.32855	1.23232
VIMSS408301	VIMSS408301	DVU0797 conserved hypothetical protein (TIGR) [Desulfovibrio vulgaris Hildenborough]	0	1	1	4.095e-05	1.41231	3.51704	0.401562	0.200781	64.832	5	1.92181e-10	9.71629	1		IPTL-DvH1-O18-WT_O16-07_T1_protein_output.tsv	-0.21353	77	15	-1.05386	0.746473	0.192739	0.285366	1.10787	IPTL-DvH1-O18-WT_O16-07_T2_protein_output.tsv	-1.03059	88	10	-2.32568	1.58437	0.501021	0.0667243	2.05698	IPTL-DvH1-O18-WT_O16-07_T3_protein_output.tsv	-2.72382	14	6	-4.95939	1.60471	0.65512	0.00595941	4.15774	IPTL-DvH1-O18-WT_O16-07_T4_protein_output.tsv	-3.31848	24	9	-3.84673	0.965714
VIMSS408298	VIMSS408298	DVU0645 methyl-accepting chemotaxis protein (TIGR) [Desulfovibrio vulgaris Hildenborough]	0	1	1	0.00020475	1.76636	6.77962	0.26054	0.13027	43.7178	5	1.52782e-06	5.81593	5		IPTL-DvH1-O18-WT_O16-07_T1_protein_output.tsv	-1.92841	12	6	-2.76874	0.572746	0.233822	0.000171769	8.24734	IPTL-DvH1-O18-WT_O16-07_T2_protein_output.tsv	-0.702032	2	2	-1.99712	0.8324	0.588596	0.355293	1.19272	IPTL-DvH1-O18-WT_O16-07_T3_protein_output.tsv	-0.994104	6	3	-3.22968	0.775911	0.447972	0.113136	2.21912	IPTL-DvH1-O18-WT_O16-07_T4_protein_output.tsv	-1.12821	4	3	-1.65645	1.05341
AhpE	VIMSS209218	Protein-coding gene AhpF family protein/thioredoxin reductase (TIGR) [Desulfovibrio vulgaris Hildenborough]	0	1	1	0.001638	-1.41144	4.25835	0.331451	0.165726	27.5512	4	0.000226712	3.64452	40	37	IPTL-DvH1-O18-WT_O16-07_T1_protein_output.tsv	1.3715	2	2	0.531165	0.238232	0.168455	0.0147532	8.1416								1	0	IPTL-DvH1-O18-WT_O16-07_T3_protein_output.tsv	0.881853	3	3	-1.35372	0.78858	0.455287	0.148158	1.93692	IPTL-DvH1-O18-WT_O16-07_T4_protein_output.tsv	1.37244	6	5	0.844195	0.732816
aSir	VIMSS207048	sir sulfite reductase, assimilatory-type (TIGR) [Desulfovibrio vulgaris Hildenborough]	0	1	1	0.00552826	-1.2941	2.94407	0.439563	0.219782	19.5447	4	0.0044334	2.35326	135	132	IPTL-DvH1-O18-WT_O16-07_T1_protein_output.tsv	1.41374	6	3	0.573414	0.701542	0.405036	0.0397548	3.49042	IPTL-DvH1-O18-WT_O16-07_T2_protein_output.tsv	0.961333	1	1	-0.333755			1	0	IPTL-DvH1-O18-WT_O16-07_T3_protein_output.tsv	1.83282	3	2	-0.40275	0.703944	0.497764	0.0664858	3.68212	IPTL-DvH1-O18-WT_O16-07_T4_protein_output.tsv	1.35484	4	2	0.826595	0.438157
VIMSS206070	VIMSS206070	DVU0650 chelatase, putative (TIGR) [Desulfovibrio vulgaris Hildenborough]	0	1	1	0.00556921	-1.19774	6.05805	0.19771	0.0988548	19.5351	4	0.00444817	2.35182	136	133	IPTL-DvH1-O18-WT_O16-07_T1_protein_output.tsv	1.43125	2	1	0.590914	0.375173	0.375173	0.163205	3.8149	IPTL-DvH1-O18-WT_O16-07_T2_protein_output.tsv	-0.972577	2	1	-2.26767	0.0415339	0.0415339	0.0271703	23.4165								1	0	IPTL-DvH1-O18-WT_O16-07_T4_protein_output.tsv	1.94064	9	2	1.41239	0.903089
VIMSS207901	VIMSS207901	sodB superoxide dismutase, Fe (TIGR) [Desulfovibrio vulgaris Hildenborough]	0	0	0	0.0217854	-1.19154	2.03534	0.585427	0.292713	9.51461	4	0.0770603	1.11317	532		IPTL-DvH1-O18-WT_O16-07_T1_protein_output.tsv	1.31103	4	2	0.4707	0.93865	0.663726	0.186912	1.97526								1	0	IPTL-DvH1-O18-WT_O16-07_T3_protein_output.tsv	0.686607	2	1	-1.54897	1.4449	1.4449	0.717592	0.475192	IPTL-DvH1-O18-WT_O16-07_T4_protein_output.tsv	1.04054	3	1	0.512293	0.301721
VIMSS209407	VIMSS209407	trpA tryptophan synthase, alpha subunit (TIGR) [Desulfovibrio vulgaris Hildenborough]	0	0	0	0.0195332	-1.1551	1.84598	0.625737	0.312868	10.6349	4	0.0614589	1.21141	477		IPTL-DvH1-O18-WT_O16-07_T1_protein_output.tsv	0.53897	2	2	-0.301361	1.18113	0.835185	0.584862	0.64533								1	0	IPTL-DvH1-O18-WT_O16-07_T3_protein_output.tsv	0.358165	2	1	-1.87741	0.871075	0.871075	0.751653	0.411176	IPTL-DvH1-O18-WT_O16-07_T4_protein_output.tsv	2.49377	2	2	1.96553	0.545467
PorA	VIMSS207019	porA pyruvate ferredoxin oxidoreductase, alpha subunit (TIGR) [Desulfovibrio vulgaris Hildenborough]	1	1	1	1	-1.10792	2.8156	0.393492	0.196746	18.7279	4	0.00586785	2.23152	159	36								1	0	IPTL-DvH1-O18-WT_O16-07_T2_protein_output.tsv	2.20968	3	2	0.914587	0.881258	0.623143	0.0711451	3.54601	IPTL-DvH1-O18-WT_O16-07_T3_protein_output.tsv	0.341701	3	3	-1.89387	0.314171	0.181387	0.156104	1.88382	IPTL-DvH1-O18-WT_O16-07_T4_protein_output.tsv	-0.409505	2	2	-0.937748	0.106203
VIMSS207380	VIMSS207380	DVU1911 CBS domain protein (TIGR) [Desulfovibrio vulgaris Hildenborough]	0	0	0	0.0269042	-1.05219	1.80056	0.584371	0.292185	7.40778	4	0.104283	0.981786	657		IPTL-DvH1-O18-WT_O16-07_T1_protein_output.tsv	1.05134	3	1	0.211013	0.191231	0.191231	0.114544	5.49778	IPTL-DvH1-O18-WT_O16-07_T2_protein_output.tsv	-1.41598	1	1	-2.71107			1	0	IPTL-DvH1-O18-WT_O16-07_T3_protein_output.tsv	0.199078	2	1	-2.0365	0.85869	0.85869	0.854968	0.23184	IPTL-DvH1-O18-WT_O16-07_T4_protein_output.tsv	1.81901	9	2	1.29077	1.73084
VIMSS207829	VIMSS207829	DVU2342 amino acid ABC transporter, periplasmic amino acid-binding protein (TIGR) [Desulfovibrio vulgaris Hildenborough]	0	1	0	0.00937756	-1.04849	3.77401	0.277819	0.13891	16.303	4	0.0130131	1.88562	229		IPTL-DvH1-O18-WT_O16-07_T1_protein_output.tsv	-1.33746	4	1	-2.17779	0.158623	0.158623	0.0751521	8.4317	IPTL-DvH1-O18-WT_O16-07_T2_protein_output.tsv	1.50501	2	1	0.209919	0.29204	0.29204	0.122017	5.15343	IPTL-DvH1-O18-WT_O16-07_T3_protein_output.tsv	0.0991182	1	1	-2.13646			1	0	IPTL-DvH1-O18-WT_O16-07_T4_protein_output.tsv	-0.455148	4	3	-0.983392	2.0164
VIMSS208545	VIMSS208545	DVU3031 conserved hypothetical protein (TIGR) [Desulfovibrio vulgaris Hildenborough]	0	1	1	0.00765766	-1.02783	4.03843	0.254512	0.127256	17.5274	4	0.00876704	2.05715	187		IPTL-DvH1-O18-WT_O16-07_T1_protein_output.tsv	-0.596209	3	3	-1.43654	0.557644	0.321956	0.161131	1.85183	IPTL-DvH1-O18-WT_O16-07_T2_protein_output.tsv	2.95535	1	1	1.66026			1	0	IPTL-DvH1-O18-WT_O16-07_T3_protein_output.tsv	0.819702	3	1	-1.41587	0.0458045	0.0458045	0.035537	17.8957	IPTL-DvH1-O18-WT_O16-07_T4_protein_output.tsv	1.60652	8	3	1.07828	1.52705
VIMSS208346	VIMSS208346	DVU2837 conserved hypothetical protein (TIGR) [Desulfovibrio vulgaris Hildenborough]	0	1	1	0.00405405	-0.945333	5.2396	0.180421	0.0902104	20.9895	4	0.00266637	2.57408	99	96	IPTL-DvH1-O18-WT_O16-07_T1_protein_output.tsv	0.0049606	2	2	-0.83537	0.915665	0.647473	0.994583	0.00766149	IPTL-DvH1-O18-WT_O16-07_T2_protein_output.tsv	1.02644	2	1	-0.268644	0.0505611	0.0505611	0.0313336	20.3011	IPTL-DvH1-O18-WT_O16-07_T3_protein_output.tsv	-0.224695	1	1	-2.46027			1	0	IPTL-DvH1-O18-WT_O16-07_T4_protein_output.tsv	1.13312	7	3	0.604874	0.283815
VIMSS206396	VIMSS206396	fragments Glu/Leu/Phe/Val dehydrogenase family protein (TIGR) [Desulfovibrio vulgaris Hildenborough]	0	1	0	0.0116298	-0.792247	2.0113	0.393898	0.196949	14.2924	4	0.0239601	1.62051	284		IPTL-DvH1-O18-WT_O16-07_T1_protein_output.tsv	0.558088	3	2	-0.282243	0.646973	0.457479	0.346824	1.21992								1	0	IPTL-DvH1-O18-WT_O16-07_T3_protein_output.tsv	0.0964726	5	3	-2.1391	0.894536	0.516461	0.863739	0.186796	IPTL-DvH1-O18-WT_O16-07_T4_protein_output.tsv	0.950097	7	5	0.421854	0.70679
VIMSS206476	VIMSS206476	tatB twin-arginine translocation protein TatB (TIGR) [Desulfovibrio vulgaris Hildenborough]	0	1	0	0.00859951	-0.675664	6.54362	0.103255	0.0516277	16.8006	4	0.0111046	1.9545	210		IPTL-DvH1-O18-WT_O16-07_T1_protein_output.tsv	0.303556	3	2	-0.536775	0.212447	0.150223	0.180715	2.0207	IPTL-DvH1-O18-WT_O16-07_T2_protein_output.tsv	0.0271384	2	1	-1.26795	0.423953	0.423953	0.959304	0.0640126	IPTL-DvH1-O18-WT_O16-07_T3_protein_output.tsv	1.40865	3	2	-0.826922	0.446478	0.315707	0.0467365	4.4619	IPTL-DvH1-O18-WT_O16-07_T4_protein_output.tsv	0.782869	2	1	0.254625	0.0341414
TrxB	VIMSS206901	trxB thioredoxin reductase, putative (TIGR) [Desulfovibrio vulgaris Hildenborough]	0	1	1	0.00045045	-0.670434	7.18242	0.0933438	0.0466719	32.8468	4	2.7203e-05	4.56538	11	8	IPTL-DvH1-O18-WT_O16-07_T1_protein_output.tsv	-0.663943	4	4	-1.50427	0.423078	0.211539	0.0348935	3.13864	IPTL-DvH1-O18-WT_O16-07_T2_protein_output.tsv	2.0411	3	2	0.746009	0.155502	0.109956	0.00288953	18.5628	IPTL-DvH1-O18-WT_O16-07_T3_protein_output.tsv	1.23283	2	2	-1.00274	0.351466	0.248524	0.0383171	4.96062	IPTL-DvH1-O18-WT_O16-07_T4_protein_output.tsv	0.695615	4	4	0.167371	0.36594
VIMSS208706	VIMSS208706	roO rubredoxin-oxygen oxidoreductase (TIGR) [Desulfovibrio vulgaris Hildenborough]	1	1	0	0	-0.629667	1.38989	0.453035	0.226517	12.4389	4	0.0399022	1.399	378	62	IPTL-DvH1-O18-WT_O16-07_T1_protein_output.tsv	1.06611	15	6	0.225778	0.820988	0.335167	0.0190559	3.18083	IPTL-DvH1-O18-WT_O16-07_T2_protein_output.tsv	1.79215	1	1	0.497066			1	0	IPTL-DvH1-O18-WT_O16-07_T3_protein_output.tsv	-0.0492448	5	4	-2.28482	0.696905	0.348452	0.894446	0.141324	IPTL-DvH1-O18-WT_O16-07_T4_protein_output.tsv	0.0900262	21	5	-0.438218	1.16394
VIMSS206321	VIMSS206321	DVU0893 universal stress protein family (TIGR) [Desulfovibrio vulgaris Hildenborough]	0	1	0	0.0132269	-0.626731	2.29806	0.272721	0.136361	13.4099	4	0.0307664	1.51192	323		IPTL-DvH1-O18-WT_O16-07_T1_protein_output.tsv	0.897602	9	3	0.0572708	0.388207	0.224131	0.0279206	4.0048								1	0	IPTL-DvH1-O18-WT_O16-07_T3_protein_output.tsv	-0.357019	3	3	-2.59259	0.660579	0.381386	0.418273	0.936111	IPTL-DvH1-O18-WT_O16-07_T4_protein_output.tsv	-0.224579	5	3	-0.752823	1.33177
VIMSS209065	VIMSS209065	DVU0133 hypothetical protein (TIGR) [Desulfovibrio vulgaris Hildenborough]	0	1	1	0.00610156	-0.608802	5.75756	0.105739	0.0528697	18.9604	4	0.00542082	2.26593	149		IPTL-DvH1-O18-WT_O16-07_T1_protein_output.tsv	1.17595	3	3	0.335619	0.374088	0.21598	0.0121665	5.44472	IPTL-DvH1-O18-WT_O16-07_T2_protein_output.tsv	0.863744	1	1	-0.431344			1	0	IPTL-DvH1-O18-WT_O16-07_T3_protein_output.tsv	-0.760309	2	2	-2.99588	0.95237	0.673427	0.3761	1.12901	IPTL-DvH1-O18-WT_O16-07_T4_protein_output.tsv	0.51904	4	1	-0.00920421	0.0434044
VIMSS207552	VIMSS207552	cheB-2 protein-glutamate methylesterase CheB (TIGR) [Desulfovibrio vulgaris Hildenborough]	0	0	0	0.0231368	-0.595534	1.3263	0.449019	0.22451	9.04626	4	0.0837077	1.07723	565		IPTL-DvH1-O18-WT_O16-07_T1_protein_output.tsv	1.48308	2	2	0.64275	2.19121	1.54942	0.439485	0.957186	IPTL-DvH1-O18-WT_O16-07_T2_protein_output.tsv	1.06808	2	2	-0.227013	2.57065	1.81773	0.616313	0.587588	IPTL-DvH1-O18-WT_O16-07_T3_protein_output.tsv	0.124003	1	1	-2.11157			1	0	IPTL-DvH1-O18-WT_O16-07_T4_protein_output.tsv	0.921822	3	2	0.393578	0.537856
VIMSS208412	VIMSS208412	pyrC dihydroorotase (TIGR) [Desulfovibrio vulgaris Hildenborough]	0	1	0	0.0134316	-0.546789	1.95728	0.279361	0.13968	13.2756	4	0.0319253	1.49587	328		IPTL-DvH1-O18-WT_O16-07_T1_protein_output.tsv	-0.45932	2	2	-1.29965	0.329699	0.233132	0.187618	1.97021	IPTL-DvH1-O18-WT_O16-07_T2_protein_output.tsv	1.65994	2	2	0.364853	1.45128	1.02621	0.24716	1.61755								1	0	IPTL-DvH1-O18-WT_O16-07_T4_protein_output.tsv	0.702318	2	2	0.174074	0.48068
VIMSS206111	VIMSS206111	aor-2 aldehyde:ferredoxin oxidoreductase, tungsten-containing, putative (TIGR) [Desulfovibrio vulgaris Hildenborough]	1	0	0	0	-0.526021	1.62776	0.323156	0.161578	10.2061	4	0.0673109	1.17191	504	76	IPTL-DvH1-O18-WT_O16-07_T1_protein_output.tsv	0.446891	3	3	-0.393439	0.474524	0.273967	0.201348	1.63119	IPTL-DvH1-O18-WT_O16-07_T2_protein_output.tsv	-3.11045	1	1	-4.40553			1	0	IPTL-DvH1-O18-WT_O16-07_T3_protein_output.tsv	0.376762	2	1	-1.85881	0.767729	0.767729	0.709562	0.490748	IPTL-DvH1-O18-WT_O16-07_T4_protein_output.tsv	1.3922	7	2	0.863957	1.21457
VIMSS206795	VIMSS206795	dnaE DNA polymerase III, alpha subunit (TIGR) [Desulfovibrio vulgaris Hildenborough]	0	1	0	0.0126945	-0.521061	3.13688	0.166108	0.083054	13.7263	4	0.0281682	1.55024	310		IPTL-DvH1-O18-WT_O16-07_T1_protein_output.tsv	1.40788	4	2	0.567554	0.488999	0.345774	0.0553575	4.07169	IPTL-DvH1-O18-WT_O16-07_T2_protein_output.tsv	0.453888	1	1	-0.8412			1	0	IPTL-DvH1-O18-WT_O16-07_T3_protein_output.tsv	1.14426	3	1	-1.09131	0.093697	0.093697	0.0520131	12.2124	IPTL-DvH1-O18-WT_O16-07_T4_protein_output.tsv	0.0103321	8	1	-0.517912	0.134422
VIMSS208580	VIMSS208580	DVU3065 AMP-binding enzyme family protein (TIGR) [Desulfovibrio vulgaris Hildenborough]	0	0	0	0.0282146	-0.481701	0.766834	0.628168	0.314084	5.58452	4	0.111179	0.953977	689		IPTL-DvH1-O18-WT_O16-07_T1_protein_output.tsv	0.530451	4	4	-0.30988	0.733815	0.366908	0.221779	1.44573								1	0	IPTL-DvH1-O18-WT_O16-07_T3_protein_output.tsv	0.268259	4	4	-1.96732	0.969134	0.484567	0.609335	0.553606	IPTL-DvH1-O18-WT_O16-07_T4_protein_output.tsv	1.04179	3	3	0.513542	2.67596
VIMSS207249	VIMSS207249	DVU1784 oxidoreductase, short-chain dehydrogenase/reductase family (TIGR) [Desulfovibrio vulgaris Hildenborough]	0	0	0	0.0244062	-0.471727	1.65305	0.285368	0.142684	8.41748	4	0.0923512	1.03456	596		IPTL-DvH1-O18-WT_O16-07_T1_protein_output.tsv	-0.163762	1	1	-1.00409			1	0	IPTL-DvH1-O18-WT_O16-07_T2_protein_output.tsv	0.921841	2	1	-0.373247	0.250706	0.250706	0.169048	3.67697	IPTL-DvH1-O18-WT_O16-07_T3_protein_output.tsv	0.647359	2	1	-1.58822	0.461239	0.461239	0.394107	1.40352	IPTL-DvH1-O18-WT_O16-07_T4_protein_output.tsv	0.681038	2	1	0.152794	0.361339
VIMSS208303	VIMSS208303	DVU2797 NADH:quinone oxidoreductase subunit RnfB (Shelley Haveman) [Desulfovibrio vulgaris Hildenborough]	1	0	0	0	-0.470899	1.26144	0.373303	0.186651	7.28996	4	0.105417	0.97709	663	101	IPTL-DvH1-O18-WT_O16-07_T1_protein_output.tsv	0.518928	4	2	-0.321403	0.731003	0.516897	0.42114	1.00393								1	0	IPTL-DvH1-O18-WT_O16-07_T3_protein_output.tsv	0.87655	3	1	-1.35903	0.545968	0.545968	0.354635	1.6055	IPTL-DvH1-O18-WT_O16-07_T4_protein_output.tsv	0.860254	2	1	0.33201	0.377046
VIMSS207544	VIMSS207544	DVU2070 TPR domain protein (TIGR) [Desulfovibrio vulgaris Hildenborough]	0	0	0	0.0251843	-0.468633	1.07583	0.435601	0.217801	8.26017	4	0.094411	1.02498	615		IPTL-DvH1-O18-WT_O16-07_T1_protein_output.tsv	0.0453432	5	3	-0.794988	0.826319	0.477076	0.930273	0.095044	IPTL-DvH1-O18-WT_O16-07_T2_protein_output.tsv	0.45443	4	2	-0.840658	0.669798	0.473619	0.438563	0.959484	IPTL-DvH1-O18-WT_O16-07_T3_protein_output.tsv	0.65829	5	3	-1.57729	0.594276	0.343105	0.150841	1.91862	IPTL-DvH1-O18-WT_O16-07_T4_protein_output.tsv	0.71363	5	4	0.185386	1.09209
VIMSS208085	VIMSS208085	DVU2586 ABC transporter, ATP-binding protein (TIGR) [Desulfovibrio vulgaris Hildenborough]	0	0	0	0.0272318	-0.459704	1.03146	0.445681	0.22284	7.22557	4	0.106007	0.974667	665		IPTL-DvH1-O18-WT_O16-07_T1_protein_output.tsv	0.0677878	5	3	-0.772543	0.736278	0.42509	0.883432	0.159467								1	0	IPTL-DvH1-O18-WT_O16-07_T3_protein_output.tsv	-0.082675	3	2	-2.31825	1.42112	1.00488	0.941922	0.0822731	IPTL-DvH1-O18-WT_O16-07_T4_protein_output.tsv	-0.224888	6	3	-0.753132	1.31685
VIMSS208020	VIMSS208020	DVU2523 lipoprotein, putative (TIGR) [Desulfovibrio vulgaris Hildenborough]	0	1	1	0.0037674	-0.453862	8.01501	0.0566265	0.0283133	21.532	4	0.00219464	2.65864	92	89	IPTL-DvH1-O18-WT_O16-07_T1_protein_output.tsv	-0.730901	1	1	-1.57123			1	0	IPTL-DvH1-O18-WT_O16-07_T2_protein_output.tsv	-1.05545	2	2	-2.35054	0.850211	0.60119	0.22124	1.75561	IPTL-DvH1-O18-WT_O16-07_T3_protein_output.tsv	0.662432	5	2	-1.57314	0.424143	0.299915	0.157837	2.20873	IPTL-DvH1-O18-WT_O16-07_T4_protein_output.tsv	1.55161	6	2	1.02337	0.369898
VIMSS206818	VIMSS206818	ilvB-2 acetolactate synthase, large subunit, biosynthetic type (TIGR) [Desulfovibrio vulgaris Hildenborough]	0	0	0	0.0279279	-0.451002	0.687745	0.655769	0.327884	5.30264	4	0.109585	0.960248	682		IPTL-DvH1-O18-WT_O16-07_T1_protein_output.tsv	-0.0644679	8	4	-0.904799	0.391684	0.195842	0.758532	0.329183	IPTL-DvH1-O18-WT_O16-07_T2_protein_output.tsv	0.146782	1	1	-1.14831			1	0	IPTL-DvH1-O18-WT_O16-07_T3_protein_output.tsv	0.433358	3	2	-1.80222	0.563987	0.398799	0.390712	1.08666	IPTL-DvH1-O18-WT_O16-07_T4_protein_output.tsv	1.00117	8	4	0.472925	1.7086
VIMSS206178	VIMSS206178	DVU0752 amino acid ABC transporter, amino acid-binding protein (TIGR) [Desulfovibrio vulgaris Hildenborough]	0	0	0	0.0225225	-0.436613	1.21213	0.360203	0.180101	9.31818	4	0.0798556	1.09769	550		IPTL-DvH1-O18-WT_O16-07_T1_protein_output.tsv	-0.541911	8	6	-1.38224	1.09727	0.44796	0.271878	1.20973	IPTL-DvH1-O18-WT_O16-07_T2_protein_output.tsv	0.185299	1	1	-1.10979			1	0	IPTL-DvH1-O18-WT_O16-07_T3_protein_output.tsv	-0.148227	10	3	-2.3838	0.47676	0.275257	0.62762	0.538504	IPTL-DvH1-O18-WT_O16-07_T4_protein_output.tsv	0.539666	10	3	0.0114221	0.995568
VIMSS208693	VIMSS208693	Protein-coding gene hypothetical protein (TIGR) [Desulfovibrio vulgaris Hildenborough]	0	0	0	0.0281736	-0.430268	0.930825	0.462244	0.231122	5.50246	4	0.110804	0.955445	688		IPTL-DvH1-O18-WT_O16-07_T1_protein_output.tsv	-1.02135	2	2	-1.86168	1.46834	1.03827	0.428975	0.983701	IPTL-DvH1-O18-WT_O16-07_T2_protein_output.tsv	2.04821	2	1	0.753125	1.11889	1.11889	0.318297	1.83058	IPTL-DvH1-O18-WT_O16-07_T3_protein_output.tsv	0.564896	2	2	-1.67068	0.982466	0.694708	0.501543	0.813142	IPTL-DvH1-O18-WT_O16-07_T4_protein_output.tsv	0.12931	2	2	-0.398934	1.90735
VIMSS209365	VIMSS209365	DVU0429 Ech hydrogenase, subunit EchF, putative (TIGR) [Desulfovibrio vulgaris Hildenborough]	0	1	0	0.0153972	-0.427434	4.14612	0.103093	0.0515463	12.4721	4	0.039561	1.40273	376		IPTL-DvH1-O18-WT_O16-07_T1_protein_output.tsv	0.206556	1	1	-0.633775			1	0	IPTL-DvH1-O18-WT_O16-07_T2_protein_output.tsv	1.32907	3	1	0.0339803	0.139204	0.139204	0.066436	9.54764	IPTL-DvH1-O18-WT_O16-07_T3_protein_output.tsv	0.180342	2	1	-2.05523	0.273078	0.273078	0.628435	0.660403	IPTL-DvH1-O18-WT_O16-07_T4_protein_output.tsv	0.049538	2	1	-0.478706	0.014382
VIMSS206667	VIMSS206667	tpX thiol peroxidase (TIGR) [Desulfovibrio vulgaris Hildenborough]	0	0	0	0.0283374	-0.414058	0.841441	0.492082	0.246041	5.8454	4	0.111907	0.951141	692		IPTL-DvH1-O18-WT_O16-07_T1_protein_output.tsv	0.317512	9	6	-0.522819	0.900749	0.367729	0.421065	0.86344	IPTL-DvH1-O18-WT_O16-07_T2_protein_output.tsv	0.0957971	4	3	-1.19929	1.34479	0.776415	0.909605	0.123384	IPTL-DvH1-O18-WT_O16-07_T3_protein_output.tsv	0.821505	1	1	-1.41407			1	0	IPTL-DvH1-O18-WT_O16-07_T4_protein_output.tsv	0.702999	9	4	0.174755	0.992442
CheY-2	VIMSS207547	cheY-2 chemotaxis protein CheY (TIGR) [Desulfovibrio vulgaris Hildenborough]	0	1	1	0.00511876	-0.408488	2.81456	0.145134	0.0725668	19.795	4	0.00406404	2.39104	125	122	IPTL-DvH1-O18-WT_O16-07_T1_protein_output.tsv	1.40071	5	3	0.560377	0.683278	0.394491	0.0380724	3.55067								1	0	IPTL-DvH1-O18-WT_O16-07_T3_protein_output.tsv	-1.09765	3	2	-3.33323	0.877935	0.620794	0.219066	1.76814	IPTL-DvH1-O18-WT_O16-07_T4_protein_output.tsv	-0.807302	13	3	-1.33555	1.7131
VIMSS208874	VIMSS208874	DVU3347 pyruvate ferredoxin/flavodoxin oxidoreductase family protein (TIGR) [Desulfovibrio vulgaris Hildenborough]	1	0	0	0	-0.402516	1.24812	0.322498	0.161249	9.33291	4	0.079646	1.09884	549	81	IPTL-DvH1-O18-WT_O16-07_T1_protein_output.tsv	1.03167	6	4	0.19134	0.773497	0.386748	0.0559484	2.66755	IPTL-DvH1-O18-WT_O16-07_T2_protein_output.tsv	-0.13127	1	1	-1.42636			1	0	IPTL-DvH1-O18-WT_O16-07_T3_protein_output.tsv	0.418771	3	2	-1.8168	0.927001	0.655489	0.588311	0.638868	IPTL-DvH1-O18-WT_O16-07_T4_protein_output.tsv	0.487896	6	3	-0.0403481	1.17022
VIMSS206109	VIMSS206109	rfbB phosphomannomutase (TIGR) [Desulfovibrio vulgaris Hildenborough]	0	0	0	0.0277641	-0.374183	0.877818	0.426265	0.213133	6.87619	4	0.108799	0.963373	678		IPTL-DvH1-O18-WT_O16-07_T1_protein_output.tsv	0.147362	1	1	-0.692969			1	0	IPTL-DvH1-O18-WT_O16-07_T2_protein_output.tsv	0.112194	2	2	-1.18289	0.713918	0.504817	0.844753	0.222247	IPTL-DvH1-O18-WT_O16-07_T3_protein_output.tsv	0.366927	2	2	-1.86865	0.305796	0.21623	0.231802	1.69693	IPTL-DvH1-O18-WT_O16-07_T4_protein_output.tsv	0.969588	3	2	0.441344	0.764494
VIMSS206386	VIMSS206386	DVU0954 organic solvent tolerance protein, putative (TIGR) [Desulfovibrio vulgaris Hildenborough]	0	0	0	0.0269861	-0.350562	0.954146	0.367409	0.183705	7.3991	4	0.104369	0.981429	659		IPTL-DvH1-O18-WT_O16-07_T1_protein_output.tsv	0.342357	4	4	-0.497974	1.11631	0.558154	0.572792	0.613374								1	0	IPTL-DvH1-O18-WT_O16-07_T3_protein_output.tsv	0.835656	5	4	-1.39992	0.770393	0.385197	0.0958715	2.16943	IPTL-DvH1-O18-WT_O16-07_T4_protein_output.tsv	0.190765	7	4	-0.337479	0.490283
VIMSS208083	VIMSS208083	DVU2585 methyl-accepting chemotaxis protein (TIGR) [Desulfovibrio vulgaris Hildenborough]	0	0	0	0.0228092	-0.332128	1.24575	0.266608	0.133304	9.15727	4	0.0821392	1.08545	557		IPTL-DvH1-O18-WT_O16-07_T1_protein_output.tsv	0.963519	4	3	0.123189	0.869504	0.502008	0.150737	1.91933	IPTL-DvH1-O18-WT_O16-07_T2_protein_output.tsv	0.032849	3	2	-1.26224	0.646535	0.457169	0.949258	0.0718531	IPTL-DvH1-O18-WT_O16-07_T3_protein_output.tsv	0.308327	2	2	-1.92725	0.136162	0.0962814	0.0852312	3.20235	IPTL-DvH1-O18-WT_O16-07_T4_protein_output.tsv	-0.19458	3	3	-0.722824	1.55199
VIMSS208675	VIMSS208675	glmS glucosamine--fructose-6-phosphate aminotransferase (isomerizing) (TIGR) [Desulfovibrio vulgaris Hildenborough]	0	0	0	0.0251433	-0.325084	1.07462	0.302511	0.151255	8.26617	4	0.0943335	1.02533	614		IPTL-DvH1-O18-WT_O16-07_T1_protein_output.tsv	0.119662	3	3	-0.720669	2.02358	1.16831	0.924884	0.102423								1	0	IPTL-DvH1-O18-WT_O16-07_T3_protein_output.tsv	0.46072	3	2	-1.77486	0.148433	0.104958	0.0481789	4.38957	IPTL-DvH1-O18-WT_O16-07_T4_protein_output.tsv	0.469455	9	5	-0.0587888	1.17619
VIMSS208643	VIMSS208643	DVU3125 lipoprotein, putative (TIGR) [Desulfovibrio vulgaris Hildenborough]	0	1	1	0.002457	-0.324182	7.06816	0.045865	0.0229325	23.7181	4	0.000983205	3.00736	60	57	IPTL-DvH1-O18-WT_O16-07_T1_protein_output.tsv	-0.272958	3	2	-1.11329	0.309034	0.21852	0.337995	1.24912	IPTL-DvH1-O18-WT_O16-07_T2_protein_output.tsv	0.155601	2	1	-1.13949	0.0955695	0.0955695	0.350646	1.62814	IPTL-DvH1-O18-WT_O16-07_T3_protein_output.tsv	0.518988	1	1	-1.71659			1	0	IPTL-DvH1-O18-WT_O16-07_T4_protein_output.tsv	1.28245	6	2	0.75421	0.176348
VIMSS207030	VIMSS207030	cysS cysteinyl-tRNA synthetase (TIGR) [Desulfovibrio vulgaris Hildenborough]	0	0	0	0.0267813	-0.319516	0.63306	0.504717	0.252359	4.60037	4	0.10166	0.99285	654		IPTL-DvH1-O18-WT_O16-07_T1_protein_output.tsv	0.0967861	4	3	-0.743545	0.739106	0.426723	0.835146	0.226812	IPTL-DvH1-O18-WT_O16-07_T2_protein_output.tsv	0.135519	1	1	-1.15957			1	0	IPTL-DvH1-O18-WT_O16-07_T3_protein_output.tsv	-0.0688567	2	2	-2.30443	0.348691	0.246562	0.806269	0.279268	IPTL-DvH1-O18-WT_O16-07_T4_protein_output.tsv	0.225203	7	6	-0.303041	1.04645
VIMSS207303	VIMSS207303	DVU1837 competence protein, putative (TIGR) [Desulfovibrio vulgaris Hildenborough]	0	0	0	0.0223178	-0.313296	1.0261	0.305327	0.152664	9.35076	4	0.0793922	1.10022	545		IPTL-DvH1-O18-WT_O16-07_T1_protein_output.tsv	1.69548	4	2	0.855146	1.36947	0.968363	0.222069	1.75087	IPTL-DvH1-O18-WT_O16-07_T2_protein_output.tsv	-0.78262	2	1	-2.07771	0.473606	0.473606	0.346449	1.65247	IPTL-DvH1-O18-WT_O16-07_T3_protein_output.tsv	0.499634	4	3	-1.73594	0.679063	0.392057	0.29228	1.27439	IPTL-DvH1-O18-WT_O16-07_T4_protein_output.tsv	-0.525292	3	2	-1.05354	0.727409
VIMSS208276	VIMSS208276	DVU2770 response regulator (TIGR) [Desulfovibrio vulgaris Hildenborough]	0	0	0	0.0282555	-0.306653	0.839136	0.365439	0.18272	5.79577	4	0.111822	0.951473	690		IPTL-DvH1-O18-WT_O16-07_T1_protein_output.tsv	1.70389	1	1	0.863554			1	0	IPTL-DvH1-O18-WT_O16-07_T2_protein_output.tsv	1.14938	3	1	-0.145705	0.31257	0.31257	0.169038	3.6772	IPTL-DvH1-O18-WT_O16-07_T3_protein_output.tsv	0.360486	5	1	-1.87509	0.333136	0.333136	0.474911	1.0821	IPTL-DvH1-O18-WT_O16-07_T4_protein_output.tsv	-0.166777	5	1	-0.695021	0.534912
VIMSS206106	VIMSS206106	Protein-coding gene DNA-binding protein, putative (TIGR) [Desulfovibrio vulgaris Hildenborough]	0	1	0	0.0150696	-0.298004	1.59925	0.18634	0.0931699	12.5575	4	0.0386911	1.41239	368		IPTL-DvH1-O18-WT_O16-07_T1_protein_output.tsv	0.304291	7	4	-0.53604	1.03382	0.51691	0.587717	0.588673	IPTL-DvH1-O18-WT_O16-07_T2_protein_output.tsv	-0.0726936	1	1	-1.36778			1	0	IPTL-DvH1-O18-WT_O16-07_T3_protein_output.tsv	0.495776	2	2	-1.7398	0.446129	0.315461	0.256654	1.57159	IPTL-DvH1-O18-WT_O16-07_T4_protein_output.tsv	0.78776	5	3	0.259517	0.285123
VIMSS209366	VIMSS209366	DVU0430 Ech hydrogenase, subunit EchE, putative (TIGR) [Desulfovibrio vulgaris Hildenborough]	1	0	0	0	-0.289767	1.26126	0.229745	0.114872	11.4574	4	0.0509382	1.29296	431	70	IPTL-DvH1-O18-WT_O16-07_T1_protein_output.tsv	0.956063	6	5	0.115732	1.3115	0.58652	0.164018	1.63006	IPTL-DvH1-O18-WT_O16-07_T2_protein_output.tsv	1.8401	1	1	0.545016			1	0	IPTL-DvH1-O18-WT_O16-07_T3_protein_output.tsv	0.853427	5	2	-1.38215	0.835711	0.590937	0.285516	1.44419	IPTL-DvH1-O18-WT_O16-07_T4_protein_output.tsv	-1.02158	8	5	-1.54983	1.21716
VIMSS209239	VIMSS209239	fd II ferredoxin II (Sean Caffrey) [Desulfovibrio vulgaris Hildenborough]	1	0	0	0	-0.279863	0.690675	0.405202	0.202601	5.98975	4	0.11202	0.950703	694	105	IPTL-DvH1-O18-WT_O16-07_T1_protein_output.tsv	1.4145	2	1	0.574168	0.827686	0.827686	0.337042	1.70898	IPTL-DvH1-O18-WT_O16-07_T2_protein_output.tsv	-1.02139	5	1	-2.31648	0.708461	0.708461	0.386069	1.4417	IPTL-DvH1-O18-WT_O16-07_T3_protein_output.tsv	-0.368588	1	1	-2.60416			1	0	IPTL-DvH1-O18-WT_O16-07_T4_protein_output.tsv	-0.256173	18	1	-0.784416	1.70269
VIMSS209226	VIMSS209226	DVU0293 prokaryotic dksA/traR C4-type zinc finger family protein (TIGR) [Desulfovibrio vulgaris Hildenborough]	0	0	0	0.0214169	-0.266368	1.84837	0.14411	0.072055	9.66515	4	0.0749194	1.12541	523		IPTL-DvH1-O18-WT_O16-07_T1_protein_output.tsv	0.802841	2	1	-0.03749	0.666577	0.666577	0.441133	1.20442	IPTL-DvH1-O18-WT_O16-07_T2_protein_output.tsv	-0.316233	2	1	-1.61132	0.210197	0.210197	0.373463	1.50446	IPTL-DvH1-O18-WT_O16-07_T3_protein_output.tsv	0.919326	2	1	-1.31625	0.383664	0.383664	0.251692	2.39618	IPTL-DvH1-O18-WT_O16-07_T4_protein_output.tsv	-0.0202268	2	1	-0.548471	0.00629608
VIMSS207074	VIMSS207074	pyrG CTP synthase (TIGR) [Desulfovibrio vulgaris Hildenborough]	0	0	0	0.0186323	-0.248196	1.766	0.140542	0.070271	11.0464	4	0.056066	1.2513	455		IPTL-DvH1-O18-WT_O16-07_T1_protein_output.tsv	1.08916	3	2	0.248828	0.608481	0.430261	0.127	2.53139	IPTL-DvH1-O18-WT_O16-07_T2_protein_output.tsv	-1.12946	1	1	-2.42454			1	0	IPTL-DvH1-O18-WT_O16-07_T3_protein_output.tsv	1.07969	2	1	-1.15589	0.325972	0.325972	0.186664	3.31221	IPTL-DvH1-O18-WT_O16-07_T4_protein_output.tsv	-0.985312	3	2	-1.51356	1.29294
VIMSS207227	VIMSS207227	DVU1762 membrane protein, putative (TIGR) [Desulfovibrio vulgaris Hildenborough]	0	1	1	0.00364455	-0.225007	72.4401	0.00310611	0.00155305	21.8696	4	0.00194236	2.71167	89	86	IPTL-DvH1-O18-WT_O16-07_T1_protein_output.tsv	0.448096	2	1	-0.392234	0.0533914	0.0533914	0.0754983	8.39268	IPTL-DvH1-O18-WT_O16-07_T2_protein_output.tsv	-0.120588	3	1	-1.41568	0.459399	0.459399	0.83658	0.262491	IPTL-DvH1-O18-WT_O16-07_T3_protein_output.tsv	0.588922	2	1	-1.64665	0.146194	0.146194	0.154903	4.02837	IPTL-DvH1-O18-WT_O16-07_T4_protein_output.tsv	1.63436	1	1	1.10612
VIMSS207980	VIMSS207980	DVU2483 cytochrome c family protein (TIGR) [Desulfovibrio vulgaris Hildenborough]	0	0	0	0.0266585	-0.2043	0.423638	0.482252	0.241126	4.5076	4	0.100173	0.999248	651		IPTL-DvH1-O18-WT_O16-07_T1_protein_output.tsv	0.275563	5	4	-0.564768	0.951485	0.475742	0.593491	0.579227	IPTL-DvH1-O18-WT_O16-07_T2_protein_output.tsv	0.881413	3	2	-0.413675	0.720686	0.509602	0.22584	1.72961	IPTL-DvH1-O18-WT_O16-07_T3_protein_output.tsv	1.31543	1	1	-0.920146			1	0	IPTL-DvH1-O18-WT_O16-07_T4_protein_output.tsv	0.00381945	9	4	-0.524424	1.30145
VIMSS207021	VIMSS207021	rho transcription termination factor Rho (TIGR) [Desulfovibrio vulgaris Hildenborough]	0	0	0	0.0247748	-0.196724	1.12855	0.174316	0.0871579	8.34788	4	0.0932692	1.03026	605		IPTL-DvH1-O18-WT_O16-07_T1_protein_output.tsv	-0.319053	3	3	-1.15938	1.02937	0.594305	0.628631	0.53685	IPTL-DvH1-O18-WT_O16-07_T2_protein_output.tsv	0.983807	1	1	-0.311281			1	0	IPTL-DvH1-O18-WT_O16-07_T3_protein_output.tsv	-1.44466	3	2	-3.68023	1.12414	0.794887	0.210785	1.81744	IPTL-DvH1-O18-WT_O16-07_T4_protein_output.tsv	0.289526	2	1	-0.238718	0.528359
PurL	VIMSS208702	purL phosphoribosylformylglycinamidine synthase II (TIGR) [Desulfovibrio vulgaris Hildenborough]	0	1	1	0.00663391	-0.195708	3.23415	0.060513	0.0302565	18.5978	4	0.00613266	2.21235	162		IPTL-DvH1-O18-WT_O16-07_T1_protein_output.tsv	1.28503	4	3	0.444703	0.277677	0.160317	0.00405371	8.01558								1	0	IPTL-DvH1-O18-WT_O16-07_T3_protein_output.tsv	-1.66995	3	2	-3.90553	1.93824	1.37055	0.347273	1.21846	IPTL-DvH1-O18-WT_O16-07_T4_protein_output.tsv	-0.463568	9	5	-0.991812	1.99651
VIMSS209198	VIMSS209198	tmcB Transmembrane complex, ferredoxin, 2 [4Fe-4S] (Shelley Haveman) [Desulfovibrio vulgaris Hildenborough]	1	1	0	0	-0.160937	1.69379	0.0950161	0.0475081	12.2156	4	0.0422557	1.37411	387	64	IPTL-DvH1-O18-WT_O16-07_T1_protein_output.tsv	0.299181	4	1	-0.54115	0.228247	0.228247	0.414892	1.31078	IPTL-DvH1-O18-WT_O16-07_T2_protein_output.tsv	1.83143	1	1	0.53634			1	0	IPTL-DvH1-O18-WT_O16-07_T3_protein_output.tsv	-1.77063	3	3	-4.00621	1.62134	0.936082	0.154919	1.89154	IPTL-DvH1-O18-WT_O16-07_T4_protein_output.tsv	-0.380055	5	2	-0.908299	0.468668
VIMSS209399	VIMSS209399	aroA 3-phosphoshikimate 1-carboxyvinyltransferase (TIGR) [Desulfovibrio vulgaris Hildenborough]	0	0	0	0.0275594	-0.14459	0.57751	0.250368	0.125184	5.07427	4	0.107643	0.968014	673		IPTL-DvH1-O18-WT_O16-07_T1_protein_output.tsv	-0.158453	5	2	-0.998784	0.158602	0.112149	0.293226	1.41288	IPTL-DvH1-O18-WT_O16-07_T2_protein_output.tsv	3.04089	1	1	1.7458			1	0	IPTL-DvH1-O18-WT_O16-07_T3_protein_output.tsv	0.940146	4	3	-1.29543	1.86575	1.07719	0.447018	0.872778	IPTL-DvH1-O18-WT_O16-07_T4_protein_output.tsv	-0.326872	6	3	-0.855116	1.13017
VIMSS208479	VIMSS208479	DVU2966 response regulator (TIGR) [Desulfovibrio vulgaris Hildenborough]	0	1	0	0.00933661	-0.115759	2.20028	0.0526109	0.0263055	16.3073	4	0.0129952	1.88622	228		IPTL-DvH1-O18-WT_O16-07_T1_protein_output.tsv	0.797994	2	2	-0.0423372	0.10329	0.073037	0.00827315	10.9259	IPTL-DvH1-O18-WT_O16-07_T2_protein_output.tsv	2.13215	2	1	0.83706	0.461648	0.461648	0.135744	4.61855	IPTL-DvH1-O18-WT_O16-07_T3_protein_output.tsv	0.513011	1	1	-1.72256			1	0	IPTL-DvH1-O18-WT_O16-07_T4_protein_output.tsv	-1.29412	9	3	-1.82236	3.06866
VIMSS408312	VIMSS408312	DsrM Inner membrane protein binds 2 heme b (Shelley Haveman) [Desulfovibrio vulgaris Hildenborough]	1	0	0	0	-0.110098	0.853496	0.128996	0.064498	6.93853	4	0.108355	0.965152	676	102	IPTL-DvH1-O18-WT_O16-07_T1_protein_output.tsv	-0.298788	5	2	-1.13912	0.849514	0.600697	0.668207	0.497402								1	0	IPTL-DvH1-O18-WT_O16-07_T3_protein_output.tsv	-0.177237	2	2	-2.41281	1.36499	0.965196	0.871236	0.183628	IPTL-DvH1-O18-WT_O16-07_T4_protein_output.tsv	0.350913	6	3	-0.177331	0.914015
LpxD	VIMSS207857	lpxD UDP-3-O-(R-3-hydroxymyristoyl)-glucosamine N-acyltransferase (TIGR) [Desulfovibrio vulgaris Hildenborough]	0	1	1	0.00692056	-0.105376	91.6257	0.00115007	0.000575034	18.2491	4	0.0068979	2.16128	169		IPTL-DvH1-O18-WT_O16-07_T1_protein_output.tsv	0.524617	3	2	-0.315714	1.08336	0.766053	0.564164	0.68483								1	0	IPTL-DvH1-O18-WT_O16-07_T3_protein_output.tsv	-0.485241	3	2	-2.72082	0.488225	0.345227	0.295064	1.40557	IPTL-DvH1-O18-WT_O16-07_T4_protein_output.tsv	0.781585	3	2	0.253341	1.40437
VIMSS206704	VIMSS206704	DVU1265 hypothetical protein (TIGR) [Desulfovibrio vulgaris Hildenborough]	0	1	0	0.00802621	-0.0782204	3.53139	0.02215	0.011075	17.2516	4	0.00959572	2.01792	196		IPTL-DvH1-O18-WT_O16-07_T1_protein_output.tsv	-0.167137	2	1	-1.00747	0.251172	0.251172	0.626212	0.665429	IPTL-DvH1-O18-WT_O16-07_T2_protein_output.tsv	-1.56324	4	2	-2.85833	0.412506	0.291686	0.0330973	5.35932	IPTL-DvH1-O18-WT_O16-07_T3_protein_output.tsv	0.116013	3	3	-2.11956	0.471502	0.272222	0.698712	0.426171	IPTL-DvH1-O18-WT_O16-07_T4_protein_output.tsv	1.42588	6	3	0.897634	0.456568
Pgm	VIMSS206872	pgm phosphoglucomutase, alpha-D-glucose phosphate-specific (TIGR) [Desulfovibrio vulgaris Hildenborough]	0	1	1	0.00593776	-0.0748407	3.62388	0.0206521	0.0103261	18.9811	4	0.00538272	2.269	145		IPTL-DvH1-O18-WT_O16-07_T1_protein_output.tsv	0.212568	2	2	-0.627763	1.12266	0.79384	0.813962	0.267771	IPTL-DvH1-O18-WT_O16-07_T2_protein_output.tsv	0.786593	3	2	-0.508496	0.169562	0.119899	0.0224547	6.56047								1	0	IPTL-DvH1-O18-WT_O16-07_T4_protein_output.tsv	-0.245929	5	2	-0.774173	0.206092
VIMSS208907	VIMSS208907	DVU3379 ribonucleoside-diphosphate reductase (TIGR) [Desulfovibrio vulgaris Hildenborough]	0	0	0	0.0272727	-0.0716481	0.665943	0.107589	0.0537945	4.93561	4	0.106169	0.974003	666		IPTL-DvH1-O18-WT_O16-07_T1_protein_output.tsv	-0.179524	3	3	-1.01985	0.817563	0.47202	0.729031	0.38033								1	0	IPTL-DvH1-O18-WT_O16-07_T3_protein_output.tsv	-0.250739	5	3	-2.48631	0.630675	0.36412	0.540539	0.688615	IPTL-DvH1-O18-WT_O16-07_T4_protein_output.tsv	0.430766	3	3	-0.0974782	0.684473
VIMSS207382	VIMSS207382	DVU1913 aspartate kinase, monofunctional class (TIGR) [Desulfovibrio vulgaris Hildenborough]	0	0	0	0.0271089	-0.0665	0.948566	0.0701059	0.0350529	7.31672	4	0.105165	0.978127	662		IPTL-DvH1-O18-WT_O16-07_T1_protein_output.tsv	-0.299561	4	3	-1.13989	0.995654	0.574841	0.638306	0.52112								1	0	IPTL-DvH1-O18-WT_O16-07_T3_protein_output.tsv	-0.586868	2	2	-2.82244	1.09185	0.772055	0.526558	0.760137	IPTL-DvH1-O18-WT_O16-07_T4_protein_output.tsv	0.528339	5	3	9.53969e-05	0.956979
VIMSS208974	VIMSS208974	fliN flagellar motor switch protein FliN (TIGR) [Desulfovibrio vulgaris Hildenborough]	0	0	0	0.0200246	-0.0559904	2.40404	0.0232901	0.0116451	10.4207	4	0.0643563	1.19141	489		IPTL-DvH1-O18-WT_O16-07_T1_protein_output.tsv	-0.277191	2	2	-1.11752	0.76442	0.540527	0.659104	0.512817	IPTL-DvH1-O18-WT_O16-07_T2_protein_output.tsv	0.0566697	5	3	-1.23842	0.999975	0.577336	0.927998	0.0981572	IPTL-DvH1-O18-WT_O16-07_T3_protein_output.tsv	0.66611	3	3	-1.56947	0.644106	0.371875	0.171179	1.79122	IPTL-DvH1-O18-WT_O16-07_T4_protein_output.tsv	0.366938	1	1	-0.161306
Gap	VIMSS209506	gap-1 glyceraldehyde 3-phosphate dehydrogenase (TIGR) [Desulfovibrio vulgaris Hildenborough]	0	1	1	0.0045864	-0.0527347	3.64692	0.01446	0.00723002	20.3835	4	0.00330636	2.48065	112	109	IPTL-DvH1-O18-WT_O16-07_T1_protein_output.tsv	1.25468	3	3	0.414349	1.36884	0.790302	0.210579	1.58759								1	0	IPTL-DvH1-O18-WT_O16-07_T3_protein_output.tsv	-0.2727	3	2	-2.50828	0.304694	0.215451	0.333097	1.26572	IPTL-DvH1-O18-WT_O16-07_T4_protein_output.tsv	-1.16014	5	3	-1.68838	0.320834
VIMSS208894	VIMSS208894	aspS aspartyl-tRNA synthetase (TIGR) [Desulfovibrio vulgaris Hildenborough]	0	0	0	0.0275184	-0.0363383	0.640806	0.0567072	0.0283536	7.0646	4	0.107382	0.969067	672		IPTL-DvH1-O18-WT_O16-07_T1_protein_output.tsv	0.593188	6	5	-0.247143	0.703823	0.314759	0.11818	1.88458	IPTL-DvH1-O18-WT_O16-07_T2_protein_output.tsv	-1.85798	1	1	-3.15307			1	0	IPTL-DvH1-O18-WT_O16-07_T3_protein_output.tsv	-0.644751	2	2	-2.88033	0.768991	0.543759	0.35751	1.18573	IPTL-DvH1-O18-WT_O16-07_T4_protein_output.tsv	-0.0285971	9	5	-0.556841	1.0264
VIMSS208620	VIMSS208620	DVU3103 tolB protein, putative (TIGR) [Desulfovibrio vulgaris Hildenborough]	0	1	0	0.00831286	-0.0216577	2.91125	0.0074393	0.00371965	16.9736	4	0.0105021	1.97872	203		IPTL-DvH1-O18-WT_O16-07_T1_protein_output.tsv	-0.392479	2	1	-1.23281	0.8326	0.8326	0.71957	0.47139	IPTL-DvH1-O18-WT_O16-07_T2_protein_output.tsv	-1.35413	2	1	-2.64921	0.326793	0.326793	0.150754	4.14368	IPTL-DvH1-O18-WT_O16-07_T3_protein_output.tsv	-0.879702	2	2	-3.11528	0.285194	0.201663	0.0487409	4.36224	IPTL-DvH1-O18-WT_O16-07_T4_protein_output.tsv	1.55985	4	3	1.0316	0.76813
VIMSS209328	VIMSS209328	DVU0392 aromatic aminotransferase (TIGR) [Desulfovibrio vulgaris Hildenborough]	0	0	0	0.0233006	0.00674496	0.546579	0.0123403	0.00617016	3.80142	4	0.0855261	1.0679	569		IPTL-DvH1-O18-WT_O16-07_T1_protein_output.tsv	-0.0577491	3	1	-0.89808	0.0887427	0.0887427	0.632734	0.650748	IPTL-DvH1-O18-WT_O16-07_T2_protein_output.tsv	0.113618	1	1	-1.18147			1	0	IPTL-DvH1-O18-WT_O16-07_T3_protein_output.tsv	-0.236296	2	2	-2.47187	2.06887	1.46291	0.886523	0.161524	IPTL-DvH1-O18-WT_O16-07_T4_protein_output.tsv	0.749759	2	1	0.221515	2.1431
VIMSS208964	VIMSS208964	DVU0036 hypothetical protein (TIGR) [Desulfovibrio vulgaris Hildenborough]	0	0	0	0.02543	0.0255454	1.35656	0.0188311	0.00941554	8.19949	4	0.0951903	1.02141	621		IPTL-DvH1-O18-WT_O16-07_T1_protein_output.tsv	-0.843394	3	2	-1.68372	0.588929	0.416436	0.180108	2.02527	IPTL-DvH1-O18-WT_O16-07_T2_protein_output.tsv	-0.462452	1	1	-1.75754			1	0	IPTL-DvH1-O18-WT_O16-07_T3_protein_output.tsv	0.933667	2	1	-1.30191	0.537272	0.537272	0.332422	1.73779	IPTL-DvH1-O18-WT_O16-07_T4_protein_output.tsv	0.118363	2	1	-0.409881	0.442589
VIMSS209354	VIMSS209354	lys1 saccharopine dehydrogenase (TIGR) [Desulfovibrio vulgaris Hildenborough]	0	0	0	0.0176904	0.0320965	1.87567	0.017112	0.00855601	11.4482	4	0.0510495	1.29201	432		IPTL-DvH1-O18-WT_O16-07_T1_protein_output.tsv	0.747458	4	2	-0.0928731	0.697613	0.493287	0.268938	1.51526	IPTL-DvH1-O18-WT_O16-07_T2_protein_output.tsv	0.771628	1	1	-0.52346			1	0	IPTL-DvH1-O18-WT_O16-07_T3_protein_output.tsv	0.459149	5	2	-1.77643	0.328469	0.232263	0.18669	1.97685	IPTL-DvH1-O18-WT_O16-07_T4_protein_output.tsv	-0.406239	10	2	-0.934483	0.206142
VIMSS206160	VIMSS206160	cysG-1 uroporphyrinogen III synthase/methyltransferase (TIGR) [Desulfovibrio vulgaris Hildenborough]	0	0	0	0.0184275	0.0397087	0.33828	0.117384	0.0586921	2.74719	4	0.0546828	1.26215	450		IPTL-DvH1-O18-WT_O16-07_T1_protein_output.tsv	0.707359	2	2	-0.132972	2.38232	1.68456	0.715362	0.419908								1	0	IPTL-DvH1-O18-WT_O16-07_T3_protein_output.tsv	-0.268295	5	5	-2.50387	1.02762	0.459568	0.584699	0.583799	IPTL-DvH1-O18-WT_O16-07_T4_protein_output.tsv	-0.146889	5	5	-0.675133	0.646391
VIMSS209334	VIMSS209334	DVU0398 HMGL-like domain protein (TIGR) [Desulfovibrio vulgaris Hildenborough]	0	0	0	0.0268632	0.0513771	0.773019	0.066463	0.0332315	7.49149	4	0.103437	0.985323	656		IPTL-DvH1-O18-WT_O16-07_T1_protein_output.tsv	1.85686	3	3	1.01653	2.1517	1.24228	0.231857	1.49471	IPTL-DvH1-O18-WT_O16-07_T2_protein_output.tsv	-1.63854	1	1	-2.93363			1	0	IPTL-DvH1-O18-WT_O16-07_T3_protein_output.tsv	-0.645984	5	5	-2.88156	0.966402	0.432188	0.195232	1.49468	IPTL-DvH1-O18-WT_O16-07_T4_protein_output.tsv	-0.3619	7	4	-0.890144	1.25693
VIMSS206531	VIMSS206531	argF ornithine carbamoyltransferase (TIGR) [Desulfovibrio vulgaris Hildenborough]	0	0	0	0.0280917	0.055318	0.955266	0.0579085	0.0289542	5.423	4	0.110372	0.957142	686		IPTL-DvH1-O18-WT_O16-07_T1_protein_output.tsv	-1.02588	3	2	-1.86621	1.44141	1.01923	0.420149	1.00652								1	0	IPTL-DvH1-O18-WT_O16-07_T3_protein_output.tsv	-0.544009	2	1	-2.77958	0.318098	0.318098	0.336845	1.71019	IPTL-DvH1-O18-WT_O16-07_T4_protein_output.tsv	0.960004	2	1	0.43176	1.65009
VIMSS209277	VIMSS209277	DVU0343 HPCH/HPAI aldolase family protein (TIGR) [Desulfovibrio vulgaris Hildenborough]	0	1	1	0.00638821	0.0565511	16.3535	0.00345804	0.00172902	18.782	4	0.00576091	2.23951	156		IPTL-DvH1-O18-WT_O16-07_T1_protein_output.tsv	0.000642523	2	2	-0.839688	1.03848	0.734318	0.999381	0.000874993	IPTL-DvH1-O18-WT_O16-07_T2_protein_output.tsv	1.02195	1	1	-0.273138			1	0	IPTL-DvH1-O18-WT_O16-07_T3_protein_output.tsv	-0.343851	2	1	-2.57943	0.00523516	0.00523516	0.00969183	65.6812	IPTL-DvH1-O18-WT_O16-07_T4_protein_output.tsv	-0.243231	2	2	-0.771475	0.346028
VIMSS209389	VIMSS209389	DVU0453 ATP-dependent DNA helicase, UvrD/REP family (TIGR) [Desulfovibrio vulgaris Hildenborough]	0	0	0	0.0238329	0.0729046	2.89296	0.0252007	0.0126003	8.72611	4	0.0881739	1.05466	582		IPTL-DvH1-O18-WT_O16-07_T1_protein_output.tsv	0.370934	4	4	-0.469397	0.79917	0.399585	0.405799	0.928296	IPTL-DvH1-O18-WT_O16-07_T2_protein_output.tsv	-1.64092	2	1	-2.93601	0.109872	0.109872	0.0425629	14.9349	IPTL-DvH1-O18-WT_O16-07_T3_protein_output.tsv	0.263239	3	3	-1.97234	1.43257	0.827095	0.77115	0.31827	IPTL-DvH1-O18-WT_O16-07_T4_protein_output.tsv	0.0445098	3	3	-0.483734	1.30077
VIMSS206643	VIMSS206643	fabF 3-oxoacyl-(acyl-carrier-protein) synthase II (TIGR) [Desulfovibrio vulgaris Hildenborough]	0	0	0	0.024611	0.0782391	1.19036	0.0657274	0.0328637	8.3744	4	0.0929207	1.03189	601		IPTL-DvH1-O18-WT_O16-07_T1_protein_output.tsv	-0.478884	4	3	-1.31921	0.696745	0.402266	0.319479	1.19047	IPTL-DvH1-O18-WT_O16-07_T2_protein_output.tsv	-0.316062	5	2	-1.61115	0.336336	0.237825	0.315199	1.32896	IPTL-DvH1-O18-WT_O16-07_T3_protein_output.tsv	0.695707	4	2	-1.53987	0.645365	0.456342	0.266866	1.52453	IPTL-DvH1-O18-WT_O16-07_T4_protein_output.tsv	-0.154263	4	2	-0.682507	0.319501
VIMSS209332	VIMSS209332	hup-1 DNA-binding protein HU (TIGR) [Desulfovibrio vulgaris Hildenborough]	0	0	0	0.0208436	0.0872151	2.099	0.0415508	0.0207754	10.1354	4	0.0682928	1.16562	509		IPTL-DvH1-O18-WT_O16-07_T1_protein_output.tsv	0.525908	15	1	-0.314423	0.163357	0.163357	0.191731	3.21938								1	0	IPTL-DvH1-O18-WT_O16-07_T3_protein_output.tsv	-0.971493	8	1	-3.20707	0.217069	0.217069	0.139947	4.4755	IPTL-DvH1-O18-WT_O16-07_T4_protein_output.tsv	-0.371339	15	2	-0.899582	0.434458
VIMSS207820	VIMSS207820	ndk nucleoside diphosphate kinase (TIGR) [Desulfovibrio vulgaris Hildenborough]	0	0	0	0.0267404	0.102217	2.10978	0.0484491	0.0242246	7.68899	4	0.10132	0.994306	653		IPTL-DvH1-O18-WT_O16-07_T1_protein_output.tsv	-0.185056	2	1	-1.02539	0.33133	0.33133	0.675728	0.558525								1	0	IPTL-DvH1-O18-WT_O16-07_T3_protein_output.tsv	-0.412834	2	1	-2.64841	0.0271347	0.0271347	0.0417836	15.2142	IPTL-DvH1-O18-WT_O16-07_T4_protein_output.tsv	-0.254314	6	2	-0.782558	1.61538
VIMSS207284	VIMSS207284	secD protein-export membrane protein SecD (TIGR) [Desulfovibrio vulgaris Hildenborough]	0	0	0	0.0246519	0.112852	0.572139	0.197245	0.0986225	4.12739	4	0.0930044	1.0315	602		IPTL-DvH1-O18-WT_O16-07_T1_protein_output.tsv	-0.197424	3	3	-1.03775	0.828563	0.478371	0.707548	0.4127	IPTL-DvH1-O18-WT_O16-07_T2_protein_output.tsv	2.46423	1	1	1.16914			1	0	IPTL-DvH1-O18-WT_O16-07_T3_protein_output.tsv	-0.274115	2	2	-2.50969	0.794072	0.561494	0.673693	0.488189	IPTL-DvH1-O18-WT_O16-07_T4_protein_output.tsv	-0.474563	3	3	-1.00281	1.28078
VIMSS207036	VIMSS207036	DVU1585 vitamin B12-dependent methionine synthase family protein (TIGR) [Desulfovibrio vulgaris Hildenborough]	0	1	0	0.0156429	0.113649	0.346561	0.327934	0.163967	2.33249	4	0.0411809	1.3853	382		IPTL-DvH1-O18-WT_O16-07_T1_protein_output.tsv	-0.371553	4	2	-1.21188	1.30546	0.923097	0.726256	0.402507	IPTL-DvH1-O18-WT_O16-07_T2_protein_output.tsv	0.16411	2	2	-1.13098	2.49523	1.76439	0.934372	0.0930124	IPTL-DvH1-O18-WT_O16-07_T3_protein_output.tsv	-0.0952164	2	2	-2.33079	0.224294	0.1586	0.609237	0.600355	IPTL-DvH1-O18-WT_O16-07_T4_protein_output.tsv	0.478782	2	1	-0.0494623	1.17433
AlaS	VIMSS206524	alaS alanyl-tRNA synthetase (TIGR) [Desulfovibrio vulgaris Hildenborough]	0	1	1	0.00110565	0.115364	99.5676	0.00115865	0.000579325	28.8286	4	0.000137136	3.86285	27	24	IPTL-DvH1-O18-WT_O16-07_T1_protein_output.tsv	0.123688	8	5	-0.716643	0.881909	0.394402	0.766479	0.313609	IPTL-DvH1-O18-WT_O16-07_T2_protein_output.tsv	-1.79301	2	2	-3.0881	0.00255297	0.00180523	1.01367e-06	993.232	IPTL-DvH1-O18-WT_O16-07_T3_protein_output.tsv	-0.705957	1	1	-2.94153			1	0	IPTL-DvH1-O18-WT_O16-07_T4_protein_output.tsv	0.164179	6	5	-0.364065	0.932371
VIMSS208798	VIMSS208798	DVU3274 hypothetical protein (TIGR) [Desulfovibrio vulgaris Hildenborough]	0	1	0	0.00884521	0.117921	5.43737	0.0216871	0.0108435	16.5816	4	0.0119113	1.92404	216		IPTL-DvH1-O18-WT_O16-07_T1_protein_output.tsv	0.267327	3	2	-0.573004	0.385863	0.272846	0.430514	0.979773								1	0	IPTL-DvH1-O18-WT_O16-07_T3_protein_output.tsv	-0.454841	4	2	-2.69042	0.0360751	0.0255089	0.00313057	17.8306	IPTL-DvH1-O18-WT_O16-07_T4_protein_output.tsv	-0.628904	3	3	-1.15715	1.06909
VIMSS207842	VIMSS207842	DVU2354 glycosyl transferase, group 2 family protein (TIGR) [Desulfovibrio vulgaris Hildenborough]	0	1	0	0.010647	0.12727	2.22936	0.0570879	0.0285439	15.3378	4	0.0175573	1.75554	260		IPTL-DvH1-O18-WT_O16-07_T1_protein_output.tsv	-0.526363	2	1	-1.36669	0.169987	0.169987	0.198863	3.09649	IPTL-DvH1-O18-WT_O16-07_T2_protein_output.tsv	-1.14939	1	1	-2.44447			1	0	IPTL-DvH1-O18-WT_O16-07_T3_protein_output.tsv	-0.240555	5	3	-2.47613	0.318938	0.184139	0.282556	1.30638	IPTL-DvH1-O18-WT_O16-07_T4_protein_output.tsv	1.18013	3	2	0.651886	0.549348
VIMSS206393	VIMSS206393	DVU0961 conserved hypothetical protein (TIGR) [Desulfovibrio vulgaris Hildenborough]	0	1	0	0.0110565	0.130937	0.265955	0.492327	0.246164	1.61708	4	0.0196237	1.70722	270		IPTL-DvH1-O18-WT_O16-07_T1_protein_output.tsv	-0.0250663	4	4	-0.865397	0.598754	0.299377	0.937295	0.0837282	IPTL-DvH1-O18-WT_O16-07_T2_protein_output.tsv	-0.121241	1	1	-1.41633			1	0	IPTL-DvH1-O18-WT_O16-07_T3_protein_output.tsv	-0.00845007	3	3	-2.24403	0.167579	0.0967516	0.935906	0.0873378	IPTL-DvH1-O18-WT_O16-07_T4_protein_output.tsv	-0.3835	5	3	-0.911744	1.11343
VIMSS209274	VIMSS209274	DVU0340 acetyltransferase, CysE/LacA/LpxA/NodL family (TIGR) [Desulfovibrio vulgaris Hildenborough]	0	0	0	0.027887	0.141359	1.2068	0.117135	0.0585674	6.78902	4	0.109379	0.961067	681		IPTL-DvH1-O18-WT_O16-07_T1_protein_output.tsv	0.0627471	2	1	-0.777584	0.230402	0.230402	0.830729	0.272338	IPTL-DvH1-O18-WT_O16-07_T2_protein_output.tsv	-0.728539	2	1	-2.02363	0.323792	0.323792	0.266248	2.25002	IPTL-DvH1-O18-WT_O16-07_T3_protein_output.tsv	-0.21775	2	1	-2.45333	0.203158	0.203158	0.477938	1.07183	IPTL-DvH1-O18-WT_O16-07_T4_protein_output.tsv	0.459325	2	1	-0.0689191	0.250119
VIMSS208142	VIMSS208142	htpG heat shock protein HtpG (TIGR) [Desulfovibrio vulgaris Hildenborough]	0	0	0	0.0178133	0.151266	0.392612	0.385282	0.192641	2.63751	4	0.051119	1.29142	435		IPTL-DvH1-O18-WT_O16-07_T1_protein_output.tsv	-0.335832	6	4	-1.17616	0.965715	0.482858	0.525028	0.695509								1	0	IPTL-DvH1-O18-WT_O16-07_T3_protein_output.tsv	-0.207102	3	2	-2.44268	1.11338	0.78728	0.817125	0.263061	IPTL-DvH1-O18-WT_O16-07_T4_protein_output.tsv	-0.14507	11	6	-0.673314	1.12537
VIMSS209003	VIMSS209003	rfbE aminotransferase, DegT/DnrJ/EryC1/StrS family (TIGR) [Desulfovibrio vulgaris Hildenborough]	0	0	0	0.0190008	0.165979	2.5613	0.0648027	0.0324014	10.8737	4	0.0582993	1.23434	464		IPTL-DvH1-O18-WT_O16-07_T1_protein_output.tsv	0.0691189	2	2	-0.771212	0.072633	0.0513593	0.310634	1.34579	IPTL-DvH1-O18-WT_O16-07_T2_protein_output.tsv	-1.67304	3	1	-2.96812	0.215299	0.215299	0.0814772	7.77076	IPTL-DvH1-O18-WT_O16-07_T3_protein_output.tsv	-0.124798	5	2	-2.36037	0.519846	0.367587	0.766565	0.339507	IPTL-DvH1-O18-WT_O16-07_T4_protein_output.tsv	0.501046	3	1	-0.0271978	0.184282
VIMSS208725	VIMSS208725	purA adenylosuccinate synthetase (TIGR) [Desulfovibrio vulgaris Hildenborough]	0	0	0	0.0192465	0.189708	1.14956	0.165026	0.0825132	10.7168	4	0.0603675	1.2192	470		IPTL-DvH1-O18-WT_O16-07_T1_protein_output.tsv	0.79341	2	1	-0.0469209	0.224316	0.224316	0.17541	3.53701								1	0	IPTL-DvH1-O18-WT_O16-07_T3_protein_output.tsv	-0.515319	6	5	-2.75089	0.537703	0.240468	0.0849958	2.14298	IPTL-DvH1-O18-WT_O16-07_T4_protein_output.tsv	-0.523907	10	4	-1.05215	1.15876
VIMSS208917	VIMSS208917	topA DNA topoisomerase I (TIGR) [Desulfovibrio vulgaris Hildenborough]	0	1	0	0.0142916	0.211315	1.40247	0.150674	0.0753369	12.7954	4	0.0363415	1.4396	349		IPTL-DvH1-O18-WT_O16-07_T1_protein_output.tsv	0.124489	4	3	-0.715842	0.156945	0.0906124	0.263142	1.37386	IPTL-DvH1-O18-WT_O16-07_T2_protein_output.tsv	0.585376	1	1	-0.709712			1	0	IPTL-DvH1-O18-WT_O16-07_T3_protein_output.tsv	-1.30923	2	2	-3.54481	0.43947	0.310752	0.0519832	4.21311	IPTL-DvH1-O18-WT_O16-07_T4_protein_output.tsv	-0.136027	5	3	-0.664271	1.18035
VIMSS209259	VIMSS209259	hypD hydrogenase expression/formation protein HypD (TIGR) [Desulfovibrio vulgaris Hildenborough]	0	1	0	0.0107289	0.214098	8.21951	0.0260475	0.0130238	15.2697	4	0.0179247	1.74655	262		IPTL-DvH1-O18-WT_O16-07_T1_protein_output.tsv	-0.800942	2	2	-1.64127	0.838145	0.592658	0.309121	1.35144	IPTL-DvH1-O18-WT_O16-07_T2_protein_output.tsv	1.14674	3	1	-0.148344	0.0533766	0.0533766	0.0296109	21.484	IPTL-DvH1-O18-WT_O16-07_T3_protein_output.tsv	0.280405	2	1	-1.95517	0.337876	0.337876	0.559007	0.829903	IPTL-DvH1-O18-WT_O16-07_T4_protein_output.tsv	-2.2368	1	1	-2.76504
VIMSS209351	VIMSS209351	pepA cytosol aminopeptidase (TIGR) [Desulfovibrio vulgaris Hildenborough]	0	1	0	0.0160524	0.219911	1.42158	0.154694	0.0773472	12.1124	4	0.0433754	1.36276	392		IPTL-DvH1-O18-WT_O16-07_T1_protein_output.tsv	0.260564	5	4	-0.579766	0.636483	0.318241	0.458895	0.818764	IPTL-DvH1-O18-WT_O16-07_T2_protein_output.tsv	0.0485167	1	1	-1.24657			1	0	IPTL-DvH1-O18-WT_O16-07_T3_protein_output.tsv	-0.716523	8	6	-2.9521	0.736738	0.300772	0.0545981	2.38228	IPTL-DvH1-O18-WT_O16-07_T4_protein_output.tsv	-0.407961	6	4	-0.936205	0.433942
VIMSS208293	VIMSS208293	DVU2787 conserved domain protein (TIGR) [Desulfovibrio vulgaris Hildenborough]	0	1	0	0.0110156	0.229966	7.2574	0.031687	0.0158435	14.9829	4	0.0195443	1.70898	269		IPTL-DvH1-O18-WT_O16-07_T1_protein_output.tsv	-0.75932	2	1	-1.59965	0.030762	0.030762	0.025777	24.6837	IPTL-DvH1-O18-WT_O16-07_T2_protein_output.tsv	-0.734612	1	1	-2.0297			1	0	IPTL-DvH1-O18-WT_O16-07_T3_protein_output.tsv	0.712356	2	2	-1.52322	1.44218	1.01977	0.557135	0.698544	IPTL-DvH1-O18-WT_O16-07_T4_protein_output.tsv	0.246879	2	2	-0.281365	0.311465
VIMSS207864	VIMSS207864	lysS lysyl-tRNA synthetase (TIGR) [Desulfovibrio vulgaris Hildenborough]	0	0	0	0.0246929	0.25635	1.4056	0.182378	0.0911888	8.36471	4	0.0930482	1.03129	603		IPTL-DvH1-O18-WT_O16-07_T1_protein_output.tsv	-0.411061	3	3	-1.25139	1.00944	0.582798	0.531441	0.705324	IPTL-DvH1-O18-WT_O16-07_T2_protein_output.tsv	-0.749579	4	1	-2.04467	0.200072	0.200072	0.16605	3.74656	IPTL-DvH1-O18-WT_O16-07_T3_protein_output.tsv	0.743973	1	1	-1.4916			1	0	IPTL-DvH1-O18-WT_O16-07_T4_protein_output.tsv	0.116166	6	2	-0.412078	0.886154
VIMSS206094	VIMSS206094	DVU0671 conserved hypothetical protein (TIGR) [Desulfovibrio vulgaris Hildenborough]	0	0	0	0.0274365	0.28102	1.01773	0.276125	0.138063	7.11578	4	0.106961	0.970776	670		IPTL-DvH1-O18-WT_O16-07_T1_protein_output.tsv	-0.0541268	2	2	-0.894458	0.63846	0.451459	0.915526	0.119893	IPTL-DvH1-O18-WT_O16-07_T2_protein_output.tsv	1.18383	1	1	-0.111259			1	0	IPTL-DvH1-O18-WT_O16-07_T3_protein_output.tsv	-0.263872	5	5	-2.49945	0.795965	0.355966	0.491848	0.741283	IPTL-DvH1-O18-WT_O16-07_T4_protein_output.tsv	-0.509851	8	6	-1.03809	0.925081
VIMSS207383	VIMSS207383	DVU1914 2-isopropylmalate synthase/homocitrate synthase family protein (TIGR) [Desulfovibrio vulgaris Hildenborough]	0	0	0	0.0194103	0.286066	1.4949	0.191362	0.0956808	10.6922	4	0.060694	1.21685	474		IPTL-DvH1-O18-WT_O16-07_T1_protein_output.tsv	-0.575496	4	2	-1.41583	0.440354	0.311378	0.205821	1.84823	IPTL-DvH1-O18-WT_O16-07_T2_protein_output.tsv	0.277225	2	1	-1.01786	0.34116	0.34116	0.565587	0.812596	IPTL-DvH1-O18-WT_O16-07_T3_protein_output.tsv	-0.323905	3	3	-2.55948	0.263732	0.152266	0.123334	2.12724	IPTL-DvH1-O18-WT_O16-07_T4_protein_output.tsv	0.324665	2	2	-0.203578	0.361684
VIMSS207351	VIMSS207351	gatB glutamyl-tRNA(Gln) amidotransferase, B subunit (TIGR) [Desulfovibrio vulgaris Hildenborough]	0	0	0	0.0211302	0.288029	1.1179	0.25765	0.128825	9.92295	4	0.0712705	1.14709	516		IPTL-DvH1-O18-WT_O16-07_T1_protein_output.tsv	-0.370962	3	3	-1.21129	0.458942	0.26497	0.256004	1.40001	IPTL-DvH1-O18-WT_O16-07_T2_protein_output.tsv	-0.885978	2	1	-2.18107	0.136974	0.136974	0.0976496	6.46822	IPTL-DvH1-O18-WT_O16-07_T3_protein_output.tsv	-0.111136	4	3	-2.34671	1.36559	0.788422	0.896834	0.14096	IPTL-DvH1-O18-WT_O16-07_T4_protein_output.tsv	0	7	4	-0.528244	0.467436
VIMSS208934	VIMSS208934	asnS asparaginyl-tRNA synthetase (TIGR) [Desulfovibrio vulgaris Hildenborough]	0	1	0	0.0103194	0.290379	1.59367	0.182208	0.091104	15.4937	4	0.0167412	1.77621	252		IPTL-DvH1-O18-WT_O16-07_T1_protein_output.tsv	0.115397	11	7	-0.724934	1.30998	0.495125	0.822379	0.233066	IPTL-DvH1-O18-WT_O16-07_T2_protein_output.tsv	1.90026	1	1	0.605173			1	0	IPTL-DvH1-O18-WT_O16-07_T3_protein_output.tsv	-0.831458	6	3	-3.06703	0.618891	0.357317	0.102433	2.32695	IPTL-DvH1-O18-WT_O16-07_T4_protein_output.tsv	-0.997098	11	5	-1.52534	0.936898
VIMSS208183	VIMSS208183	DVU2683 L-lactate permease family protein (TIGR) [Desulfovibrio vulgaris Hildenborough]	1	0	0	0	0.313775	0.922548	0.340118	0.170059	4.8469	4	0.105107	0.97837	661	100	IPTL-DvH1-O18-WT_O16-07_T1_protein_output.tsv	0.0058211	2	1	-0.83451	1.44242	1.44242	0.997431	0.00403564	IPTL-DvH1-O18-WT_O16-07_T2_protein_output.tsv	-1.17129	2	1	-2.46638	0.333503	0.333503	0.176592	3.51209	IPTL-DvH1-O18-WT_O16-07_T3_protein_output.tsv	0.403935	1	1	-1.83164			1	0	IPTL-DvH1-O18-WT_O16-07_T4_protein_output.tsv	0.238443	3	1	-0.289801	1.08565
VIMSS209558	VIMSS209558	DVU0614 hypothetical protein (TIGR) [Desulfovibrio vulgaris Hildenborough]	0	1	1	0.00274365	0.314426	13.6346	0.023061	0.0115305	23.1537	4	0.00121293	2.91617	67	64								1	0	IPTL-DvH1-O18-WT_O16-07_T2_protein_output.tsv	1.55495	2	1	0.259864	0.0264523	0.0264523	0.0108289	58.7834	IPTL-DvH1-O18-WT_O16-07_T3_protein_output.tsv	0.876577	2	1	-1.359	0.0624422	0.0624422	0.0452726	14.0382	IPTL-DvH1-O18-WT_O16-07_T4_protein_output.tsv	-0.890698	6	2	-1.41894	0.606573
VIMSS208011	VIMSS208011	pyk pyruvate kinase (TIGR) [Desulfovibrio vulgaris Hildenborough]	0	0	0	0.0226044	0.324124	1.30185	0.248971	0.124486	9.26854	4	0.080561	1.09388	552		IPTL-DvH1-O18-WT_O16-07_T1_protein_output.tsv	-0.842418	4	2	-1.68275	0.509019	0.359931	0.144111	2.3405								1	0	IPTL-DvH1-O18-WT_O16-07_T3_protein_output.tsv	-0.292599	3	2	-2.52817	0.235305	0.166386	0.220726	1.75856	IPTL-DvH1-O18-WT_O16-07_T4_protein_output.tsv	-0.220363	7	3	-0.748606	0.611572
VIMSS208030	VIMSS208030	pheT phenylalanyl-tRNA synthetase, beta subunit (TIGR) [Desulfovibrio vulgaris Hildenborough]	0	0	0	0.0283784	0.324909	0.855087	0.379972	0.189986	5.92859	4	0.111997	0.950794	693		IPTL-DvH1-O18-WT_O16-07_T1_protein_output.tsv	-0.834357	5	4	-1.67469	1.03081	0.515406	0.180795	1.61884	IPTL-DvH1-O18-WT_O16-07_T2_protein_output.tsv	0.28236	3	2	-1.01273	0.802921	0.567751	0.66825	0.49733								1	0	IPTL-DvH1-O18-WT_O16-07_T4_protein_output.tsv	-0.629045	4	2	-1.15729	1.30454
VIMSS209043	VIMSS209043	hisI phosphoribosyl-AMP cyclohydrolase (TIGR) [Desulfovibrio vulgaris Hildenborough]	0	1	0	0.0140868	0.394829	4.55696	0.0866432	0.0433216	12.9474	4	0.0348963	1.45722	344		IPTL-DvH1-O18-WT_O16-07_T1_protein_output.tsv	-1.09828	3	1	-1.93861	0.0897837	0.0897837	0.051928	12.2325	IPTL-DvH1-O18-WT_O16-07_T2_protein_output.tsv	-0.354437	2	1	-1.64953	0.107509	0.107509	0.187486	3.29682	IPTL-DvH1-O18-WT_O16-07_T3_protein_output.tsv	0.201357	3	1	-2.03422	0.15623	0.15623	0.420082	1.28885	IPTL-DvH1-O18-WT_O16-07_T4_protein_output.tsv	0.380112	2	1	-0.148132	0.256054
VIMSS208758	VIMSS208758	purH IMP cyclohydrolase, putative (TIGR) [Desulfovibrio vulgaris Hildenborough]	0	0	0	0.0260442	0.41162	1.28394	0.320591	0.160295	8.04772	4	0.0970973	1.01279	636		IPTL-DvH1-O18-WT_O16-07_T1_protein_output.tsv	-0.317925	6	3	-1.15826	1.12603	0.650112	0.658342	0.489031	IPTL-DvH1-O18-WT_O16-07_T2_protein_output.tsv	-0.287349	1	1	-1.58244			1	0	IPTL-DvH1-O18-WT_O16-07_T3_protein_output.tsv	-0.542355	2	1	-2.77793	0.13039	0.13039	0.150202	4.15948	IPTL-DvH1-O18-WT_O16-07_T4_protein_output.tsv	0.0342439	3	2	-0.494	0.802729
VIMSS209575	VIMSS209575	DVU0629 transcriptional regulator, TetR family (TIGR) [Desulfovibrio vulgaris Hildenborough]	0	1	0	0.00896806	0.411694	5.1482	0.0799686	0.0399843	16.518	4	0.0121552	1.91524	219		IPTL-DvH1-O18-WT_O16-07_T1_protein_output.tsv	-0.308531	2	1	-1.14886	0.241132	0.241132	0.422326	1.27951	IPTL-DvH1-O18-WT_O16-07_T2_protein_output.tsv	-0.653669	1	1	-1.94876			1	0	IPTL-DvH1-O18-WT_O16-07_T3_protein_output.tsv	-0.116863	3	2	-2.35244	0.521073	0.368455	0.781163	0.31717	IPTL-DvH1-O18-WT_O16-07_T4_protein_output.tsv	0.50038	2	1	-0.0278639	0.0311413
VIMSS209433	VIMSS209433	polA DNA polymerase I (TIGR) [Desulfovibrio vulgaris Hildenborough]	0	0	0	0.0282965	0.418546	0.927394	0.451314	0.225657	6.16901	4	0.11189	0.951208	691		IPTL-DvH1-O18-WT_O16-07_T1_protein_output.tsv	0.128666	2	2	-0.711665	0.725819	0.513232	0.825451	0.250698	IPTL-DvH1-O18-WT_O16-07_T2_protein_output.tsv	-0.643952	2	2	-1.93904	1.48468	1.04983	0.602085	0.613388	IPTL-DvH1-O18-WT_O16-07_T3_protein_output.tsv	-0.161499	2	2	-2.39707	0.105874	0.0748646	0.163694	2.15721
VIMSS208089	VIMSS208089	DVU2590 sensory box protein (TIGR) [Desulfovibrio vulgaris Hildenborough]	0	0	0	0.0205979	0.424516	1.22888	0.345449	0.172725	10.2099	4	0.0672571	1.17226	503		IPTL-DvH1-O18-WT_O16-07_T1_protein_output.tsv	-0.0956953	3	3	-0.936026	0.395564	0.228379	0.703395	0.41902	IPTL-DvH1-O18-WT_O16-07_T2_protein_output.tsv	0.627304	1	1	-0.667785			1	0	IPTL-DvH1-O18-WT_O16-07_T3_protein_output.tsv	-1.11103	5	2	-3.34661	1.31884	0.932563	0.355719	1.19138	IPTL-DvH1-O18-WT_O16-07_T4_protein_output.tsv	-0.417442	5	4	-0.945686	0.937433
VIMSS209431	VIMSS209431	DVU0494 aminotransferase, class V (TIGR) [Desulfovibrio vulgaris Hildenborough]	0	0	0	0.0203522	0.436233	2.95035	0.147858	0.0739291	10.3393	4	0.0654711	1.18395	497		IPTL-DvH1-O18-WT_O16-07_T1_protein_output.tsv	-0.891101	3	1	-1.73143	0.104446	0.104446	0.0742791	8.53171								1	0	IPTL-DvH1-O18-WT_O16-07_T3_protein_output.tsv	0.330606	2	1	-1.90497	0.409886	0.409886	0.5679	0.806581	IPTL-DvH1-O18-WT_O16-07_T4_protein_output.tsv	-1.06055	2	2	-1.5888	0.677761
SlyD	VIMSS208066	slyD peptidyl-prolyl cis-trans isomerase, FKBP-type (TIGR) [Desulfovibrio vulgaris Hildenborough]	0	1	1	0.00307125	0.441994	5.11064	0.086485	0.0432425	22.7746	4	0.00139522	2.85536	75	72	IPTL-DvH1-O18-WT_O16-07_T1_protein_output.tsv	-0.203317	1	1	-1.04365			1	0	IPTL-DvH1-O18-WT_O16-07_T2_protein_output.tsv	0.857171	2	2	-0.437917	0.0523216	0.036997	0.00185774	23.1687	IPTL-DvH1-O18-WT_O16-07_T3_protein_output.tsv	-0.455642	2	2	-2.69122	0.578405	0.408994	0.381187	1.11406	IPTL-DvH1-O18-WT_O16-07_T4_protein_output.tsv	-0.867209	8	3	-1.39545	0.858322
VIMSS209272	VIMSS209272	serA D-isomer specific 2-hydroxyacid dehydrogenase family protein (TIGR) [Desulfovibrio vulgaris Hildenborough]	1	0	0	0	0.466384	1.34211	0.347499	0.17375	10.4895	4	0.0634196	1.19778	485	74	IPTL-DvH1-O18-WT_O16-07_T1_protein_output.tsv	0.0687023	2	2	-0.771629	0.116846	0.0826227	0.493148	0.831518	IPTL-DvH1-O18-WT_O16-07_T2_protein_output.tsv	1.62391	1	1	0.328821			1	0	IPTL-DvH1-O18-WT_O16-07_T3_protein_output.tsv	-0.429525	7	4	-2.6651	0.554832	0.277416	0.196466	1.54831	IPTL-DvH1-O18-WT_O16-07_T4_protein_output.tsv	-0.836515	12	5	-1.36476	1.28955
VIMSS208631	VIMSS208631	carA carbamoyl-phosphate synthase, small subunit (TIGR) [Desulfovibrio vulgaris Hildenborough]	0	0	0	0.0238739	0.472585	1.24884	0.378419	0.18921	8.707	4	0.0884369	1.05337	583		IPTL-DvH1-O18-WT_O16-07_T1_protein_output.tsv	-1.12182	4	3	-1.96215	0.705674	0.407421	0.0705369	2.75347	IPTL-DvH1-O18-WT_O16-07_T2_protein_output.tsv	-0.141477	1	1	-1.43657			1	0	IPTL-DvH1-O18-WT_O16-07_T3_protein_output.tsv	0.180828	4	1	-2.05475	0.24316	0.24316	0.592926	0.743658	IPTL-DvH1-O18-WT_O16-07_T4_protein_output.tsv	-0.941553	4	3	-1.4698	1.49684
VIMSS206236	VIMSS206236	DVU0810 hypothetical protein (TIGR) [Desulfovibrio vulgaris Hildenborough]	0	1	1	0.00520066	0.479334	3.67634	0.130383	0.0651917	19.7367	4	0.00414747	2.38222	127	124	IPTL-DvH1-O18-WT_O16-07_T1_protein_output.tsv	-0.784717	4	3	-1.62505	1.25731	0.725908	0.35884	1.08102	IPTL-DvH1-O18-WT_O16-07_T2_protein_output.tsv	1.17087	1	1	-0.12422			1	0	IPTL-DvH1-O18-WT_O16-07_T3_protein_output.tsv	-0.472308	2	2	-2.70788	1.16113	0.821044	0.623213	0.575253	IPTL-DvH1-O18-WT_O16-07_T4_protein_output.tsv	-1.59622	3	3	-2.12446	0.20477
VIMSS208728	VIMSS208728	purH phosphoribosylaminoimidazolecarboxamide formyltransferase, putative (TIGR) [Desulfovibrio vulgaris Hildenborough]	0	0	0	0.0217445	0.509394	1.03211	0.493547	0.246774	9.52951	4	0.0768483	1.11437	531		IPTL-DvH1-O18-WT_O16-07_T1_protein_output.tsv	-0.658297	7	5	-1.49863	0.87771	0.392524	0.15437	1.67709	IPTL-DvH1-O18-WT_O16-07_T2_protein_output.tsv	-1.39702	1	1	-2.69211			1	0	IPTL-DvH1-O18-WT_O16-07_T3_protein_output.tsv	-0.374269	5	3	-2.60984	0.31585	0.182356	0.132458	2.0524	IPTL-DvH1-O18-WT_O16-07_T4_protein_output.tsv	-0.0771517	8	5	-0.605396	1.47614
VIMSS206420	VIMSS206420	cbhK carbohydrate kinase, PfkB family (TIGR) [Desulfovibrio vulgaris Hildenborough]	0	1	0	0.0119984	0.509847	3.14196	0.162271	0.0811353	14.145	4	0.0250029	1.60201	293		IPTL-DvH1-O18-WT_O16-07_T1_protein_output.tsv	-0.326452	3	3	-1.16678	0.921881	0.532248	0.583018	0.613346	IPTL-DvH1-O18-WT_O16-07_T2_protein_output.tsv	4.16487	1	1	2.86979			1	0	IPTL-DvH1-O18-WT_O16-07_T3_protein_output.tsv	-0.333617	2	2	-2.56919	0.193436	0.13678	0.134899	2.43908	IPTL-DvH1-O18-WT_O16-07_T4_protein_output.tsv	-1.44155	4	2	-1.96979	0.651269
GspE	VIMSS206711	gspE general secretion pathway protein E, putative (TIGR) [Desulfovibrio vulgaris Hildenborough]	0	1	1	0.00577396	0.614363	4.24971	0.144566	0.072283	19.1926	4	0.00500617	2.30049	141		IPTL-DvH1-O18-WT_O16-07_T1_protein_output.tsv	-0.976317	5	4	-1.81665	0.550373	0.275187	0.0238449	3.54784								1	0	IPTL-DvH1-O18-WT_O16-07_T3_protein_output.tsv	-0.28976	2	2	-2.52534	0.0298442	0.0211031	0.00526229	13.7307	IPTL-DvH1-O18-WT_O16-07_T4_protein_output.tsv	0.11007	2	2	-0.418174	0.352723
VIMSS207149	VIMSS207149	DVU1690 transcriptional regulator, TetR family (TIGR) [Desulfovibrio vulgaris Hildenborough]	0	0	0	0.0211712	0.626283	1.60547	0.390093	0.195047	9.88477	4	0.0718088	1.14382	517		IPTL-DvH1-O18-WT_O16-07_T1_protein_output.tsv	-0.800354	2	2	-1.64068	0.790882	0.559238	0.288697	1.43115	IPTL-DvH1-O18-WT_O16-07_T2_protein_output.tsv	-0.0216749	2	2	-1.31676	1.47157	1.04056	0.985273	0.02083	IPTL-DvH1-O18-WT_O16-07_T3_protein_output.tsv	-0.999966	3	3	-3.23554	0.66591	0.384464	0.0803106	2.60094	IPTL-DvH1-O18-WT_O16-07_T4_protein_output.tsv	-0.496298	2	1	-1.02454	0.265224
VIMSS208879	VIMSS208879	DVU3352 lipoprotein, putative (TIGR) [Desulfovibrio vulgaris Hildenborough]	0	0	0	0.020516	0.630544	5.51983	0.114233	0.0571163	10.2619	4	0.0665384	1.17693	501		IPTL-DvH1-O18-WT_O16-07_T1_protein_output.tsv	-0.01976	2	2	-0.860091	1.51847	1.07372	0.986988	0.0184033	IPTL-DvH1-O18-WT_O16-07_T2_protein_output.tsv	-0.866007	1	1	-2.1611			1	0	IPTL-DvH1-O18-WT_O16-07_T3_protein_output.tsv	-0.0968852	4	2	-2.33246	0.254287	0.179808	0.64396	0.538825	IPTL-DvH1-O18-WT_O16-07_T4_protein_output.tsv	-1.32667	2	1	-1.85491	0.0469838
RplO	VIMSS206764	rplO ribosomal protein L15 (TIGR) [Desulfovibrio vulgaris Hildenborough]	0	1	1	0.000614251	0.632376	16.8582	0.0375116	0.0187558	32.1822	4	3.56697e-05	4.4477	15	12	IPTL-DvH1-O18-WT_O16-07_T1_protein_output.tsv	-0.376351	4	3	-1.21668	0.0673158	0.0388648	0.00233848	9.6836	IPTL-DvH1-O18-WT_O16-07_T2_protein_output.tsv	1.41997	1	1	0.124882			1	0	IPTL-DvH1-O18-WT_O16-07_T3_protein_output.tsv	-0.957886	2	1	-3.19346	0.0132274	0.0132274	0.00879048	72.4169	IPTL-DvH1-O18-WT_O16-07_T4_protein_output.tsv	-1.29218	3	2	-1.82042	0.426
VIMSS207285	VIMSS207285	yajC preprotein translocase, YajC subunit (TIGR) [Desulfovibrio vulgaris Hildenborough]	0	1	0	0.00823096	0.64509	2.45287	0.262993	0.131497	17.0114	4	0.0103744	1.98404	201		IPTL-DvH1-O18-WT_O16-07_T1_protein_output.tsv	-0.448944	5	2	-1.28927	0.222868	0.157592	0.104297	2.84878	IPTL-DvH1-O18-WT_O16-07_T2_protein_output.tsv	1.69946	1	1	0.404369			1	0	IPTL-DvH1-O18-WT_O16-07_T3_protein_output.tsv	-0.661038	8	4	-2.89661	0.789694	0.394847	0.169411	1.67416	IPTL-DvH1-O18-WT_O16-07_T4_protein_output.tsv	-1.64287	8	3	-2.17112	0.597007
VIMSS206359	VIMSS206359	rpmA ribosomal protein L27 (TIGR) [Desulfovibrio vulgaris Hildenborough]	0	0	0	0.0204341	0.658564	2.17964	0.302144	0.151072	10.3166	4	0.0657832	1.18188	499		IPTL-DvH1-O18-WT_O16-07_T1_protein_output.tsv	-0.073112	3	1	-0.913443	0.81342	0.81342	0.942933	0.0898823								1	0	IPTL-DvH1-O18-WT_O16-07_T3_protein_output.tsv	-0.833411	3	1	-3.06899	0.247943	0.247943	0.184088	3.36131	IPTL-DvH1-O18-WT_O16-07_T4_protein_output.tsv	-0.829291	6	1	-1.35753	0.420991
VIMSS207401	VIMSS207401	DVU1931 iron-sulfur cluster-binding protein (TIGR) [Desulfovibrio vulgaris Hildenborough]	1	1	1	1	0.662901	7.69574	0.0861388	0.0430694	19.5998	4	0.00434956	2.36155	132	33	IPTL-DvH1-O18-WT_O16-07_T1_protein_output.tsv	0.0295625	2	1	-0.810768	0.00788778	0.00788778	0.165994	3.74788	IPTL-DvH1-O18-WT_O16-07_T2_protein_output.tsv	-0.760435	4	1	-2.05552	0.0802485	0.0802485	0.0669346	9.476	IPTL-DvH1-O18-WT_O16-07_T3_protein_output.tsv	-1.14346	2	1	-3.37904	0.125137	0.125137	0.0693934	9.1377	IPTL-DvH1-O18-WT_O16-07_T4_protein_output.tsv	-0.726208	5	1	-1.25445	0.0824017
VIMSS206529	VIMSS206529	argH argininosuccinate lyase (TIGR) [Desulfovibrio vulgaris Hildenborough]	0	0	0	0.0280508	0.705676	0.851813	0.82844	0.41422	5.38408	4	0.110135	0.958075	685		IPTL-DvH1-O18-WT_O16-07_T1_protein_output.tsv	0.31049	2	2	-0.529841	0.646842	0.457387	0.567263	0.678834								1	0	IPTL-DvH1-O18-WT_O16-07_T3_protein_output.tsv	-0.816626	2	2	-3.0522	1.54668	1.09367	0.533097	0.746686	IPTL-DvH1-O18-WT_O16-07_T4_protein_output.tsv	-1.20768	5	3	-1.73592	1.62072
VIMSS206262	VIMSS206262	rplS ribosomal protein L19 (TIGR) [Desulfovibrio vulgaris Hildenborough]	0	1	0	0.0130221	0.756716	3.12005	0.242533	0.121267	13.4771	4	0.0301996	1.52	318		IPTL-DvH1-O18-WT_O16-07_T1_protein_output.tsv	-1.3675	4	1	-2.20783	0.29878	0.29878	0.136941	4.57695	IPTL-DvH1-O18-WT_O16-07_T2_protein_output.tsv	0.514294	4	2	-0.780794	0.634176	0.44843	0.370126	1.14688	IPTL-DvH1-O18-WT_O16-07_T3_protein_output.tsv	-1.03495	3	2	-3.27053	0.866029	0.612375	0.233081	1.69006
VIMSS206497	VIMSS206497	flrC transcriptional regulatory protein (TIGR) [Desulfovibrio vulgaris Hildenborough]	0	1	0	0.00786241	0.783066	3.8543	0.203167	0.101583	17.4264	4	0.00906266	2.04274	192		IPTL-DvH1-O18-WT_O16-07_T1_protein_output.tsv	-0.845944	2	2	-1.68627	0.272528	0.192706	0.0481741	4.38981								1	0	IPTL-DvH1-O18-WT_O16-07_T3_protein_output.tsv	-0.676934	3	1	-2.91251	0.226441	0.226441	0.205506	2.98945	IPTL-DvH1-O18-WT_O16-07_T4_protein_output.tsv	-0.625588	4	2	-1.15383	0.526238
VIMSS209174	VIMSS209174	DVU0241 MTH1175-like domain family protein (TIGR) [Desulfovibrio vulgaris Hildenborough]	0	1	0	0.0166257	0.797869	3.159	0.25257	0.126285	11.9483	4	0.0451968	1.34489	406		IPTL-DvH1-O18-WT_O16-07_T1_protein_output.tsv	0.37952	4	1	-0.460811	0.0715102	0.0715102	0.118564	5.30722	IPTL-DvH1-O18-WT_O16-07_T2_protein_output.tsv	0.399391	1	1	-0.895697			1	0	IPTL-DvH1-O18-WT_O16-07_T3_protein_output.tsv	-1.78361	2	2	-4.01919	1.99962	1.41395	0.334351	1.26144	IPTL-DvH1-O18-WT_O16-07_T4_protein_output.tsv	-3.43405	3	1	-3.96229	0.728451
VIMSS207283	VIMSS207283	secF protein-export membrane protein SecF (TIGR) [Desulfovibrio vulgaris Hildenborough]	0	1	0	0.0133497	0.814089	1.94976	0.417532	0.208766	13.3393	4	0.0313719	1.50346	326		IPTL-DvH1-O18-WT_O16-07_T1_protein_output.tsv	-0.512763	1	1	-1.35309			1	0	IPTL-DvH1-O18-WT_O16-07_T2_protein_output.tsv	-1.25859	9	3	-2.55367	0.5446	0.314425	0.0279569	4.00282	IPTL-DvH1-O18-WT_O16-07_T3_protein_output.tsv	0.0588484	5	2	-2.17673	1.13055	0.799418	0.948017	0.073614	IPTL-DvH1-O18-WT_O16-07_T4_protein_output.tsv	-0.781351	9	3	-1.30959	1.20508
VIMSS206512	VIMSS206512	yidC inner membrane protein, 60 kDa (TIGR) [Desulfovibrio vulgaris Hildenborough]	0	0	0	0.0277232	0.833355	1.00986	0.825217	0.412609	6.89105	4	0.108696	0.963788	677		IPTL-DvH1-O18-WT_O16-07_T1_protein_output.tsv	0.240866	4	3	-0.599465	1.16724	0.673909	0.744445	0.357416	IPTL-DvH1-O18-WT_O16-07_T2_protein_output.tsv	-2.22164	1	1	-3.51673			1	0	IPTL-DvH1-O18-WT_O16-07_T3_protein_output.tsv	-0.722538	2	1	-2.95811	1.38779	1.38779	0.694408	0.520639	IPTL-DvH1-O18-WT_O16-07_T4_protein_output.tsv	-2.12907	5	3	-2.65731	1.47309
VIMSS206665	VIMSS206665	DVU1225 hypothetical protein (TIGR) [Desulfovibrio vulgaris Hildenborough]	0	1	0	0.0170762	0.841438	2.22999	0.377327	0.188664	11.6405	4	0.0487462	1.31206	417		IPTL-DvH1-O18-WT_O16-07_T1_protein_output.tsv	-0.700158	5	2	-1.54049	0.517688	0.366061	0.195923	1.91268	IPTL-DvH1-O18-WT_O16-07_T2_protein_output.tsv	-1.36899	2	1	-2.66408	0.210079	0.210079	0.0969361	6.51658	IPTL-DvH1-O18-WT_O16-07_T3_protein_output.tsv	-0.19734	2	2	-2.43291	1.17227	0.828917	0.833995	0.23807	IPTL-DvH1-O18-WT_O16-07_T4_protein_output.tsv	0.087411	1	1	-0.440833
RibAB	VIMSS206638	ribAB 3,4-dihydroxy-2-butanone 4-phosphate synthase/GTP cyclohydrolase II (TIGR) [Desulfovibrio vulgaris Hildenborough]	0	1	1	0.00716626	0.878157	2.31199	0.379827	0.189914	18.087	4	0.00728265	2.13771	175		IPTL-DvH1-O18-WT_O16-07_T1_protein_output.tsv	-0.981221	7	4	-1.82155	0.551846	0.275923	0.0236678	3.55614	IPTL-DvH1-O18-WT_O16-07_T2_protein_output.tsv	-0.227906	4	2	-1.52299	2.58721	1.82943	0.91225	0.124578	IPTL-DvH1-O18-WT_O16-07_T3_protein_output.tsv	-0.558338	4	3	-2.79391	0.448245	0.258794	0.119862	2.15746	IPTL-DvH1-O18-WT_O16-07_T4_protein_output.tsv	-2.27482	1	1	-2.80307
HmcB	VIMSS209474	hmcB 40.1 kd protein in hmc operon (HmcB) (voordouw) [Desulfovibrio vulgaris Hildenborough]	1	1	1	1	0.989368	4.78074	0.206949	0.103474	28.143	4	0.000179748	3.74533	32	11	IPTL-DvH1-O18-WT_O16-07_T1_protein_output.tsv	-1.73067	4	3	-2.571	0.276928	0.159884	0.00168679	10.8245	IPTL-DvH1-O18-WT_O16-07_T2_protein_output.tsv	-1.04065	1	1	-2.33574			1	0	IPTL-DvH1-O18-WT_O16-07_T3_protein_output.tsv	-0.067869	4	4	-2.30344	0.962058	0.481029	0.894618	0.141091	IPTL-DvH1-O18-WT_O16-07_T4_protein_output.tsv	-0.683018	7	4	-1.21126	0.449265
VIMSS207584	VIMSS207584	DVU2108 MTH1175-like domain family protein (TIGR) [Desulfovibrio vulgaris Hildenborough]	0	1	0	0.00990991	-2.8784	6.04688	0.476014	0.238007	13.1123	3	0.0152735	1.81606	242		IPTL-DvH1-O18-WT_O16-07_T1_protein_output.tsv	3.52831	2	1	2.68798	0.152487	0.152487	0.0274964	23.1385	IPTL-DvH1-O18-WT_O16-07_T2_protein_output.tsv	4.82973	2	1	3.53464	1.30097	1.30097	0.167508	3.71242								1	0	IPTL-DvH1-O18-WT_O16-07_T4_protein_output.tsv	1.87663	5	2	1.34839	1.96094
VIMSS207458	VIMSS207458	DVU1986 conserved hypothetical protein (TIGR) [Desulfovibrio vulgaris Hildenborough]	0	1	1	0.00565111	-2.128	10.423	0.204163	0.102082	16.3416	3	0.00471988	2.32607	138		IPTL-DvH1-O18-WT_O16-07_T1_protein_output.tsv	0.438628	2	2	-0.401703	1.26545	0.89481	0.672499	0.490191	IPTL-DvH1-O18-WT_O16-07_T2_protein_output.tsv	1.92486	2	2	0.629775	0.0776821	0.0549295	0.000813358	35.0424								1	0	IPTL-DvH1-O18-WT_O16-07_T4_protein_output.tsv	5.58015	1	1	5.05191
FeoB	VIMSS208068	feoB ferrous iron transport protein B (TIGR) [Desulfovibrio vulgaris Hildenborough]	0	1	1	0.00372645	-1.82114	3.87444	0.470038	0.235019	18.3587	3	0.00217284	2.66297	91	88	IPTL-DvH1-O18-WT_O16-07_T1_protein_output.tsv	0.349456	3	2	-0.490875	0.404878	0.286292	0.346607	1.22063								1	0	IPTL-DvH1-O18-WT_O16-07_T3_protein_output.tsv	1.45285	3	3	-0.782723	0.391993	0.226317	0.00766066	6.41953	IPTL-DvH1-O18-WT_O16-07_T4_protein_output.tsv	3.19905	4	2	2.67081	0.918682
CRISPR?	VIMSS209592	DVUA0132 CRISPR-associated protein, TM1801 family (TIGR) [Desulfovibrio vulgaris Hildenborough]	0	1	1	0.00389025	-1.7497	16.4741	0.106209	0.0531043	18.1194	3	0.00238551	2.62242	95	92	IPTL-DvH1-O18-WT_O16-07_T1_protein_output.tsv	1.19686	3	1	0.356526	0.139096	0.139096	0.0736561	8.60453	IPTL-DvH1-O18-WT_O16-07_T2_protein_output.tsv	1.41284	3	1	0.117753	0.183236	0.183236	0.082107	7.7105	IPTL-DvH1-O18-WT_O16-07_T3_protein_output.tsv	2.63939	3	1	0.403812	0.079722	0.079722	0.0192231	33.1074
VIMSS209199	VIMSS209199	DVU0265 membrane protein, putative (TIGR) [Desulfovibrio vulgaris Hildenborough]	0	0	0	0.0189599	-1.63274	1.53395	1.0644	0.5322	8.89879	3	0.0578355	1.23781	463		IPTL-DvH1-O18-WT_O16-07_T1_protein_output.tsv	2.11571	3	2	1.27538	1.08473	0.767021	0.110141	2.75834								1	0	IPTL-DvH1-O18-WT_O16-07_T3_protein_output.tsv	-2.04248	1	1	-4.27806			1	0	IPTL-DvH1-O18-WT_O16-07_T4_protein_output.tsv	0.915211	4	2	0.386967	2.42549
VIMSS207444	VIMSS207444	DVU1973 rhodanese-like domain protein (TIGR) [Desulfovibrio vulgaris Hildenborough]	0	1	1	0.00217035	-1.60718	8.72042	0.184301	0.0921505	21.6212	3	0.000589741	3.22934	53	50	IPTL-DvH1-O18-WT_O16-07_T1_protein_output.tsv	2.94001	3	2	2.09968	0.116869	0.0826391	0.000789148	35.5765								1	0	IPTL-DvH1-O18-WT_O16-07_T3_protein_output.tsv	0.476587	1	1	-1.75899			1	0	IPTL-DvH1-O18-WT_O16-07_T4_protein_output.tsv	1.6261	8	4	1.09786	1.46672
VIMSS208496	VIMSS208496	leuD 3-isopropylmalate dehydratase, small subunit (TIGR) [Desulfovibrio vulgaris Hildenborough]	0	1	0	0.00806716	-1.50676	2.40116	0.627515	0.313757	14.2662	3	0.0101539	1.99337	197		IPTL-DvH1-O18-WT_O16-07_T1_protein_output.tsv	0.827442	6	4	-0.0128884	0.738317	0.369159	0.0884818	2.24143	IPTL-DvH1-O18-WT_O16-07_T2_protein_output.tsv	-0.0876773	1	1	-1.38277			1	0	IPTL-DvH1-O18-WT_O16-07_T3_protein_output.tsv	0.810638	4	3	-1.42494	0.893159	0.515665	0.21399	1.57202	IPTL-DvH1-O18-WT_O16-07_T4_protein_output.tsv	2.35359	9	3	1.82535	1.19556
AhpC	VIMSS207732	ahpC alkyl hydroperoxide reductase C (Dmitry Rodionov) [Desulfovibrio vulgaris Hildenborough]	0	1	1	0.00036855	-1.47402	13.2707	0.111073	0.0555367	29.9456	3	1.76175e-05	4.75406	9	6	IPTL-DvH1-O18-WT_O16-07_T1_protein_output.tsv	1.59406	4	1	0.753728	0.178188	0.178188	0.0708688	8.94594								1	0	IPTL-DvH1-O18-WT_O16-07_T3_protein_output.tsv	2.0991	1	1	-0.136478			1	0	IPTL-DvH1-O18-WT_O16-07_T4_protein_output.tsv	1.47949	12	2	0.951243	0.196425
VIMSS208495	VIMSS208495	leuC 3-isopropylmalate dehydratase, large subunit, putative (TIGR) [Desulfovibrio vulgaris Hildenborough]	0	0	0	0.0220721	-1.47168	1.40177	1.04987	0.524936	7.71932	3	0.078489	1.10519	539		IPTL-DvH1-O18-WT_O16-07_T1_protein_output.tsv	0.763022	6	4	-0.0773089	1.11783	0.558913	0.243934	1.36519	IPTL-DvH1-O18-WT_O16-07_T2_protein_output.tsv	2.13629	1	1	0.841201			1	0	IPTL-DvH1-O18-WT_O16-07_T3_protein_output.tsv	2.41344	1	1	0.177863			1	0	IPTL-DvH1-O18-WT_O16-07_T4_protein_output.tsv	1.46488	11	3	0.936638	1.35413
VIMSS208783	VIMSS208783	xth exodeoxyribonuclease III (TIGR) [Desulfovibrio vulgaris Hildenborough]	0	1	0	0.0108108	-1.41393	4.79686	0.294761	0.147381	12.622	3	0.0180845	1.74269	264		IPTL-DvH1-O18-WT_O16-07_T1_protein_output.tsv	0.711962	2	2	-0.128369	0.483352	0.341782	0.172651	2.08309								1	0	IPTL-DvH1-O18-WT_O16-07_T3_protein_output.tsv	2.01767	4	1	-0.217905	0.299507	0.299507	0.093816	6.73664	IPTL-DvH1-O18-WT_O16-07_T4_protein_output.tsv	1.20667	3	1	0.678421	0.214762
CheY	VIMSS207044	cheY-1 chemotaxis protein CheY (TIGR) [Desulfovibrio vulgaris Hildenborough]	0	1	1	0.0044226	-1.26961	3.91982	0.323896	0.161948	17.4505	3	0.00309151	2.50983	108	105	IPTL-DvH1-O18-WT_O16-07_T1_protein_output.tsv	1.57333	3	3	0.733004	0.305943	0.176636	0.00298457	8.90722								1	0								1	0	IPTL-DvH1-O18-WT_O16-07_T4_protein_output.tsv	-0.0535735	4	2	-0.581817	1.30342
VIMSS207034	VIMSS207034	DVU1583 TPR domain protein (TIGR) [Desulfovibrio vulgaris Hildenborough]	0	1	0	0.00966421	-1.09681	3.03846	0.360977	0.180488	13.3529	3	0.014044	1.85251	236		IPTL-DvH1-O18-WT_O16-07_T1_protein_output.tsv	0.79841	2	2	-0.041921	0.734563	0.519415	0.264081	1.53713								1	0	IPTL-DvH1-O18-WT_O16-07_T3_protein_output.tsv	1.00834	1	1	-1.22723			1	0	IPTL-DvH1-O18-WT_O16-07_T4_protein_output.tsv	1.14268	4	2	0.614439	0.653563
VIMSS207837	VIMSS207837	DVU2349 carbohydrate phosphorylase family protein (TIGR) [Desulfovibrio vulgaris Hildenborough]	0	0	0	0.0187551	-1.03958	1.7124	0.607093	0.303547	8.99441	3	0.0563266	1.24929	458		IPTL-DvH1-O18-WT_O16-07_T1_protein_output.tsv	0.0781853	2	1	-0.762145	1.1821	1.1821	0.957954	0.0661413	IPTL-DvH1-O18-WT_O16-07_T2_protein_output.tsv	1.59087	1	1	0.295785			1	0	IPTL-DvH1-O18-WT_O16-07_T3_protein_output.tsv	1.39019	3	2	-0.845385	0.579826	0.409999	0.0770599	3.39072	IPTL-DvH1-O18-WT_O16-07_T4_protein_output.tsv	1.5992	3	2	1.07096	0.994915
VIMSS208882	VIMSS208882	ebs SPFH domain/Band 7 family protein (TIGR) [Desulfovibrio vulgaris Hildenborough]	0	0	0	0.0298526	-1.01348	0.733386	1.38191	0.690956	3.93585	3	0.1353	0.868702	729		IPTL-DvH1-O18-WT_O16-07_T1_protein_output.tsv	1.36631	1	1	0.525975			1	0	IPTL-DvH1-O18-WT_O16-07_T2_protein_output.tsv	-0.949731	1	1	-2.24482			1	0	IPTL-DvH1-O18-WT_O16-07_T3_protein_output.tsv	0.56496	2	2	-1.67062	1.58439	1.12034	0.664136	0.504277	IPTL-DvH1-O18-WT_O16-07_T4_protein_output.tsv	0.990573	6	3	0.462329	1.96763
VIMSS209384	VIMSS209384	gmd GDP-mannose 4,6-dehydratase (TIGR) [Desulfovibrio vulgaris Hildenborough]	0	0	0	0.0174447	-1.01228	4.15711	0.243507	0.121753	9.39778	3	0.0502607	1.29877	426		IPTL-DvH1-O18-WT_O16-07_T1_protein_output.tsv	1.67366	2	2	0.833332	1.23892	0.876045	0.196251	1.91048								1	0	IPTL-DvH1-O18-WT_O16-07_T3_protein_output.tsv	0.994779	1	1	-1.2408			1	0	IPTL-DvH1-O18-WT_O16-07_T4_protein_output.tsv	1.02893	3	1	0.500689	0.108186
VIMSS207794	VIMSS207794	DVU2307 C4-type zinc finger protein, DksA/TraR family (TIGR) [Desulfovibrio vulgaris Hildenborough]	0	0	0	0.0290745	-1.00468	1.34554	0.746672	0.373336	5.29529	3	0.124109	0.906198	710		IPTL-DvH1-O18-WT_O16-07_T1_protein_output.tsv	0.0116005	3	1	-0.82873	0.21209	0.21209	0.965214	0.0546962								1	0								1	0	IPTL-DvH1-O18-WT_O16-07_T4_protein_output.tsv	1.25037	6	1	0.722128	1.7098
VIMSS209106	VIMSS209106	phsA thiosulfate reductase (Shelley Haveman) [Desulfovibrio vulgaris Hildenborough]	1	0	0	0	-0.829302	1.55278	0.534074	0.267037	6.44702	3	0.10343	0.985354	655	99	IPTL-DvH1-O18-WT_O16-07_T1_protein_output.tsv	0.298143	2	1	-0.542187	0.210764	0.210764	0.391749	1.41458								1	0	IPTL-DvH1-O18-WT_O16-07_T3_protein_output.tsv	0.444231	1	1	-1.79134			1	0	IPTL-DvH1-O18-WT_O16-07_T4_protein_output.tsv	0.870359	5	3	0.342115	2.81533
VIMSS207223	VIMSS207223	DVU1758 lipoprotein, putative (TIGR) [Desulfovibrio vulgaris Hildenborough]	0	0	0	0.0285831	-0.805133	4.06816	0.197911	0.0989554	5.7778	3	0.116084	0.935228	698		IPTL-DvH1-O18-WT_O16-07_T1_protein_output.tsv	0.191496	2	2	-0.648835	0.98121	0.69382	0.808451	0.276002								1	0	IPTL-DvH1-O18-WT_O16-07_T3_protein_output.tsv	-0.201779	2	2	-2.43735	1.40889	0.996234	0.858228	0.202542	IPTL-DvH1-O18-WT_O16-07_T4_protein_output.tsv	1.61541	4	1	1.08716	0.204558
VIMSS206477	VIMSS206477	guaA GMP synthase (TIGR) [Desulfovibrio vulgaris Hildenborough]	0	1	0	0.0144963	-0.796001	2.15881	0.368723	0.184361	10.443	3	0.0368014	1.43414	354		IPTL-DvH1-O18-WT_O16-07_T1_protein_output.tsv	0.792616	2	2	-0.0477148	0.497829	0.352018	0.153177	2.25163								1	0								1	0	IPTL-DvH1-O18-WT_O16-07_T4_protein_output.tsv	2.23736	4	2	1.70912	0.917106
VIMSS208596	VIMSS208596	DVU3080 transcriptional regulator, putative (TIGR) [Desulfovibrio vulgaris Hildenborough]	0	0	0	0.0291155	-0.729938	1.17592	0.620738	0.310369	5.27346	3	0.124438	0.905046	711		IPTL-DvH1-O18-WT_O16-07_T1_protein_output.tsv	0.0878181	2	1	-0.752513	0.0302119	0.0302119	0.210941	2.90674								1	0								1	0	IPTL-DvH1-O18-WT_O16-07_T4_protein_output.tsv	1.97111	6	1	1.44287	1.90311
VIMSS209286	VIMSS209286	lpsC aminotransferase, DegT/DnrJ/EryC1/StrS family (TIGR) [Desulfovibrio vulgaris Hildenborough]	0	1	0	0.0110975	-0.717629	4.14413	0.173168	0.0865838	12.3337	3	0.0199454	1.70016	271		IPTL-DvH1-O18-WT_O16-07_T1_protein_output.tsv	1.37411	1	1	0.533782			1	0	IPTL-DvH1-O18-WT_O16-07_T2_protein_output.tsv	1.16746	1	1	-0.127625			1	0	IPTL-DvH1-O18-WT_O16-07_T3_protein_output.tsv	0.631858	2	2	-1.60372	0.194267	0.137368	0.0441569	4.59976	IPTL-DvH1-O18-WT_O16-07_T4_protein_output.tsv	0.0798856	2	2	-0.448358	0.681169
VIMSS207022	VIMSS207022	DVU1572 transcriptional regulator, CarD family (TIGR) [Desulfovibrio vulgaris Hildenborough]	0	0	0	0.0263309	-0.696282	1.32788	0.524354	0.262177	6.71638	3	0.0981086	1.00829	643		IPTL-DvH1-O18-WT_O16-07_T1_protein_output.tsv	-0.279989	8	4	-1.12032	0.343394	0.171697	0.178285	1.63071								1	0	IPTL-DvH1-O18-WT_O16-07_T3_protein_output.tsv	-0.268354	1	1	-2.50393			1	0	IPTL-DvH1-O18-WT_O16-07_T4_protein_output.tsv	1.52764	10	2	0.9994	1.48031
VIMSS206809	VIMSS206809	DVU1368 rhodanese-like domain protein (TIGR) [Desulfovibrio vulgaris Hildenborough]	0	0	0	0.022973	-0.650657	0.967356	0.672613	0.336307	7.4844	3	0.0829806	1.08102	561		IPTL-DvH1-O18-WT_O16-07_T1_protein_output.tsv	0.36364	2	2	-0.476691	0.362691	0.256461	0.29197	1.41791	IPTL-DvH1-O18-WT_O16-07_T2_protein_output.tsv	2.09383	1	1	0.798742			1	0	IPTL-DvH1-O18-WT_O16-07_T3_protein_output.tsv	0.411549	6	3	-1.82403	1.12579	0.649976	0.571592	0.633175	IPTL-DvH1-O18-WT_O16-07_T4_protein_output.tsv	1.08058	1	1	0.552336
VIMSS206687	VIMSS206687	argS arginyl-tRNA synthetase (TIGR) [Desulfovibrio vulgaris Hildenborough]	0	1	0	0.0134726	-0.649089	2.02979	0.319782	0.159891	10.8873	3	0.032031	1.49443	329		IPTL-DvH1-O18-WT_O16-07_T1_protein_output.tsv	1.71349	6	3	0.87316	0.919867	0.531086	0.0483483	3.22639								1	0	IPTL-DvH1-O18-WT_O16-07_T3_protein_output.tsv	0.365072	5	2	-1.8705	0.336215	0.23774	0.264418	1.5356	IPTL-DvH1-O18-WT_O16-07_T4_protein_output.tsv	-0.97466	1	1	-1.5029
VIMSS206878	VIMSS206878	DVU1434 hypothetical protein (TIGR) [Desulfovibrio vulgaris Hildenborough]	0	0	0	0.0233825	-0.645184	5.55326	0.116181	0.0580905	7.3349	3	0.0858846	1.06608	571		IPTL-DvH1-O18-WT_O16-07_T1_protein_output.tsv	-0.0602272	3	2	-0.900558	0.439881	0.311043	0.864349	0.19363								1	0	IPTL-DvH1-O18-WT_O16-07_T3_protein_output.tsv	-0.192056	3	1	-2.42763	0.157908	0.157908	0.438078	1.21625	IPTL-DvH1-O18-WT_O16-07_T4_protein_output.tsv	1.14482	9	1	0.616578	0.121757
VIMSS209359	VIMSS209359	DVU0423 universal stress protein family (TIGR) [Desulfovibrio vulgaris Hildenborough]	0	0	0	0.0230958	-0.633165	2.52874	0.250388	0.125194	7.44824	3	0.0836802	1.07738	564		IPTL-DvH1-O18-WT_O16-07_T1_protein_output.tsv	-0.369186	1	1	-1.20952			1	0	IPTL-DvH1-O18-WT_O16-07_T2_protein_output.tsv	1.92693	2	1	0.631846	0.286269	0.286269	0.0938907	6.7312	IPTL-DvH1-O18-WT_O16-07_T3_protein_output.tsv	0.579692	2	1	-1.65588	0.312277	0.312277	0.314568	1.85634	IPTL-DvH1-O18-WT_O16-07_T4_protein_output.tsv	-0.105955	2	2	-0.634199	0.569675
VIMSS207961	VIMSS207961	rnr ribonuclease R (TIGR) [Desulfovibrio vulgaris Hildenborough]	0	0	0	0.0175266	-0.63206	1.67844	0.376577	0.188288	9.36449	3	0.0507429	1.29462	428		IPTL-DvH1-O18-WT_O16-07_T1_protein_output.tsv	0.521332	7	6	-0.318999	0.703741	0.287301	0.119514	1.81458	IPTL-DvH1-O18-WT_O16-07_T2_protein_output.tsv	-3.39871	1	1	-4.6938			1	0	IPTL-DvH1-O18-WT_O16-07_T3_protein_output.tsv	0.170612	4	3	-2.06496	1.27844	0.738105	0.832067	0.231149	IPTL-DvH1-O18-WT_O16-07_T4_protein_output.tsv	1.95456	6	2	1.42632	0.908091
VIMSS207534	VIMSS207534	pfkA 6-phosphofructokinase (TIGR) [Desulfovibrio vulgaris Hildenborough]	0	1	0	0.0127355	-0.621715	1.74347	0.356596	0.178298	11.2581	3	0.0284542	1.54585	311		IPTL-DvH1-O18-WT_O16-07_T1_protein_output.tsv	2.184	3	3	1.34367	0.860702	0.496927	0.0218292	4.39502	IPTL-DvH1-O18-WT_O16-07_T2_protein_output.tsv	1.28131	1	1	-0.0137733			1	0								1	0	IPTL-DvH1-O18-WT_O16-07_T4_protein_output.tsv	-0.321208	4	2	-0.849452	0.466154
VIMSS208270	VIMSS208270	Protein-coding gene TPR/GGDEF domain protein (TIGR) [Desulfovibrio vulgaris Hildenborough]	0	0	0	0.0287469	-0.619612	2.42242	0.255783	0.127891	5.57279	3	0.119649	0.922091	702		IPTL-DvH1-O18-WT_O16-07_T1_protein_output.tsv	-0.0270743	2	1	-0.867405	0.237677	0.237677	0.927793	0.113912								1	0	IPTL-DvH1-O18-WT_O16-07_T3_protein_output.tsv	0.474703	1	1	-1.76087			1	0	IPTL-DvH1-O18-WT_O16-07_T4_protein_output.tsv	-0.301688	3	2	-0.829932	0.999695
VIMSS207020	VIMSS207020	porB pyruvate ferredoxin oxidoreductase, beta subunit (TIGR) [Desulfovibrio vulgaris Hildenborough]	1	1	0	0	-0.566577	2.56821	0.220611	0.110306	9.81283	3	0.0445286	1.35136	402	65	IPTL-DvH1-O18-WT_O16-07_T1_protein_output.tsv	0.436336	2	1	-0.403995	0.315577	0.315577	0.398623	1.38266	IPTL-DvH1-O18-WT_O16-07_T2_protein_output.tsv	0.430679	2	1	-0.864409	0.157238	0.157238	0.222853	2.73903	IPTL-DvH1-O18-WT_O16-07_T3_protein_output.tsv	0.744002	3	2	-1.49157	0.324276	0.229298	0.0832893	3.2447
VIMSS206617	VIMSS206617	DVU1177 hypothetical protein (TIGR) [Desulfovibrio vulgaris Hildenborough]	0	1	0	0.0165029	-0.553356	2.93158	0.188757	0.0943784	9.79646	3	0.0447449	1.34926	403		IPTL-DvH1-O18-WT_O16-07_T1_protein_output.tsv	0.346505	1	1	-0.493826			1	0	IPTL-DvH1-O18-WT_O16-07_T2_protein_output.tsv	0.326976	1	1	-0.968112			1	0	IPTL-DvH1-O18-WT_O16-07_T3_protein_output.tsv	1.09411	3	2	-1.14146	0.912214	0.645033	0.231935	1.69621	IPTL-DvH1-O18-WT_O16-07_T4_protein_output.tsv	-0.702107	4	3	-1.23035	2.30303
VIMSS209093	VIMSS209093	purF amidophosphoribosyltransferase (TIGR) [Desulfovibrio vulgaris Hildenborough]	0	0	0	0.0183047	-0.552643	1.24842	0.442673	0.221337	9.12203	3	0.054355	1.26476	447		IPTL-DvH1-O18-WT_O16-07_T1_protein_output.tsv	-0.312994	3	3	-1.15332	0.184334	0.106425	0.0604629	2.94097								1	0	IPTL-DvH1-O18-WT_O16-07_T3_protein_output.tsv	-1.10604	1	1	-3.34161			1	0	IPTL-DvH1-O18-WT_O16-07_T4_protein_output.tsv	1.33306	9	4	0.804819	1.72999
VIMSS208795	VIMSS208795	cydA cytochrome d ubiquinol oxidase, subunit I (TIGR) [Desulfovibrio vulgaris Hildenborough]	1	1	0	1	-0.525365	3.83198	0.1371	0.0685501	13.6963	3	0.0124444	1.90503	222	42	IPTL-DvH1-O18-WT_O16-07_T1_protein_output.tsv	-0.0279486	2	1	-0.868279	0.18257	0.18257	0.903294	0.153085	IPTL-DvH1-O18-WT_O16-07_T2_protein_output.tsv	2.1326	1	1	0.837513			1	0								1	0	IPTL-DvH1-O18-WT_O16-07_T4_protein_output.tsv	-1.75861	8	4	-2.28685	1.84786
VIMSS206580	VIMSS206580	DVU1144 transcriptional regulator, Cro/CI family (TIGR) [Desulfovibrio vulgaris Hildenborough]	0	1	1	0.00102375	-0.524453	10.926	0.0480002	0.0240001	25.2338	3	0.000131945	3.87961	25	22								1	0								1	0	IPTL-DvH1-O18-WT_O16-07_T3_protein_output.tsv	1.91816	2	1	-0.317416	0.197834	0.197834	0.065428	9.6958	IPTL-DvH1-O18-WT_O16-07_T4_protein_output.tsv	-1.19251	4	3	-1.72075	0.414875
VIMSS207342	VIMSS207342	dnaJ dnaJ protein, putative (TIGR) [Desulfovibrio vulgaris Hildenborough]	0	1	0	0.017199	-0.505284	1.45932	0.346245	0.173123	9.4779	3	0.0491139	1.3088	420		IPTL-DvH1-O18-WT_O16-07_T1_protein_output.tsv	-0.00142767	4	4	-0.841758	1.39778	0.698891	0.998468	0.00204277	IPTL-DvH1-O18-WT_O16-07_T2_protein_output.tsv	0.247145	2	2	-1.04794	0.056238	0.0397663	0.0249257	6.21495	IPTL-DvH1-O18-WT_O16-07_T3_protein_output.tsv	1.00111	1	1	-1.23446			1	0	IPTL-DvH1-O18-WT_O16-07_T4_protein_output.tsv	0.726386	3	2	0.198143	0.852627
VIMSS207081	VIMSS207081	yfiA ribosomal subunit interface protein (TIGR) [Desulfovibrio vulgaris Hildenborough]	0	0	0	0.0209255	-0.455497	2.15583	0.211286	0.105643	8.19348	3	0.0697631	1.15637	511		IPTL-DvH1-O18-WT_O16-07_T1_protein_output.tsv	0.752754	4	2	-0.0875768	1.23699	0.874687	0.480153	0.860598								1	0	IPTL-DvH1-O18-WT_O16-07_T3_protein_output.tsv	0.199985	1	1	-2.03559			1	0	IPTL-DvH1-O18-WT_O16-07_T4_protein_output.tsv	0.558276	4	1	0.0300325	0.416187
VIMSS208600	VIMSS208600	DVU3084 transcriptional regulator, putative (TIGR) [Desulfovibrio vulgaris Hildenborough]	0	1	0	0.0117936	-0.428841	2.5574	0.167686	0.0838432	11.7522	3	0.024219	1.61584	288		IPTL-DvH1-O18-WT_O16-07_T1_protein_output.tsv	0.791372	2	1	-0.0489586	0.213715	0.213715	0.167917	3.70294								1	0	IPTL-DvH1-O18-WT_O16-07_T3_protein_output.tsv	0.179732	1	1	-2.05584			1	0	IPTL-DvH1-O18-WT_O16-07_T4_protein_output.tsv	-1.08561	5	2	-1.61385	0.389694
GcvPB	VIMSS206868	gcvPB glycine cleavage system P protein, subunit 2 (TIGR) [Desulfovibrio vulgaris Hildenborough]	0	1	1	0.0038493	-0.425364	3.13904	0.135508	0.0677538	18.1406	3	0.0023659	2.626	94	91	IPTL-DvH1-O18-WT_O16-07_T1_protein_output.tsv	-0.968558	3	2	-1.80889	0.486644	0.344109	0.106447	2.81468	IPTL-DvH1-O18-WT_O16-07_T2_protein_output.tsv	1.12762	1	1	-0.167472			1	0	IPTL-DvH1-O18-WT_O16-07_T3_protein_output.tsv	-0.717899	2	2	-2.95347	0.145611	0.102962	0.0199562	6.97243	IPTL-DvH1-O18-WT_O16-07_T4_protein_output.tsv	1.42895	7	3	0.900707	0.803664
VIMSS207304	VIMSS207304	trxB-2 thioredoxin reductase (TIGR) [Desulfovibrio vulgaris Hildenborough]	0	0	0	0.0264537	-0.413479	1.04351	0.396239	0.198119	6.6698	3	0.0990322	1.00422	646		IPTL-DvH1-O18-WT_O16-07_T1_protein_output.tsv	0.813886	2	2	-0.0264449	0.512142	0.362139	0.153624	2.24744	IPTL-DvH1-O18-WT_O16-07_T2_protein_output.tsv	1.93551	1	1	0.640423			1	0	IPTL-DvH1-O18-WT_O16-07_T3_protein_output.tsv	-0.176043	1	1	-2.41162			1	0	IPTL-DvH1-O18-WT_O16-07_T4_protein_output.tsv	-0.152815	2	1	-0.681059	0.394867
VIMSS207317	VIMSS207317	DVU1851 peptidase, M23/M37 family (TIGR) [Desulfovibrio vulgaris Hildenborough]	0	0	0	0.0288288	-0.398373	1.31171	0.303704	0.151852	5.53585	3	0.120269	0.919846	704		IPTL-DvH1-O18-WT_O16-07_T1_protein_output.tsv	0.705183	6	3	-0.135148	0.4381	0.252937	0.068534	2.78798								1	0	IPTL-DvH1-O18-WT_O16-07_T3_protein_output.tsv	0.0167148	4	2	-2.21886	0.572874	0.405083	0.970835	0.0412626	IPTL-DvH1-O18-WT_O16-07_T4_protein_output.tsv	0.707273	1	1	0.179029
VIMSS209074	VIMSS209074	trpS tryptophanyl-tRNA synthetase (TIGR) [Desulfovibrio vulgaris Hildenborough]	0	0	0	0.0199017	-0.389371	3.25375	0.119668	0.0598342	8.51719	3	0.0641193	1.19301	486									1	0	IPTL-DvH1-O18-WT_O16-07_T2_protein_output.tsv	0.779714	2	1	-0.515375	0.0890483	0.0890483	0.0723924	8.75607								1	0	IPTL-DvH1-O18-WT_O16-07_T4_protein_output.tsv	0.260511	3	2	-0.267733	0.332302
RpmD	VIMSS206763	rpmD ribosomal protein L30 (TIGR) [Desulfovibrio vulgaris Hildenborough]	0	1	1	0.00397215	-0.366653	12.1004	0.030301	0.0151505	17.9907	3	0.00250808	2.60066	97	94	IPTL-DvH1-O18-WT_O16-07_T1_protein_output.tsv	-1.69474	3	1	-2.53507	0.311222	0.311222	0.115621	5.44543	IPTL-DvH1-O18-WT_O16-07_T2_protein_output.tsv	1.40798	6	1	0.112892	0.171925	0.171925	0.077353	8.18952	IPTL-DvH1-O18-WT_O16-07_T3_protein_output.tsv	0.633303	2	1	-1.60227	0.0137928	0.0137928	0.0138628	45.9156	IPTL-DvH1-O18-WT_O16-07_T4_protein_output.tsv	0.144577	1	1	-0.383667
RplQ	VIMSS206772	rplQ ribosomal protein L17 (TIGR) [Desulfovibrio vulgaris Hildenborough]	0	1	1	0.0027846	-0.351108	5.37893	0.0652747	0.0326373	19.7423	3	0.00125805	2.9003	68	65								1	0	IPTL-DvH1-O18-WT_O16-07_T2_protein_output.tsv	1.74224	2	2	0.447156	1.90665	1.3482	0.325437	1.29227	IPTL-DvH1-O18-WT_O16-07_T3_protein_output.tsv	-0.230505	1	1	-2.46608			1	0	IPTL-DvH1-O18-WT_O16-07_T4_protein_output.tsv	-1.19497	4	3	-1.72322	1.48217
VIMSS208625	VIMSS208625	DVU3107 cytochrome c family protein (TIGR) [Desulfovibrio vulgaris Hildenborough]	0	1	1	0.00642916	-0.313246	2.74365	0.114172	0.0570858	15.769	3	0.00585191	2.2327	157		IPTL-DvH1-O18-WT_O16-07_T1_protein_output.tsv	-0.370482	2	2	-1.21081	0.160861	0.113746	0.0827322	3.25711	IPTL-DvH1-O18-WT_O16-07_T2_protein_output.tsv	0.474523	5	3	-0.820565	0.872412	0.503687	0.415644	0.942098	IPTL-DvH1-O18-WT_O16-07_T3_protein_output.tsv	0.404476	2	2	-1.8311	0.0603538	0.0426766	0.01095	9.4777	IPTL-DvH1-O18-WT_O16-07_T4_protein_output.tsv	1.07752	1	1	0.549271
VIMSS207911	VIMSS207911	DVU2420 conserved hypothetical protein (TIGR) [Desulfovibrio vulgaris Hildenborough]	0	0	0	0.029484	-0.269146	1.23628	0.217706	0.108853	4.93771	3	0.129039	0.889279	720		IPTL-DvH1-O18-WT_O16-07_T1_protein_output.tsv	0.474787	1	1	-0.365544			1	0	IPTL-DvH1-O18-WT_O16-07_T2_protein_output.tsv	0.144315	4	1	-1.15077	0.0852596	0.0852596	0.339712	1.69266	IPTL-DvH1-O18-WT_O16-07_T3_protein_output.tsv	-0.100505	2	1	-2.33608	0.289961	0.289961	0.787588	0.346615	IPTL-DvH1-O18-WT_O16-07_T4_protein_output.tsv	0.58885	4	1	0.0606066	0.319526
VIMSS207031	VIMSS207031	rpiB ribose 5-phosphate isomerase, putative (TIGR) [Desulfovibrio vulgaris Hildenborough]	0	1	0	0.0145782	-0.263719	2.07441	0.12713	0.0635648	10.4147	3	0.0371232	1.43035	356		IPTL-DvH1-O18-WT_O16-07_T1_protein_output.tsv	-0.595316	3	3	-1.43565	0.361887	0.208935	0.0651475	2.84928	IPTL-DvH1-O18-WT_O16-07_T2_protein_output.tsv	1.7599	2	1	0.464816	0.447607	0.447607	0.158553	3.93181	IPTL-DvH1-O18-WT_O16-07_T3_protein_output.tsv	0.252266	3	2	-1.98331	0.473947	0.335131	0.530145	0.752738	IPTL-DvH1-O18-WT_O16-07_T4_protein_output.tsv	-0.117188	1	1	-0.645432
PurB	VIMSS208452	purB adenylosuccinate lyase (TIGR) [Desulfovibrio vulgaris Hildenborough]	0	1	1	0.0026208	-0.227203	3.93598	0.0577247	0.0288624	20.0388	3	0.00111751	2.95175	64	61	IPTL-DvH1-O18-WT_O16-07_T1_protein_output.tsv	0.990179	4	4	0.149849	0.169911	0.0849554	0.000309772	11.6553	IPTL-DvH1-O18-WT_O16-07_T2_protein_output.tsv	0	1	1	-1.29509			1	0	IPTL-DvH1-O18-WT_O16-07_T3_protein_output.tsv	0.319361	1	1	-1.91621			1	0	IPTL-DvH1-O18-WT_O16-07_T4_protein_output.tsv	0.44743	3	3	-0.0808138	1.07378
VIMSS206453	VIMSS206453	DVU1019 conserved domain protein (TIGR) [Desulfovibrio vulgaris Hildenborough]	0	1	0	0.0133088	-0.223424	5.42002	0.0412221	0.020611	10.9715	3	0.0311875	1.50602	325		IPTL-DvH1-O18-WT_O16-07_T1_protein_output.tsv	-0.353459	3	3	-1.19379	0.813418	0.469627	0.506341	0.752638	IPTL-DvH1-O18-WT_O16-07_T2_protein_output.tsv	0.361875	2	1	-0.933213	0.0248872	0.0248872	0.0437134	14.5406	IPTL-DvH1-O18-WT_O16-07_T3_protein_output.tsv	0.950299	2	1	-1.28528	0.287926	0.287926	0.187289	3.3005
VIMSS208945	VIMSS208945	DVU0018 methyl-accepting chemotaxis protein, putative (TIGR) [Desulfovibrio vulgaris Hildenborough]	0	1	1	0.00655201	-0.213097	3.90019	0.0546376	0.0273188	15.7006	3	0.00600295	2.22164	160		IPTL-DvH1-O18-WT_O16-07_T1_protein_output.tsv	1.10708	1	1	0.266747			1	0	IPTL-DvH1-O18-WT_O16-07_T2_protein_output.tsv	1.9543	1	1	0.659211			1	0	IPTL-DvH1-O18-WT_O16-07_T3_protein_output.tsv	0.953991	2	1	-1.28158	0.16619	0.16619	0.1098	5.74038	IPTL-DvH1-O18-WT_O16-07_T4_protein_output.tsv	-0.5961	5	2	-1.12434	0.133641
VIMSS206312	VIMSS206312	ftrB conserved hypothetical protein (TIGR) [Desulfovibrio vulgaris Hildenborough]	1	0	0	0	-0.208356	1.36107	0.153083	0.0765414	5.24653	3	0.12484	0.903645	712	107	IPTL-DvH1-O18-WT_O16-07_T1_protein_output.tsv	0.498883	2	1	-0.341448	0.477762	0.477762	0.486234	1.04421								1	0								1	0	IPTL-DvH1-O18-WT_O16-07_T4_protein_output.tsv	-0.420178	3	1	-0.948421	0.291506
VIMSS208422	VIMSS208422	rpmE ribosomal protein L31 (TIGR) [Desulfovibrio vulgaris Hildenborough]	0	1	0	0.0163391	-0.18213	1.7674	0.10305	0.051525	9.85715	3	0.043947	1.35707	399		IPTL-DvH1-O18-WT_O16-07_T1_protein_output.tsv	-0.524921	2	2	-1.36525	0.11115	0.0785951	0.0216916	6.6788	IPTL-DvH1-O18-WT_O16-07_T2_protein_output.tsv	-1.0033	1	1	-2.29839			1	0	IPTL-DvH1-O18-WT_O16-07_T3_protein_output.tsv	0.298795	2	1	-1.93678	0.301073	0.301073	0.502417	0.992434	IPTL-DvH1-O18-WT_O16-07_T4_protein_output.tsv	0.920427	4	1	0.392183	1.57911
MetG	VIMSS207528	metG methionyl-tRNA synthetase (TIGR) [Desulfovibrio vulgaris Hildenborough]	0	1	1	0.00192465	-0.17357	6.95578	0.0249533	0.0124767	22.6695	3	0.000383828	3.41586	47	44	IPTL-DvH1-O18-WT_O16-07_T1_protein_output.tsv	-0.842222	2	2	-1.68255	0.788034	0.557224	0.269793	1.51146								1	0								1	0	IPTL-DvH1-O18-WT_O16-07_T4_protein_output.tsv	-3.04308	2	2	-3.57132	0.173032
VIMSS206241	VIMSS206241	bcp bacterioferritin comigratory protein, putative (TIGR) [Desulfovibrio vulgaris Hildenborough]	0	0	0	0.0205569	-0.166478	2.4408	0.0682065	0.0341033	8.37281	3	0.0666025	1.17651	502		IPTL-DvH1-O18-WT_O16-07_T1_protein_output.tsv	-0.352412	2	2	-1.19274	0.277254	0.196049	0.214071	1.79757								1	0	IPTL-DvH1-O18-WT_O16-07_T3_protein_output.tsv	0.321723	2	1	-1.91385	0.281554	0.281554	0.457674	1.14267	IPTL-DvH1-O18-WT_O16-07_T4_protein_output.tsv	0.840688	4	1	0.312444	0.209039
VIMSS206268	VIMSS206268	DVU0841 aspartate aminotransferase, putative (TIGR) [Desulfovibrio vulgaris Hildenborough]	0	0	0	0.0219492	-0.165009	1.20439	0.137006	0.068503	7.74941	3	0.0779209	1.10835	536		IPTL-DvH1-O18-WT_O16-07_T1_protein_output.tsv	-0.609469	3	2	-1.4498	0.306322	0.216603	0.106506	2.81376	IPTL-DvH1-O18-WT_O16-07_T2_protein_output.tsv	2.99033	1	1	1.69524			1	0	IPTL-DvH1-O18-WT_O16-07_T3_protein_output.tsv	0.67185	1	1	-1.56373			1	0	IPTL-DvH1-O18-WT_O16-07_T4_protein_output.tsv	-1.21702	2	2	-1.74527	1.20351
VIMSS208929	VIMSS208929	gyrB DNA gyrase, B subunit (TIGR) [Desulfovibrio vulgaris Hildenborough]	0	0	0	0.0288698	-0.150563	0.878489	0.171389	0.0856944	5.53398	3	0.1203	0.919733	705									1	0								1	0	IPTL-DvH1-O18-WT_O16-07_T3_protein_output.tsv	0.313883	2	2	-1.92169	0.263323	0.186197	0.233888	1.68575	IPTL-DvH1-O18-WT_O16-07_T4_protein_output.tsv	-0.41088	5	3	-0.939124	1.34493
VIMSS207334	VIMSS207334	dapA dihydrodipicolinate synthase (TIGR) [Desulfovibrio vulgaris Hildenborough]	0	0	0	0.0285012	-0.092374	1.12732	0.0819415	0.0409708	5.85083	3	0.114769	0.940177	696		IPTL-DvH1-O18-WT_O16-07_T1_protein_output.tsv	0.584926	1	1	-0.255405			1	0	IPTL-DvH1-O18-WT_O16-07_T2_protein_output.tsv	-0.710164	2	1	-2.00525	0.471089	0.471089	0.372871	1.50749	IPTL-DvH1-O18-WT_O16-07_T3_protein_output.tsv	0.723066	2	1	-1.51251	0.330167	0.330167	0.272693	2.19	IPTL-DvH1-O18-WT_O16-07_T4_protein_output.tsv	0.292061	3	1	-0.236182	0.318514
VIMSS206634	VIMSS206634	DVU1195 lipoprotein, putative (TIGR) [Desulfovibrio vulgaris Hildenborough]	0	0	0	0.0242015	-0.0900015	0.318808	0.282306	0.141153	1.98188	3	0.0911326	1.04033	591		IPTL-DvH1-O18-WT_O16-07_T1_protein_output.tsv	0.0892519	1	1	-0.751079			1	0	IPTL-DvH1-O18-WT_O16-07_T2_protein_output.tsv	0.143901	1	1	-1.15119			1	0	IPTL-DvH1-O18-WT_O16-07_T3_protein_output.tsv	0.193534	3	2	-2.04204	0.737952	0.521811	0.746321	0.370889	IPTL-DvH1-O18-WT_O16-07_T4_protein_output.tsv	-0.0628888	3	2	-0.591133	1.12484
VIMSS209324	VIMSS209324	DVU0388 amino acid ABC transporter, ATP-binding protein (TIGR) [Desulfovibrio vulgaris Hildenborough]	0	1	0	0.0142506	-0.0873433	3.59477	0.0242974	0.0121487	10.5522	3	0.0355786	1.44881	348		IPTL-DvH1-O18-WT_O16-07_T1_protein_output.tsv	-0.500651	2	2	-1.34098	0.518847	0.36688	0.305624	1.36462	IPTL-DvH1-O18-WT_O16-07_T2_protein_output.tsv	-1.58145	2	1	-2.87654	0.4384	0.4384	0.172157	3.60732	IPTL-DvH1-O18-WT_O16-07_T3_protein_output.tsv	0.667541	1	1	-1.56803			1	0	IPTL-DvH1-O18-WT_O16-07_T4_protein_output.tsv	1.19022	4	1	0.661976	0.183084
VIMSS208777	VIMSS208777	DVU3253 phenylacetate-coenzyme A ligase, putative (TIGR) [Desulfovibrio vulgaris Hildenborough]	0	0	0	0.0296888	-0.0840407	0.698151	0.120376	0.0601881	4.39686	3	0.134091	0.872601	725		IPTL-DvH1-O18-WT_O16-07_T1_protein_output.tsv	-0.334131	2	1	-1.17446	1.19025	1.19025	0.82577	0.280724	IPTL-DvH1-O18-WT_O16-07_T2_protein_output.tsv	1.55764	1	1	0.26255			1	0	IPTL-DvH1-O18-WT_O16-07_T3_protein_output.tsv	-0.482257	1	1	-2.71783			1	0	IPTL-DvH1-O18-WT_O16-07_T4_protein_output.tsv	-1.65735	3	3	-2.18559	2.05519
VIMSS207724	VIMSS207724	DVU2240 hydantoinase/oxoprolinase family protein (TIGR) [Desulfovibrio vulgaris Hildenborough]	0	0	0	0.0284603	-0.0748988	0.85285	0.0878217	0.0439108	5.86946	3	0.11443	0.941461	695		IPTL-DvH1-O18-WT_O16-07_T1_protein_output.tsv	0.575538	1	1	-0.264793			1	0	IPTL-DvH1-O18-WT_O16-07_T2_protein_output.tsv	0.815889	1	1	-0.479199			1	0	IPTL-DvH1-O18-WT_O16-07_T3_protein_output.tsv	0.210385	2	2	-2.02519	0.255866	0.180925	0.364884	1.16283	IPTL-DvH1-O18-WT_O16-07_T4_protein_output.tsv	-0.924377	2	2	-1.45262	1.89001
VIMSS209583	VIMSS209583	DVU0637 conserved hypothetical protein (TIGR) [Desulfovibrio vulgaris Hildenborough]	0	0	0	0.019697	-0.0682892	0.294357	0.231994	0.115997	1.42473	3	0.0622254	1.20603	481		IPTL-DvH1-O18-WT_O16-07_T1_protein_output.tsv	0.109284	3	3	-0.731047	0.747311	0.43146	0.816411	0.253289								1	0								1	0	IPTL-DvH1-O18-WT_O16-07_T4_protein_output.tsv	0.20968	6	4	-0.318563	1.41401
VIMSS207845	VIMSS207845	DVU2357 HD domain protein (TIGR) [Desulfovibrio vulgaris Hildenborough]	0	0	0	0.018878	-0.0626579	2.41144	0.0259836	0.0129918	8.97536	3	0.0566251	1.24699	461		IPTL-DvH1-O18-WT_O16-07_T1_protein_output.tsv	-1.35596	1	1	-2.19629			1	0	IPTL-DvH1-O18-WT_O16-07_T2_protein_output.tsv	0.258872	2	1	-1.03622	0.23179	0.23179	0.464897	1.11684	IPTL-DvH1-O18-WT_O16-07_T3_protein_output.tsv	0.735835	2	1	-1.49974	0.127486	0.127486	0.109213	5.77189	IPTL-DvH1-O18-WT_O16-07_T4_protein_output.tsv	0.629951	2	1	0.101708	0.228487
VIMSS209019	VIMSS209019	wcaG GDP-fucose synthetase (TIGR) [Desulfovibrio vulgaris Hildenborough]	0	0	0	0.0289517	-0.0550558	0.522371	0.105396	0.052698	2.82817	3	0.121552	0.915238	707		IPTL-DvH1-O18-WT_O16-07_T1_protein_output.tsv	0.560345	2	2	-0.279986	1.03963	0.735128	0.525543	0.762241								1	0	IPTL-DvH1-O18-WT_O16-07_T3_protein_output.tsv	-0.580815	2	2	-2.81639	1.18212	0.835882	0.559019	0.694853	IPTL-DvH1-O18-WT_O16-07_T4_protein_output.tsv	0.14211	3	2	-0.386133	0.812114
VIMSS207068	VIMSS207068	DVU1617 nitroreductase family protein (TIGR) [Desulfovibrio vulgaris Hildenborough]	1	1	0	0	-0.0500071	5.66973	0.00882002	0.00441001	9.76721	3	0.0451334	1.3455	405	66	IPTL-DvH1-O18-WT_O16-07_T1_protein_output.tsv	-0.462774	2	1	-1.3031	0.0178256	0.0178256	0.0245099	25.9611	IPTL-DvH1-O18-WT_O16-07_T2_protein_output.tsv	-0.299779	4	2	-1.59487	0.742637	0.525124	0.625679	0.570874	IPTL-DvH1-O18-WT_O16-07_T3_protein_output.tsv	0.592636	1	1	-1.64294			1	0	IPTL-DvH1-O18-WT_O16-07_T4_protein_output.tsv	0.677367	3	2	0.149123	1.15345
VIMSS206630	VIMSS206630	lon ATP-dependent protease La, putative (TIGR) [Desulfovibrio vulgaris Hildenborough]	0	0	0	0.0297297	-0.0400937	0.948455	0.0422726	0.0211363	4.36384	3	0.134283	0.871978	726		IPTL-DvH1-O18-WT_O16-07_T1_protein_output.tsv	1.1414	1	1	0.301072			1	0	IPTL-DvH1-O18-WT_O16-07_T2_protein_output.tsv	-0.734576	2	1	-2.02966	0.94189	0.94189	0.578328	0.779896	IPTL-DvH1-O18-WT_O16-07_T3_protein_output.tsv	-0.376997	2	2	-2.61257	1.1063	0.782274	0.677442	0.481925
VIMSS208220	VIMSS208220	DVU2717 hypothetical protein (TIGR) [Desulfovibrio vulgaris Hildenborough]	0	0	0	0.0298116	0.0162613	0.86975	0.0186966	0.00934828	4.28679	3	0.134673	0.87072	728		IPTL-DvH1-O18-WT_O16-07_T1_protein_output.tsv	0.331333	1	1	-0.508998			1	0	IPTL-DvH1-O18-WT_O16-07_T2_protein_output.tsv	-1.67538	1	1	-2.97047			1	0	IPTL-DvH1-O18-WT_O16-07_T3_protein_output.tsv	0.649037	2	2	-1.58654	1.77145	1.2526	0.655976	0.518151	IPTL-DvH1-O18-WT_O16-07_T4_protein_output.tsv	-0.741828	2	2	-1.27007	1.47714
VIMSS207550	VIMSS207550	cheR-2 chemotaxis protein methyltransferase (TIGR) [Desulfovibrio vulgaris Hildenborough]	0	0	0	0.0291974	0.0236922	0.881201	0.0268862	0.0134431	5.24274	3	0.124896	0.90345	713		IPTL-DvH1-O18-WT_O16-07_T1_protein_output.tsv	-0.175646	4	2	-1.01598	0.246196	0.174087	0.419217	1.00896	IPTL-DvH1-O18-WT_O16-07_T2_protein_output.tsv	0.842275	1	1	-0.452813			1	0	IPTL-DvH1-O18-WT_O16-07_T3_protein_output.tsv	0.127296	1	1	-2.10828			1	0	IPTL-DvH1-O18-WT_O16-07_T4_protein_output.tsv	-0.896637	2	1	-1.42488	0.510419
VIMSS206473	VIMSS206473	DVU1039 lipoprotein, putative (TIGR) [Desulfovibrio vulgaris Hildenborough]	0	0	0	0.0239558	0.0263448	1.22874	0.0214405	0.0107202	7.15679	3	0.0893799	1.04876	585		IPTL-DvH1-O18-WT_O16-07_T1_protein_output.tsv	0.149537	2	1	-0.690794	0.0570363	0.0570363	0.231976	2.62178	IPTL-DvH1-O18-WT_O16-07_T2_protein_output.tsv	-0.0417614	1	1	-1.33685			1	0	IPTL-DvH1-O18-WT_O16-07_T3_protein_output.tsv	-0.78483	1	1	-3.02041			1	0	IPTL-DvH1-O18-WT_O16-07_T4_protein_output.tsv	0.715076	4	3	0.186832	1.34839
VIMSS206222	VIMSS206222	purC phosphoribosylaminoimidazole-succinocarboxamide synthase (TIGR) [Desulfovibrio vulgaris Hildenborough]	0	1	0	0.0159296	0.0323394	1.78856	0.0180812	0.00904062	9.95498	3	0.0426839	1.36974	389		IPTL-DvH1-O18-WT_O16-07_T1_protein_output.tsv	-0.237595	4	3	-1.07793	0.401466	0.231787	0.38077	1.02506								1	0								1	0	IPTL-DvH1-O18-WT_O16-07_T4_protein_output.tsv	-1.83549	3	3	-2.36373	1.38883
RfaD	VIMSS209417	rfaD ADP-L-glycero-D-mannoheptose-6-epimerase (TIGR) [Desulfovibrio vulgaris Hildenborough]	0	1	1	0.00176085	0.0896011	40.6689	0.00220318	0.00110159	22.968	3	0.000339382	3.46931	43	40	IPTL-DvH1-O18-WT_O16-07_T1_protein_output.tsv	1.31719	2	2	0.476863	0.00927462	0.00655814	2.47883e-05	200.849								1	0	IPTL-DvH1-O18-WT_O16-07_T3_protein_output.tsv	-0.552446	1	1	-2.78802			1	0	IPTL-DvH1-O18-WT_O16-07_T4_protein_output.tsv	-0.578448	5	2	-1.10669	0.837353
VIMSS207456	VIMSS207456	DVU1985 conserved domain protein (TIGR) [Desulfovibrio vulgaris Hildenborough]	0	0	0	0.0281327	0.0923477	1.51536	0.0609411	0.0304705	6.07532	3	0.110606	0.95622	687		IPTL-DvH1-O18-WT_O16-07_T1_protein_output.tsv	0.225763	2	2	-0.614568	1.10094	0.778485	0.799117	0.290003								1	0	IPTL-DvH1-O18-WT_O16-07_T3_protein_output.tsv	-0.628703	2	1	-2.86428	0.150055	0.150055	0.149154	4.18981	IPTL-DvH1-O18-WT_O16-07_T4_protein_output.tsv	-1.75083	1	1	-2.27907
VIMSS207308	VIMSS207308	DVU1842 lipoprotein, putative (TIGR) [Desulfovibrio vulgaris Hildenborough]	0	0	0	0.0242834	0.107088	0.430684	0.248647	0.124323	1.99771	3	0.0918644	1.03685	593		IPTL-DvH1-O18-WT_O16-07_T1_protein_output.tsv	0.820656	1	1	-0.0196749			1	0								1	0	IPTL-DvH1-O18-WT_O16-07_T3_protein_output.tsv	-0.0343291	3	1	-2.2699	0.23348	0.23348	0.907062	0.147032	IPTL-DvH1-O18-WT_O16-07_T4_protein_output.tsv	-0.351645	3	1	-0.879888	0.421893
Icd	VIMSS209413	icd isocitrate dehydrogenase, NADP-dependent (TIGR) [Desulfovibrio vulgaris Hildenborough]	1	1	1	1	0.114261	4.33048	0.0263853	0.0131926	24.6229	3	0.000170517	3.76823	31	10	IPTL-DvH1-O18-WT_O16-07_T1_protein_output.tsv	0.953352	4	3	0.113021	0.225076	0.129947	0.00523244	7.33644	IPTL-DvH1-O18-WT_O16-07_T2_protein_output.tsv	0.572015	1	1	-0.723073			1	0	IPTL-DvH1-O18-WT_O16-07_T3_protein_output.tsv	1.11341	1	1	-1.12216			1	0	IPTL-DvH1-O18-WT_O16-07_T4_protein_output.tsv	-1.17845	8	4	-1.7067	0.596698
VIMSS206191	VIMSS206191	DVU0765 hydroxypyruvate reductase, putative (TIGR) [Desulfovibrio vulgaris Hildenborough]	0	0	0	0.0197789	0.118699	1.6282	0.072902	0.036451	8.57208	3	0.06319	1.19935	483									1	0	IPTL-DvH1-O18-WT_O16-07_T2_protein_output.tsv	-0.362522	2	2	-1.65761	0.126585	0.0895093	0.0559003	4.05011	IPTL-DvH1-O18-WT_O16-07_T3_protein_output.tsv	0.115711	2	2	-2.11986	0.404072	0.285722	0.724703	0.404978	IPTL-DvH1-O18-WT_O16-07_T4_protein_output.tsv	0.375739	2	2	-0.152505	0.427286
VIMSS206988	VIMSS206988	purU formyltetrahydrofolate deformylase (TIGR) [Desulfovibrio vulgaris Hildenborough]	0	0	0	0.0173628	0.138537	2.6032	0.053218	0.026609	9.40379	3	0.0501741	1.29952	424		IPTL-DvH1-O18-WT_O16-07_T1_protein_output.tsv	0.368774	2	2	-0.471557	0.451599	0.319329	0.367498	1.15484	IPTL-DvH1-O18-WT_O16-07_T2_protein_output.tsv	-0.454247	2	1	-1.74933	0.071604	0.071604	0.0995329	6.34387	IPTL-DvH1-O18-WT_O16-07_T3_protein_output.tsv	-0.218441	1	1	-2.45402			1	0	IPTL-DvH1-O18-WT_O16-07_T4_protein_output.tsv	-0.290187	2	2	-0.818431	0.254505
VIMSS206911	VIMSS206911	argB acetylglutamate kinase (TIGR) [Desulfovibrio vulgaris Hildenborough]	0	1	0	0.0140049	0.153995	2.18205	0.0705737	0.0352868	10.6423	3	0.0345946	1.46099	342		IPTL-DvH1-O18-WT_O16-07_T1_protein_output.tsv	0.683503	7	3	-0.156827	0.283157	0.163481	0.0249304	4.18094	IPTL-DvH1-O18-WT_O16-07_T2_protein_output.tsv	-1.13635	1	1	-2.43144			1	0								1	0	IPTL-DvH1-O18-WT_O16-07_T4_protein_output.tsv	0.170127	3	2	-0.358117	2.26064
RpoD	VIMSS207253	rpoD RNA polymerase sigma-70 factor (TIGR) [Desulfovibrio vulgaris Hildenborough]	0	1	1	0.00429975	0.179689	3.71404	0.0483811	0.0241905	17.5168	3	0.00301343	2.52094	105	102	IPTL-DvH1-O18-WT_O16-07_T1_protein_output.tsv	-0.937958	1	1	-1.77829			1	0								1	0	IPTL-DvH1-O18-WT_O16-07_T3_protein_output.tsv	-0.752956	2	2	-2.98853	0.23563	0.166616	0.0456398	4.51911	IPTL-DvH1-O18-WT_O16-07_T4_protein_output.tsv	-1.10007	4	2	-1.62831	0.629738
VIMSS208598	VIMSS208598	DVU3082 methyl-accepting chemotaxis protein (TIGR) [Desulfovibrio vulgaris Hildenborough]	0	1	1	0.00749386	0.182564	2.67298	0.0682997	0.0341499	14.8522	3	0.00821015	2.08565	183		IPTL-DvH1-O18-WT_O16-07_T1_protein_output.tsv	0.333062	3	2	-0.507269	0.895396	0.633141	0.651366	0.526048	IPTL-DvH1-O18-WT_O16-07_T2_protein_output.tsv	-0.585556	1	1	-1.88064			1	0	IPTL-DvH1-O18-WT_O16-07_T3_protein_output.tsv	-1.10624	1	1	-3.34182			1	0	IPTL-DvH1-O18-WT_O16-07_T4_protein_output.tsv	-0.052468	2	2	-0.580712	0.0132593
VIMSS207656	VIMSS207656	DVU2175 adenine specific DNA methyltransferase, putative (TIGR) [Desulfovibrio vulgaris Hildenborough]	0	0	0	0.0290336	0.20228	0.863133	0.234356	0.117178	5.40313	3	0.122432	0.912104	709		IPTL-DvH1-O18-WT_O16-07_T1_protein_output.tsv	-0.148673	3	3	-0.989003	0.605198	0.349411	0.699154	0.425495								1	0	IPTL-DvH1-O18-WT_O16-07_T3_protein_output.tsv	-0.634187	3	3	-2.86976	0.521696	0.301201	0.125902	2.10552	IPTL-DvH1-O18-WT_O16-07_T4_protein_output.tsv	1.11968	1	1	0.591435
VIMSS209196	VIMSS209196	DVU0262 hypothetical protein (TIGR) [Desulfovibrio vulgaris Hildenborough]	0	0	0	0.0245291	0.222522	1.60855	0.138337	0.0691684	6.99626	3	0.0925535	1.03361	599		IPTL-DvH1-O18-WT_O16-07_T1_protein_output.tsv	-0.514583	2	1	-1.35491	0.126344	0.126344	0.153275	4.07287	IPTL-DvH1-O18-WT_O16-07_T2_protein_output.tsv	0.387432	1	1	-0.907656			1	0	IPTL-DvH1-O18-WT_O16-07_T3_protein_output.tsv	0.482407	1	1	-1.75317			1	0	IPTL-DvH1-O18-WT_O16-07_T4_protein_output.tsv	0.141997	3	2	-0.386247	0.552311
VIMSS206688	VIMSS206688	fabD malonyl CoA-acyl carrier protein transacylase (TIGR) [Desulfovibrio vulgaris Hildenborough]	0	0	0	0.0223997	0.22321	1.20526	0.185197	0.0925985	7.66612	3	0.0794977	1.09965	547		IPTL-DvH1-O18-WT_O16-07_T1_protein_output.tsv	-0.512278	2	2	-1.35261	0.460455	0.325591	0.256277	1.57338	IPTL-DvH1-O18-WT_O16-07_T2_protein_output.tsv	1.07497	1	1	-0.220121			1	0	IPTL-DvH1-O18-WT_O16-07_T3_protein_output.tsv	0.00749746	1	1	-2.22808			1	0	IPTL-DvH1-O18-WT_O16-07_T4_protein_output.tsv	0.3842	3	2	-0.144043	0.592603
VIMSS208034	VIMSS208034	infC translation initiation factor IF-3 (TIGR) [Desulfovibrio vulgaris Hildenborough]	0	0	0	0.0293612	0.227469	0.704033	0.323094	0.161547	3.08894	3	0.127275	0.895256	717									1	0	IPTL-DvH1-O18-WT_O16-07_T2_protein_output.tsv	-0.0389824	2	2	-1.33407	1.96117	1.38676	0.980127	0.0281105								1	0	IPTL-DvH1-O18-WT_O16-07_T4_protein_output.tsv	-0.153666	4	2	-0.681909	1.56383
VIMSS207060	VIMSS207060	dapB dihydrodipicolinate reductase (TIGR) [Desulfovibrio vulgaris Hildenborough]	0	0	0	0.0231777	0.268137	2.83421	0.0946073	0.0473037	7.42544	3	0.0841222	1.07509	566		IPTL-DvH1-O18-WT_O16-07_T1_protein_output.tsv	-0.085366	3	2	-0.925697	0.259413	0.183433	0.687416	0.46538								1	0	IPTL-DvH1-O18-WT_O16-07_T3_protein_output.tsv	-0.247454	4	3	-2.48303	0.558542	0.322474	0.498731	0.767359	IPTL-DvH1-O18-WT_O16-07_T4_protein_output.tsv	-1.54318	3	1	-2.07143	0.173322
HemC	VIMSS207357	hemC porphobilinogen deaminase (TIGR) [Desulfovibrio vulgaris Hildenborough]	0	1	1	0.00667486	0.274702	4.57883	0.059994	0.029997	15.5288	3	0.00639906	2.19388	163		IPTL-DvH1-O18-WT_O16-07_T1_protein_output.tsv	-0.982517	2	2	-1.82285	0.09633	0.0681156	0.00477195	14.4243	IPTL-DvH1-O18-WT_O16-07_T2_protein_output.tsv	-0.384555	2	1	-1.67964	0.0691871	0.0691871	0.113325	5.55819	IPTL-DvH1-O18-WT_O16-07_T3_protein_output.tsv	0.56709	1	1	-1.66848			1	0	IPTL-DvH1-O18-WT_O16-07_T4_protein_output.tsv	-0.0763166	4	2	-0.60456	0.346871
VIMSS208393	VIMSS208393	DVU2884 peptidase, M18 family (TIGR) [Desulfovibrio vulgaris Hildenborough]	0	0	0	0.0263718	0.299405	1.1766	0.254467	0.127233	6.69963	3	0.0984409	1.00682	644		IPTL-DvH1-O18-WT_O16-07_T1_protein_output.tsv	-0.59416	5	3	-1.43449	0.45517	0.262793	0.108831	2.26095	IPTL-DvH1-O18-WT_O16-07_T2_protein_output.tsv	-0.544948	2	2	-1.84004	1.34655	0.952157	0.624858	0.57233	IPTL-DvH1-O18-WT_O16-07_T3_protein_output.tsv	0.177456	4	4	-2.05812	0.498752	0.249376	0.516013	0.711599	IPTL-DvH1-O18-WT_O16-07_T4_protein_output.tsv	0.357424	1	1	-0.170819
VIMSS207353	VIMSS207353	DVU1887 hypothetical protein (TIGR) [Desulfovibrio vulgaris Hildenborough]	0	0	0	0.0296069	0.321808	0.871341	0.369325	0.184662	4.54611	3	0.133041	0.876015	723		IPTL-DvH1-O18-WT_O16-07_T1_protein_output.tsv	-0.999321	1	1	-1.83965			1	0	IPTL-DvH1-O18-WT_O16-07_T2_protein_output.tsv	1.10702	1	1	-0.188071			1	0	IPTL-DvH1-O18-WT_O16-07_T3_protein_output.tsv	-1.20689	2	1	-3.44247	0.762286	0.762286	0.358633	1.58325	IPTL-DvH1-O18-WT_O16-07_T4_protein_output.tsv	-0.195393	2	1	-0.723637	0.117502
VIMSS206167	VIMSS206167	DVU0741 hypothetical protein (TIGR) [Desulfovibrio vulgaris Hildenborough]	0	1	0	0.0126126	0.327796	2.96198	0.110668	0.0553341	11.3351	3	0.0277553	1.55665	308		IPTL-DvH1-O18-WT_O16-07_T1_protein_output.tsv	0.334165	2	1	-0.506166	0.0653553	0.0653553	0.122957	5.11305	IPTL-DvH1-O18-WT_O16-07_T2_protein_output.tsv	0.589999	1	1	-0.705089			1	0	IPTL-DvH1-O18-WT_O16-07_T3_protein_output.tsv	-1.10341	1	1	-3.33899			1	0	IPTL-DvH1-O18-WT_O16-07_T4_protein_output.tsv	-0.767206	6	1	-1.29545	0.363517
VIMSS207025	VIMSS207025	prsA ribose-phosphate pyrophosphokinase (TIGR) [Desulfovibrio vulgaris Hildenborough]	0	0	0	0.0274775	0.333979	2.61683	0.127627	0.0638136	6.25934	3	0.107088	0.970261	671		IPTL-DvH1-O18-WT_O16-07_T1_protein_output.tsv	-0.180961	2	2	-1.02129	1.1734	0.829716	0.847582	0.2181	IPTL-DvH1-O18-WT_O16-07_T2_protein_output.tsv	0.59986	1	1	-0.695229			1	0	IPTL-DvH1-O18-WT_O16-07_T3_protein_output.tsv	-0.346277	1	1	-2.58185			1	0	IPTL-DvH1-O18-WT_O16-07_T4_protein_output.tsv	-1.50577	3	1	-2.03401	0.186143
VIMSS408342	VIMSS408342	DVU1964 transcriptional regulator, rrf2 protein, putative (TIGR) [Desulfovibrio vulgaris Hildenborough]	0	0	0	0.0251024	0.362275	1.69629	0.213569	0.106785	6.9082	3	0.0943004	1.02549	613		IPTL-DvH1-O18-WT_O16-07_T1_protein_output.tsv	-0.696849	3	2	-1.53718	0.202837	0.143427	0.0398479	4.85856	IPTL-DvH1-O18-WT_O16-07_T2_protein_output.tsv	0.135635	2	1	-1.15945	0.586945	0.586945	0.855424	0.231086	IPTL-DvH1-O18-WT_O16-07_T3_protein_output.tsv	-0.101267	2	1	-2.33684	0.885446	0.885446	0.927506	0.114368	IPTL-DvH1-O18-WT_O16-07_T4_protein_output.tsv	0.106848	1	1	-0.421396
VIMSS206635	VIMSS206635	leuS leucyl-tRNA synthetase (TIGR) [Desulfovibrio vulgaris Hildenborough]	0	1	0	0.00913186	0.374788	2.81082	0.133338	0.0666689	13.6785	3	0.0125231	1.90229	223		IPTL-DvH1-O18-WT_O16-07_T1_protein_output.tsv	-0.369658	7	4	-1.20999	0.478925	0.239463	0.197538	1.5437	IPTL-DvH1-O18-WT_O16-07_T2_protein_output.tsv	0.317508	1	1	-0.97758			1	0	IPTL-DvH1-O18-WT_O16-07_T3_protein_output.tsv	-0.0070854	1	1	-2.24266			1	0	IPTL-DvH1-O18-WT_O16-07_T4_protein_output.tsv	-0.688857	4	2	-1.2171	0.283707
VIMSS208928	VIMSS208928	dnaN DNA polymerase III, beta subunit (TIGR) [Desulfovibrio vulgaris Hildenborough]	0	0	0	0.0273956	0.384287	1.05634	0.363792	0.181896	6.26755	3	0.106929	0.970906	669		IPTL-DvH1-O18-WT_O16-07_T1_protein_output.tsv	-0.508273	4	3	-1.3486	0.56576	0.326642	0.217551	1.55606	IPTL-DvH1-O18-WT_O16-07_T2_protein_output.tsv	0.841839	1	1	-0.453249			1	0	IPTL-DvH1-O18-WT_O16-07_T3_protein_output.tsv	-0.578373	1	1	-2.81395			1	0	IPTL-DvH1-O18-WT_O16-07_T4_protein_output.tsv	-0.304761	2	1	-0.833005	0.71944
VIMSS206513	VIMSS206513	DVU1078 R3H domain protein (TIGR) [Desulfovibrio vulgaris Hildenborough]	0	0	0	0.0210074	0.384916	1.42468	0.270176	0.135088	8.15721	3	0.0704121	1.15235	513		IPTL-DvH1-O18-WT_O16-07_T1_protein_output.tsv	-0.406528	3	2	-1.24686	0.419431	0.296583	0.304025	1.37071	IPTL-DvH1-O18-WT_O16-07_T2_protein_output.tsv	-0.620607	2	1	-1.91569	0.200581	0.200581	0.19901	3.09404	IPTL-DvH1-O18-WT_O16-07_T3_protein_output.tsv	-0.302994	3	3	-2.53857	0.398925	0.230319	0.279834	1.31554	IPTL-DvH1-O18-WT_O16-07_T4_protein_output.tsv	0.811078	1	1	0.282834
NusB	VIMSS206636	nusB N utilization substance protein B (TIGR) [Desulfovibrio vulgaris Hildenborough]	0	1	1	0.0033579	0.428129	413.282	0.00103593	0.000517963	18.98	3	0.00170225	2.76898	82	79	IPTL-DvH1-O18-WT_O16-07_T1_protein_output.tsv	-0.667443	2	1	-1.50777	0.000404454	0.000404454	0.000385776	1650.23	IPTL-DvH1-O18-WT_O16-07_T2_protein_output.tsv	-0.835998	2	1	-2.13109	0.34151	0.34151	0.246892	2.44795	IPTL-DvH1-O18-WT_O16-07_T3_protein_output.tsv	0.316185	3	2	-1.91939	1.50041	1.06095	0.793796	0.298021
VIMSS206250	VIMSS206250	argJ arginine biosynthesis bifunctional protein ArgJ (TIGR) [Desulfovibrio vulgaris Hildenborough]	0	0	0	0.0201474	0.475975	1.21573	0.391513	0.195756	8.48702	3	0.0646334	1.18954	492		IPTL-DvH1-O18-WT_O16-07_T1_protein_output.tsv	-0.742581	3	3	-1.58291	0.624164	0.360361	0.131413	2.06066	IPTL-DvH1-O18-WT_O16-07_T2_protein_output.tsv	0.0706374	1	1	-1.22445			1	0	IPTL-DvH1-O18-WT_O16-07_T3_protein_output.tsv	0.230715	4	3	-2.00486	0.343394	0.198259	0.328683	1.16371	IPTL-DvH1-O18-WT_O16-07_T4_protein_output.tsv	-2.58697	1	1	-3.11521
VIMSS207858	VIMSS207858	DVU2370 outer membrane protein OmpH, putative (TIGR) [Desulfovibrio vulgaris Hildenborough]	0	1	0	0.0152334	0.502254	2.13613	0.235124	0.117562	10.227	3	0.0393195	1.40539	372		IPTL-DvH1-O18-WT_O16-07_T1_protein_output.tsv	1.46062	10	2	0.620286	1.39184	0.984183	0.276055	1.48409								1	0								1	0	IPTL-DvH1-O18-WT_O16-07_T4_protein_output.tsv	-1.85693	8	2	-2.38517	1.93217
???	VIMSS206194	DVU0767 aminotransferase, class V (TIGR) [Desulfovibrio vulgaris Hildenborough]	0	1	1	0.004914	0.54217	8.47843	0.063947	0.0319735	17.0062	3	0.00366642	2.43576	120	117								1	0	IPTL-DvH1-O18-WT_O16-07_T2_protein_output.tsv	-0.499085	2	1	-1.79417	0.014906	0.014906	0.019008	33.4822								1	0	IPTL-DvH1-O18-WT_O16-07_T4_protein_output.tsv	-0.373924	6	3	-0.902168	0.591631
VIMSS207615	VIMSS207615	DVU2138 conserved hypothetical protein (TIGR) [Desulfovibrio vulgaris Hildenborough]	0	0	0	0.0175676	0.553977	2.39111	0.231681	0.115841	9.3602	3	0.0508052	1.29409	429		IPTL-DvH1-O18-WT_O16-07_T1_protein_output.tsv	-0.310662	5	4	-1.15099	0.595285	0.297642	0.35553	1.04374								1	0	IPTL-DvH1-O18-WT_O16-07_T3_protein_output.tsv	-0.177416	2	2	-2.41299	2.22676	1.57455	0.920577	0.112677	IPTL-DvH1-O18-WT_O16-07_T4_protein_output.tsv	-1.23602	4	2	-1.76427	0.300741
VIMSS209438	VIMSS209438	DVU0501 conserved hypothetical protein (TIGR) [Desulfovibrio vulgaris Hildenborough]	0	0	0	0.0293202	0.559915	0.811652	0.689847	0.344923	5.09738	3	0.126967	0.896308	716		IPTL-DvH1-O18-WT_O16-07_T1_protein_output.tsv	-0.187789	6	3	-1.02812	0.837142	0.483324	0.723552	0.388536	IPTL-DvH1-O18-WT_O16-07_T2_protein_output.tsv	-1.3131	1	1	-2.60818			1	0	IPTL-DvH1-O18-WT_O16-07_T3_protein_output.tsv	-0.817399	5	3	-3.05297	0.82959	0.478964	0.186437	1.7066	IPTL-DvH1-O18-WT_O16-07_T4_protein_output.tsv	-1.22168	2	2	-1.74992	2.63658
VIMSS207894	VIMSS207894	hdrB heterodisulfide reductase, B subunit (TIGR) [Desulfovibrio vulgaris Hildenborough]	1	0	0	0	0.573238	1.80183	0.318142	0.159071	5.04729	3	0.127641	0.894008	719	108	IPTL-DvH1-O18-WT_O16-07_T1_protein_output.tsv	-1.33429	6	1	-2.17462	0.307999	0.307999	0.144424	4.33211	IPTL-DvH1-O18-WT_O16-07_T2_protein_output.tsv	-0.0809589	4	2	-1.37605	0.706734	0.499736	0.886191	0.162003	IPTL-DvH1-O18-WT_O16-07_T3_protein_output.tsv	-0.238733	6	1	-2.47431	0.358956	0.358956	0.626368	0.665076	IPTL-DvH1-O18-WT_O16-07_T4_protein_output.tsv	0.016901	1	1	-0.511343
VIMSS208031	VIMSS208031	pheS phenylalanyl-tRNA synthetase, alpha subunit (TIGR) [Desulfovibrio vulgaris Hildenborough]	0	1	0	0.0113022	0.577437	1.74106	0.331658	0.165829	12.0087	3	0.0222442	1.65278	276									1	0	IPTL-DvH1-O18-WT_O16-07_T2_protein_output.tsv	-0.114635	1	1	-1.40972			1	0	IPTL-DvH1-O18-WT_O16-07_T3_protein_output.tsv	-1.13311	2	2	-3.36868	0.823728	0.582464	0.191145	1.94537	IPTL-DvH1-O18-WT_O16-07_T4_protein_output.tsv	-0.430109	8	5	-0.958353	0.772926
VIMSS206456	VIMSS206456	DVU1022 SUF system FeS assembly ATPase SufC, putative (TIGR) [Desulfovibrio vulgaris Hildenborough]	0	0	0	0.0286241	0.599434	0.624229	0.960279	0.480139	2.69988	3	0.118113	0.927703	699		IPTL-DvH1-O18-WT_O16-07_T1_protein_output.tsv	-0.378697	4	3	-1.21903	0.798996	0.4613	0.471842	0.820934								1	0	IPTL-DvH1-O18-WT_O16-07_T3_protein_output.tsv	0.00373392	2	2	-2.23184	0.602533	0.426055	0.993803	0.00876393
MsrA	VIMSS207455	msrA peptide methionine sulfoxide reductase MsrA (TIGR) [Desulfovibrio vulgaris Hildenborough]	0	1	1	0.00671581	0.63941	7.67892	0.0832683	0.0416342	15.5165	3	0.00642828	2.19191	164									1	0	IPTL-DvH1-O18-WT_O16-07_T2_protein_output.tsv	-0.710847	2	1	-2.00594	0.0546773	0.0546773	0.0488716	13.0008	IPTL-DvH1-O18-WT_O16-07_T3_protein_output.tsv	-0.37434	2	1	-2.60992	0.043937	0.043937	0.0743809	8.51993	IPTL-DvH1-O18-WT_O16-07_T4_protein_output.tsv	0.459966	1	1	-0.0682774
VIMSS206759	VIMSS206759	rpsH ribosomal protein S8 (TIGR) [Desulfovibrio vulgaris Hildenborough]	0	1	0	0.00925471	0.678303	3.36655	0.201483	0.100741	13.5851	3	0.012943	1.88797	226		IPTL-DvH1-O18-WT_O16-07_T1_protein_output.tsv	1.03141	3	1	0.191076	0.913422	0.913422	0.461426	1.12917								1	0								1	0	IPTL-DvH1-O18-WT_O16-07_T4_protein_output.tsv	-3.35197	8	2	-3.88021	1.09563
VIMSS208033	VIMSS208033	rpmI ribosomal protein L35 (TIGR) [Desulfovibrio vulgaris Hildenborough]	0	0	0	0.0249795	0.689139	1.52286	0.45253	0.226265	6.92701	3	0.093927	1.02721	610		IPTL-DvH1-O18-WT_O16-07_T1_protein_output.tsv	-0.230899	1	1	-1.07123			1	0	IPTL-DvH1-O18-WT_O16-07_T2_protein_output.tsv	-1.85358	2	1	-3.14866	0.294179	0.294179	0.100201	6.30085								1	0	IPTL-DvH1-O18-WT_O16-07_T4_protein_output.tsv	-1.37886	4	2	-1.90711	1.67409
UbiE	VIMSS209030	DVU0101 methlytransferase, UbiE/COQ5 family (TIGR) [Desulfovibrio vulgaris Hildenborough]	0	1	1	0.00622441	0.713631	4.19305	0.170194	0.085097	15.91	3	0.00555139	2.2556	152		IPTL-DvH1-O18-WT_O16-07_T1_protein_output.tsv	-1.6096	2	1	-2.44993	0.208406	0.208406	0.0819713	7.7234								1	0	IPTL-DvH1-O18-WT_O16-07_T3_protein_output.tsv	-0.617089	1	1	-2.85266			1	0	IPTL-DvH1-O18-WT_O16-07_T4_protein_output.tsv	0.290975	3	2	-0.237269	0.111778
VIMSS207136	VIMSS207136	tpiA triosephosphate isomerase (TIGR) [Desulfovibrio vulgaris Hildenborough]	0	0	0	0.0292793	0.722975	1.12726	0.641354	0.320677	5.14985	3	0.126239	0.898806	715		IPTL-DvH1-O18-WT_O16-07_T1_protein_output.tsv	-1.35593	1	1	-2.19626			1	0								1	0	IPTL-DvH1-O18-WT_O16-07_T3_protein_output.tsv	-1.26061	2	1	-3.49618	0.275949	0.275949	0.137193	4.56826	IPTL-DvH1-O18-WT_O16-07_T4_protein_output.tsv	-1.13747	3	2	-1.66572	2.33897
VIMSS207230	VIMSS207230	thiH thiH protein, putative (TIGR) [Desulfovibrio vulgaris Hildenborough]	0	1	0	0.0135545	0.75628	1.79778	0.420674	0.210337	10.859	3	0.0323186	1.49055	331		IPTL-DvH1-O18-WT_O16-07_T1_protein_output.tsv	-1.92212	1	1	-2.76245			1	0	IPTL-DvH1-O18-WT_O16-07_T2_protein_output.tsv	-1.51383	1	1	-2.80891			1	0	IPTL-DvH1-O18-WT_O16-07_T3_protein_output.tsv	-0.443916	4	3	-2.67949	0.792699	0.457665	0.403612	0.969958	IPTL-DvH1-O18-WT_O16-07_T4_protein_output.tsv	-0.303567	4	2	-0.831811	1.00023
VIMSS208836	VIMSS208836	deaD ATP-dependent RNA helicase, DEAD/DEAH family (TIGR) [Desulfovibrio vulgaris Hildenborough]	0	0	0	0.0192056	0.793221	2.81787	0.281497	0.140748	8.74737	3	0.0602793	1.21983	469		IPTL-DvH1-O18-WT_O16-07_T1_protein_output.tsv	-0.440224	3	2	-1.28055	0.642418	0.454258	0.434726	0.969104	IPTL-DvH1-O18-WT_O16-07_T2_protein_output.tsv	-0.801537	2	2	-2.09663	1.07053	0.756979	0.400651	1.05886								1	0	IPTL-DvH1-O18-WT_O16-07_T4_protein_output.tsv	-0.356741	1	1	-0.884985
VIMSS208015	VIMSS208015	rplM ribosomal protein L13 (TIGR) [Desulfovibrio vulgaris Hildenborough]	0	0	0	0.0185094	0.812771	1.39213	0.583832	0.291916	9.06277	3	0.0552645	1.25755	452		IPTL-DvH1-O18-WT_O16-07_T1_protein_output.tsv	-0.823123	1	1	-1.66345			1	0	IPTL-DvH1-O18-WT_O16-07_T2_protein_output.tsv	-0.741157	1	1	-2.03624			1	0	IPTL-DvH1-O18-WT_O16-07_T3_protein_output.tsv	-0.888401	3	3	-3.12398	1.28721	0.74317	0.317803	1.19542	IPTL-DvH1-O18-WT_O16-07_T4_protein_output.tsv	-1.38061	3	2	-1.90886	1.00684
VIMSS207986	VIMSS207986	Protein-coding gene hypothetical protein (TIGR) [Desulfovibrio vulgaris Hildenborough]	0	0	0	0.0257166	0.829233	1.32018	0.628122	0.314061	6.84179	3	0.0956189	1.01946	628		IPTL-DvH1-O18-WT_O16-07_T1_protein_output.tsv	0.567766	2	1	-0.272565	0.278606	0.278606	0.290416	2.03788								1	0	IPTL-DvH1-O18-WT_O16-07_T3_protein_output.tsv	-0.108321	2	2	-2.3439	0.135187	0.0955919	0.374703	1.13316	IPTL-DvH1-O18-WT_O16-07_T4_protein_output.tsv	-2.08613	4	2	-2.61437	2.13031
VIMSS206650	VIMSS206650	rpmB ribosomal protein L28 (TIGR) [Desulfovibrio vulgaris Hildenborough]	0	1	0	0.0154382	0.963629	2.13394	0.451572	0.225786	10.2051	3	0.0395825	1.4025	377		IPTL-DvH1-O18-WT_O16-07_T1_protein_output.tsv	-1.7105	3	2	-2.55083	1.29782	0.917698	0.203353	1.86391	IPTL-DvH1-O18-WT_O16-07_T2_protein_output.tsv	-1.73569	1	1	-3.03078			1	0	IPTL-DvH1-O18-WT_O16-07_T3_protein_output.tsv	0.0432276	1	1	-2.19235			1	0	IPTL-DvH1-O18-WT_O16-07_T4_protein_output.tsv	-0.34094	3	2	-0.869184	0.610503
VIMSS207117	VIMSS207117	DVU1658 transaldolase, putative (TIGR) [Desulfovibrio vulgaris Hildenborough]	0	0	0	0.0285422	0.972048	1.05097	0.924906	0.462453	5.79213	3	0.115828	0.936188	697		IPTL-DvH1-O18-WT_O16-07_T1_protein_output.tsv	-0.899674	3	2	-1.74	2.13315	1.50837	0.611391	0.596456	IPTL-DvH1-O18-WT_O16-07_T2_protein_output.tsv	1.92316	1	1	0.628075			1	0	IPTL-DvH1-O18-WT_O16-07_T3_protein_output.tsv	0.572531	1	1	-1.66304			1	0	IPTL-DvH1-O18-WT_O16-07_T4_protein_output.tsv	-1.3271	6	2	-1.85534	1.69983
AtpC	VIMSS206201	atpC ATP synthase, F1 epsilon subunit (TIGR) [Desulfovibrio vulgaris Hildenborough]	1	1	1	1	1.17011	4.44482	0.263253	0.131627	16.6363	3	0.00422152	2.37453	129	31	IPTL-DvH1-O18-WT_O16-07_T1_protein_output.tsv	0.13658	4	1	-0.703751	0.33406	0.33406	0.75292	0.40885								1	0	IPTL-DvH1-O18-WT_O16-07_T3_protein_output.tsv	-1.09652	2	2	-3.33209	0.190292	0.134557	0.0147266	8.1491	IPTL-DvH1-O18-WT_O16-07_T4_protein_output.tsv	-2.51361	4	2	-3.04185	0.536274
VIMSS207423	VIMSS207423	proA gamma-glutamyl phosphate reductase (TIGR) [Desulfovibrio vulgaris Hildenborough]	0	0	0	0.0265356	1.33914	5.51604	0.242772	0.121386	6.65048	3	0.0994152	1.00255	648		IPTL-DvH1-O18-WT_O16-07_T1_protein_output.tsv	-0.237371	1	1	-1.0777			1	0								1	0	IPTL-DvH1-O18-WT_O16-07_T3_protein_output.tsv	-0.0354684	2	2	-2.27104	0.630994	0.44618	0.943878	0.0794935	IPTL-DvH1-O18-WT_O16-07_T4_protein_output.tsv	-0.445732	2	1	-0.973976	2.15806
AcpP	VIMSS206644	acpP acyl carrier protein (TIGR) [Desulfovibrio vulgaris Hildenborough]	0	1	1	0.00741196	1.37342	4.23306	0.324449	0.162225	14.921	3	0.00800618	2.09657	181		IPTL-DvH1-O18-WT_O16-07_T1_protein_output.tsv	-0.986088	3	2	-1.82642	0.834989	0.590426	0.236845	1.67013	IPTL-DvH1-O18-WT_O16-07_T2_protein_output.tsv	-1.49399	1	1	-2.78908			1	0	IPTL-DvH1-O18-WT_O16-07_T3_protein_output.tsv	-1.58859	3	2	-3.82416	0.495506	0.350375	0.0453615	4.53396	IPTL-DvH1-O18-WT_O16-07_T4_protein_output.tsv	-1.83463	2	1	-2.36288	0.154701
VIMSS206176	VIMSS206176	DVU0750 methyl-accepting chemotaxis protein (TIGR) [Desulfovibrio vulgaris Hildenborough]	0	0	0	0.021294	1.39153	1.38589	1.00407	0.502035	8.00596	3	0.0731535	1.13577	520		IPTL-DvH1-O18-WT_O16-07_T1_protein_output.tsv	-1.90835	1	1	-2.74868			1	0	IPTL-DvH1-O18-WT_O16-07_T2_protein_output.tsv	-2.05819	3	2	-3.35328	1.05296	0.744558	0.10974	2.76432	IPTL-DvH1-O18-WT_O16-07_T3_protein_output.tsv	-1.11446	2	2	-3.35004	1.1311	0.799812	0.298153	1.3934	IPTL-DvH1-O18-WT_O16-07_T4_protein_output.tsv	-0.614951	2	2	-1.14319	1.2484
Fld	VIMSS208179	fld flavodoxin, iron-repressed (Dmitry Rodionov) [Desulfovibrio vulgaris Hildenborough]	1	1	1	1	-3.92364	7.26824	0.539833	0.269917	16.766	2	0.000958704	3.01832	59	16	IPTL-DvH1-O18-WT_O16-07_T1_protein_output.tsv	1.01837	1	1	0.178042			1	0	IPTL-DvH1-O18-WT_O16-07_T2_protein_output.tsv	-0.396208	1	1	-1.6913			1	0	IPTL-DvH1-O18-WT_O16-07_T3_protein_output.tsv	4.39574	4	2	2.16017	0.414259	0.292925	0.0044113	15.0064	IPTL-DvH1-O18-WT_O16-07_T4_protein_output.tsv	5.6483	3	2	5.12005	1.89333
VIMSS207581	VIMSS207581	DVU2105 hypothetical protein (TIGR) [Desulfovibrio vulgaris Hildenborough]	0	1	1	0.00761671	-3.67089	5.76131	0.637162	0.318581	11.6082	2	0.00875008	2.05799	186									1	0	IPTL-DvH1-O18-WT_O16-07_T2_protein_output.tsv	5.52355	3	1	4.22847	0.600429	0.600429	0.068932	9.19935								1	0	IPTL-DvH1-O18-WT_O16-07_T4_protein_output.tsv	2.50579	4	2	1.97754	0.766521
VIMSS209160	VIMSS209160	DVU0227 conserved hypothetical protein (TIGR) [Desulfovibrio vulgaris Hildenborough]	0	1	0	0.0113841	-1.98839	4.56351	0.435715	0.217857	9.23914	2	0.0227676	1.64268	278		IPTL-DvH1-O18-WT_O16-07_T1_protein_output.tsv	1.71125	1	1	0.870916			1	0								1	0								1	0	IPTL-DvH1-O18-WT_O16-07_T4_protein_output.tsv	1.95818	7	2	1.42993	1.84552
VIMSS208445	VIMSS208445	gpm phosphoglycerate mutase (TIGR) [Desulfovibrio vulgaris Hildenborough]	0	1	0	0.0104013	-1.96572	15.0245	0.130834	0.0654172	9.9479	2	0.0171993	1.76449	254		IPTL-DvH1-O18-WT_O16-07_T1_protein_output.tsv	3.98653	1	1	3.1462			1	0								1	0								1	0	IPTL-DvH1-O18-WT_O16-07_T4_protein_output.tsv	0.796007	2	1	0.267763	0.564737
VIMSS206902	VIMSS206902	DVU1458 chemotaxis protein CheZ, putative (TIGR) [Desulfovibrio vulgaris Hildenborough]	0	1	0	0.00941851	-1.75031	2.17817	0.80357	0.401785	10.6107	2	0.0131704	1.8804	230		IPTL-DvH1-O18-WT_O16-07_T1_protein_output.tsv	2.0987	2	2	1.25837	0.705362	0.498767	0.0521047	4.20779	IPTL-DvH1-O18-WT_O16-07_T2_protein_output.tsv	1.23068	1	1	-0.0644093			1	0	IPTL-DvH1-O18-WT_O16-07_T3_protein_output.tsv	1.28933	1	1	-0.946249			1	0	IPTL-DvH1-O18-WT_O16-07_T4_protein_output.tsv	0.475648	1	1	-0.0525959
VIMSS207390	VIMSS207390	hynB-1 periplasmic [NiFe] hydrogenase, small subunit, isozyme 1 (TIGR) [Desulfovibrio vulgaris Hildenborough]	1	0	0	0	-1.50108	1.2759	1.17648	0.588242	3.22682	2	0.160701	0.79398	749	112	IPTL-DvH1-O18-WT_O16-07_T1_protein_output.tsv	2.45385	1	1	1.61352			1	0								1	0								1	0	IPTL-DvH1-O18-WT_O16-07_T4_protein_output.tsv	0.0965223	4	2	-0.431722	0.824707
VIMSS208026	VIMSS208026	pgk phosphoglycerate kinase (TIGR) [Desulfovibrio vulgaris Hildenborough]	0	1	0	0.0143325	-1.49918	5.24695	0.285723	0.142862	8.0186	2	0.0363765	1.43918	350		IPTL-DvH1-O18-WT_O16-07_T1_protein_output.tsv	1.18791	1	1	0.347583			1	0	IPTL-DvH1-O18-WT_O16-07_T2_protein_output.tsv	-0.684954	2	1	-1.98004	0.368959	0.368959	0.314552	1.85645	IPTL-DvH1-O18-WT_O16-07_T3_protein_output.tsv	0.828779	1	1	-1.4068			1	0
VIMSS207316	VIMSS207316	DVU1850 CBS domain protein (TIGR) [Desulfovibrio vulgaris Hildenborough]	0	1	0	0.0131859	-1.39763	2.77296	0.504022	0.252011	8.4784	2	0.0305628	1.51481	322									1	0								1	0	IPTL-DvH1-O18-WT_O16-07_T3_protein_output.tsv	-0.0413348	1	1	-2.27691			1	0	IPTL-DvH1-O18-WT_O16-07_T4_protein_output.tsv	0.639881	2	2	0.111637	3.0185
VIMSS209103	VIMSS209103	DVU0170 methyl-accepting chemotaxis protein (TIGR) [Desulfovibrio vulgaris Hildenborough]	0	1	1	0.00454545	-1.37215	2.46354	0.556984	0.278492	13.9229	2	0.00329879	2.48165	111	108	IPTL-DvH1-O18-WT_O16-07_T1_protein_output.tsv	2.20465	4	3	1.36432	0.39616	0.228723	0.00237031	9.63895	IPTL-DvH1-O18-WT_O16-07_T2_protein_output.tsv	0.734868	1	1	-0.56022			1	0	IPTL-DvH1-O18-WT_O16-07_T3_protein_output.tsv	1.02227	1	1	-1.21331			1	0	IPTL-DvH1-O18-WT_O16-07_T4_protein_output.tsv	1.07358	14	4	0.545332	2.28098
VIMSS209173	VIMSS209173	Protein-coding gene hypothetical protein (TIGR) [Desulfovibrio vulgaris Hildenborough]	0	0	0	0.0317363	-1.25643	0.390768	3.21528	1.60764	2.2219	2	0.182888	0.737815	775		IPTL-DvH1-O18-WT_O16-07_T1_protein_output.tsv	1.18315	2	2	0.342818	1.71204	1.2106	0.431476	0.977326	IPTL-DvH1-O18-WT_O16-07_T2_protein_output.tsv	3.31273	1	1	2.01764			1	0	IPTL-DvH1-O18-WT_O16-07_T3_protein_output.tsv	1.01908	1	1	-1.2165			1	0	IPTL-DvH1-O18-WT_O16-07_T4_protein_output.tsv	0.139002	2	1	-0.389242	0.356086
VIMSS207446	VIMSS207446	Protein-coding gene methyl-accepting chemotaxis protein (TIGR) [Desulfovibrio vulgaris Hildenborough]	0	0	0	0.0224406	-1.14122	1.41761	0.805027	0.402513	5.80623	2	0.079621	1.09897	548		IPTL-DvH1-O18-WT_O16-07_T1_protein_output.tsv	0.242997	4	3	-0.597333	1.50879	0.871099	0.798404	0.278955								1	0	IPTL-DvH1-O18-WT_O16-07_T3_protein_output.tsv	1.30022	1	1	-0.935356			1	0	IPTL-DvH1-O18-WT_O16-07_T4_protein_output.tsv	-1.5538	1	1	-2.08204
CheA	VIMSS408349	cheA-3 chemotaxis protein CheA (TIGR) [Desulfovibrio vulgaris Hildenborough]	0	1	1	0.00745291	-1.11617	3.01506	0.370198	0.185099	11.7793	2	0.00815107	2.08879	182									1	0								1	0								1	0	IPTL-DvH1-O18-WT_O16-07_T4_protein_output.tsv	0.682902	5	4	0.154658	1.3957
VIMSS207577	VIMSS207577	DVU2101 conserved hypothetical protein (TIGR) [Desulfovibrio vulgaris Hildenborough]	0	1	1	0.00614251	-1.09215	5.10859	0.213788	0.106894	12.7457	2	0.0054401	2.26439	150		IPTL-DvH1-O18-WT_O16-07_T1_protein_output.tsv	0.663096	3	2	-0.177235	0.116791	0.0825834	0.015159	8.02941	IPTL-DvH1-O18-WT_O16-07_T2_protein_output.tsv	1.55463	1	1	0.259543			1	0	IPTL-DvH1-O18-WT_O16-07_T3_protein_output.tsv	1.492	3	1	-0.743579	0.266738	0.266738	0.112625	5.59349	IPTL-DvH1-O18-WT_O16-07_T4_protein_output.tsv	0.717317	1	1	0.189073
VIMSS206389	VIMSS206389	rpsR ribosomal protein S18 (TIGR) [Desulfovibrio vulgaris Hildenborough]	0	1	0	0.0117527	-1.08759	6.29913	0.172658	0.086329	9.08777	2	0.0241553	1.61699	287		IPTL-DvH1-O18-WT_O16-07_T1_protein_output.tsv	1.30408	2	1	0.463753	0.100962	0.100962	0.0491891	12.9165								1	0								1	0	IPTL-DvH1-O18-WT_O16-07_T4_protein_output.tsv	1.08345	2	1	0.555202	0.382671
VIMSS208820	VIMSS208820	DVU3293 thiamine pyrophosphate-requiring enzyme (TIGR) [Desulfovibrio vulgaris Hildenborough]	0	1	0	0.00986896	-0.97443	2.77772	0.350802	0.175401	10.3175	2	0.0148286	1.8289	241		IPTL-DvH1-O18-WT_O16-07_T1_protein_output.tsv	0.880702	2	2	0.0403715	0.282303	0.199618	0.047726	4.41193								1	0	IPTL-DvH1-O18-WT_O16-07_T3_protein_output.tsv	0.9372	3	2	-1.29838	0.507009	0.35851	0.120456	2.61416
VIMSS208769	VIMSS208769	DVU3246 RND efflux system, outer membrane protein, NodT family (TIGR) [Desulfovibrio vulgaris Hildenborough]	0	0	0	0.0194922	-0.890304	2.38117	0.373894	0.186947	6.57659	2	0.0613554	1.21215	476		IPTL-DvH1-O18-WT_O16-07_T1_protein_output.tsv	0.863351	2	1	0.02302	0.163652	0.163652	0.119259	5.27554	IPTL-DvH1-O18-WT_O16-07_T2_protein_output.tsv	0.00466963	1	1	-1.29042			1	0	IPTL-DvH1-O18-WT_O16-07_T3_protein_output.tsv	1.14339	2	1	-1.09219	0.612105	0.612105	0.312911	1.86796	IPTL-DvH1-O18-WT_O16-07_T4_protein_output.tsv	1.32367	1	1	0.795428
VIMSS208698	VIMSS208698	DVU3177 hypothetical protein (TIGR) [Desulfovibrio vulgaris Hildenborough]	0	1	1	0.00573301	-0.855709	15.0612	0.0568155	0.0284077	12.959	2	0.00497158	2.30351	140		IPTL-DvH1-O18-WT_O16-07_T1_protein_output.tsv	0.468782	3	1	-0.371549	0.0595906	0.0595906	0.0804941	7.86671	IPTL-DvH1-O18-WT_O16-07_T2_protein_output.tsv	0.942909	2	1	-0.352179	0.0282447	0.0282447	0.0190642	33.3835	IPTL-DvH1-O18-WT_O16-07_T3_protein_output.tsv	1.84209	1	1	-0.393483			1	0
VIMSS206749	VIMSS206749	rpsS ribosomal protein S19 (TIGR) [Desulfovibrio vulgaris Hildenborough]	0	0	0	0.0191646	-0.806844	2.02826	0.3978	0.1989	6.6434	2	0.0599425	1.22226	468		IPTL-DvH1-O18-WT_O16-07_T1_protein_output.tsv	0.837279	1	1	-0.00305197			1	0								1	0	IPTL-DvH1-O18-WT_O16-07_T3_protein_output.tsv	0.066816	1	1	-2.16876			1	0	IPTL-DvH1-O18-WT_O16-07_T4_protein_output.tsv	-0.180398	5	3	-0.708642	1.3152
VIMSS206682	VIMSS206682	DVU1243 conserved hypothetical protein (TIGR) [Desulfovibrio vulgaris Hildenborough]	0	0	0	0.031122	-0.803944	0.861058	0.93367	0.466835	2.71217	2	0.174709	0.757683	760									1	0								1	0	IPTL-DvH1-O18-WT_O16-07_T3_protein_output.tsv	0.356692	1	1	-1.87888			1	0	IPTL-DvH1-O18-WT_O16-07_T4_protein_output.tsv	1.24286	3	1	0.714612	0.882903
VIMSS208501	VIMSS208501	pspA phage shock protein A (TIGR) [Desulfovibrio vulgaris Hildenborough]	0	0	0	0.0253071	-0.801792	1.80492	0.444225	0.222113	5.25293	2	0.0949909	1.02232	618		IPTL-DvH1-O18-WT_O16-07_T1_protein_output.tsv	0.0599048	1	1	-0.780426			1	0								1	0	IPTL-DvH1-O18-WT_O16-07_T3_protein_output.tsv	1.19328	1	1	-1.0423			1	0	IPTL-DvH1-O18-WT_O16-07_T4_protein_output.tsv	1.18079	7	2	0.652542	0.518213
VIMSS207147	VIMSS207147	DVU1688 1-acyl-sn-glycerol-3-phosphate acyltransferase, putative (TIGR) [Desulfovibrio vulgaris Hildenborough]	0	1	0	0.0111384	-0.792875	5.85267	0.135472	0.0677362	9.50299	2	0.0205235	1.68775	272		IPTL-DvH1-O18-WT_O16-07_T1_protein_output.tsv	1.00444	2	1	0.164113	0.0999311	0.0999311	0.0631289	10.0514								1	0	IPTL-DvH1-O18-WT_O16-07_T3_protein_output.tsv	0.666474	1	1	-1.5691			1	0	IPTL-DvH1-O18-WT_O16-07_T4_protein_output.tsv	0.644507	2	1	0.116263	0.140712
Acr	VIMSS208772	DVU3248 AcrB/AcrD/AcrF family protein (TIGR) [Desulfovibrio vulgaris Hildenborough]	0	1	1	0.0027027	-0.782855	6.49397	0.120551	0.0602755	16.2471	2	0.00120419	2.91931	66	63	IPTL-DvH1-O18-WT_O16-07_T1_protein_output.tsv	0.360954	1	1	-0.479377			1	0	IPTL-DvH1-O18-WT_O16-07_T2_protein_output.tsv	0.666811	2	1	-0.628278	0.141373	0.141373	0.133002	4.71669	IPTL-DvH1-O18-WT_O16-07_T3_protein_output.tsv	1.00085	3	3	-1.23472	0.176109	0.101677	0.00222904	9.84349
VIMSS208550	VIMSS208550	DVU3035 methyl-accepting chemotaxis protein, putative (TIGR) [Desulfovibrio vulgaris Hildenborough]	0	1	0	0.0107699	-0.764272	2.66446	0.286839	0.14342	9.83956	2	0.017959	1.74572	263		IPTL-DvH1-O18-WT_O16-07_T1_protein_output.tsv	-0.709983	5	3	-1.55031	0.603883	0.348652	0.134516	2.03637								1	0								1	0	IPTL-DvH1-O18-WT_O16-07_T4_protein_output.tsv	2.40058	4	2	1.87234	0.824874
VIMSS207818	VIMSS207818	DVU2331 Smr family protein (TIGR) [Desulfovibrio vulgaris Hildenborough]	0	1	0	0.0128993	-0.759055	2.08838	0.363466	0.181733	8.55766	2	0.0296499	1.52798	315		IPTL-DvH1-O18-WT_O16-07_T1_protein_output.tsv	0.347765	1	1	-0.492566			1	0	IPTL-DvH1-O18-WT_O16-07_T2_protein_output.tsv	-0.427038	3	2	-1.72213	0.306998	0.21708	0.188043	1.96719								1	0	IPTL-DvH1-O18-WT_O16-07_T4_protein_output.tsv	1.75145	4	3	1.2232	1.12299
VIMSS207568	VIMSS207568	thiH thiH protein (TIGR) [Desulfovibrio vulgaris Hildenborough]	0	0	0	0.0303849	-0.75749	1.05479	0.718139	0.35907	3.58298	2	0.149331	0.82585	742									1	0								1	0								1	0	IPTL-DvH1-O18-WT_O16-07_T4_protein_output.tsv	0.306045	2	2	-0.222199	1.01462
VIMSS209020	VIMSS209020	DVU0091 conserved hypothetical protein (TIGR) [Desulfovibrio vulgaris Hildenborough]	0	1	0	0.0170352	-0.706843	1.60511	0.44037	0.220185	7.24937	2	0.0483125	1.31594	416		IPTL-DvH1-O18-WT_O16-07_T1_protein_output.tsv	1.03676	2	1	0.196429	0.868015	0.868015	0.443748	1.1944								1	0	IPTL-DvH1-O18-WT_O16-07_T3_protein_output.tsv	0.506414	1	1	-1.72916			1	0	IPTL-DvH1-O18-WT_O16-07_T4_protein_output.tsv	-1.91598	1	1	-2.44422
VIMSS207247	VIMSS207247	DVU1782 iron-sulfur cluster-binding protein (TIGR) [Desulfovibrio vulgaris Hildenborough]	1	0	0	0	-0.685953	1.43563	0.477806	0.238903	5.62589	2	0.0844276	1.07352	567	85	IPTL-DvH1-O18-WT_O16-07_T1_protein_output.tsv	0.887882	2	2	0.0475507	0.409677	0.289686	0.0919962	3.06498	IPTL-DvH1-O18-WT_O16-07_T2_protein_output.tsv	0.631113	2	2	-0.663975	1.70299	1.2042	0.652504	0.524095	IPTL-DvH1-O18-WT_O16-07_T3_protein_output.tsv	0.391775	1	1	-1.8438			1	0
VIMSS207487	VIMSS207487	fprA-1 metallo-beta-lactamase family protein (TIGR) [Desulfovibrio vulgaris Hildenborough]	1	0	0	0	-0.684323	1.1569	0.591517	0.295759	5.19216	2	0.0967889	1.01417	633	97	IPTL-DvH1-O18-WT_O16-07_T1_protein_output.tsv	0.559085	2	1	-0.281246	0.324209	0.324209	0.334546	1.72446								1	0	IPTL-DvH1-O18-WT_O16-07_T3_protein_output.tsv	-0.0918098	1	1	-2.32738			1	0	IPTL-DvH1-O18-WT_O16-07_T4_protein_output.tsv	-0.655886	1	1	-1.18413
VIMSS206427	VIMSS206427	DVU0995 ThiJ/PfpI family protein (TIGR) [Desulfovibrio vulgaris Hildenborough]	0	0	0	0.0264128	-0.636978	2.45196	0.259784	0.129892	5.11808	2	0.0990079	1.00433	645		IPTL-DvH1-O18-WT_O16-07_T1_protein_output.tsv	1.27338	2	1	0.43305	0.224138	0.224138	0.11092	5.68124								1	0								1	0	IPTL-DvH1-O18-WT_O16-07_T4_protein_output.tsv	-0.237755	2	2	-0.765998	0.749438
VIMSS208077	VIMSS208077	DVU2579 TPR domain protein (TIGR) [Desulfovibrio vulgaris Hildenborough]	0	0	0	0.0289926	-0.57529	0.250393	2.29755	1.14877	0.684897	2	0.121574	0.915158	708									1	0								1	0								1	0	IPTL-DvH1-O18-WT_O16-07_T4_protein_output.tsv	0.883721	2	1	0.355477	2.33527
VIMSS209357	VIMSS209357	DVU0421 agmatinase, putative (TIGR) [Desulfovibrio vulgaris Hildenborough]	0	1	0	0.0167076	-0.556182	1.96796	0.282618	0.141309	7.40612	2	0.0456365	1.34069	408		IPTL-DvH1-O18-WT_O16-07_T1_protein_output.tsv	1.17081	1	1	0.330477			1	0	IPTL-DvH1-O18-WT_O16-07_T2_protein_output.tsv	-0.0197422	3	2	-1.31483	0.110312	0.0780024	0.823832	0.253097	IPTL-DvH1-O18-WT_O16-07_T3_protein_output.tsv	1.15574	1	1	-1.07983			1	0	IPTL-DvH1-O18-WT_O16-07_T4_protein_output.tsv	0.826627	3	2	0.298384	0.206878
VIMSS209075	VIMSS209075	DVU0143 conserved hypothetical protein (TIGR) [Desulfovibrio vulgaris Hildenborough]	0	1	0	0.0157658	-0.512925	4.7363	0.108297	0.0541483	7.64408	2	0.041819	1.37863	385									1	0								1	0								1	0	IPTL-DvH1-O18-WT_O16-07_T4_protein_output.tsv	-0.130097	2	1	-0.658341	0.0516779
VIMSS207377	VIMSS207377	pdxJ pyridoxal phosphate biosynthetic protein PdxJ (TIGR) [Desulfovibrio vulgaris Hildenborough]	0	0	0	0.0181818	-0.506867	3.51729	0.144107	0.0720535	6.9986	2	0.0528718	1.27678	444		IPTL-DvH1-O18-WT_O16-07_T1_protein_output.tsv	1.32774	2	1	0.487405	0.141743	0.141743	0.067706	9.36723	IPTL-DvH1-O18-WT_O16-07_T2_protein_output.tsv	0.246718	1	1	-1.04837			1	0	IPTL-DvH1-O18-WT_O16-07_T3_protein_output.tsv	-0.431763	1	1	-2.66734			1	0	IPTL-DvH1-O18-WT_O16-07_T4_protein_output.tsv	0.285387	2	1	-0.242857	0.240903
VIMSS207386	VIMSS207386	hysB periplasmic [NiFeSe] hydrogenase, small subunit (TIGR) [Desulfovibrio vulgaris Hildenborough]	1	0	0	0	-0.504475	1.66047	0.303815	0.151908	5.54339	2	0.0866929	1.06202	577	88	IPTL-DvH1-O18-WT_O16-07_T1_protein_output.tsv	0.944419	5	2	0.104088	1.13354	0.801533	0.359894	1.17827								1	0	IPTL-DvH1-O18-WT_O16-07_T3_protein_output.tsv	-0.917268	1	1	-3.15284			1	0	IPTL-DvH1-O18-WT_O16-07_T4_protein_output.tsv	-0.426751	3	1	-0.954995	0.119501
VIMSS208766	VIMSS208766	dnaJ dnaJ protein (TIGR) [Desulfovibrio vulgaris Hildenborough]	0	0	0	0.0298935	-0.451827	0.831418	0.543442	0.271721	3.98914	2	0.135703	0.867412	730		IPTL-DvH1-O18-WT_O16-07_T1_protein_output.tsv	0.669478	2	2	-0.170853	0.528989	0.374052	0.215376	1.7898								1	0	IPTL-DvH1-O18-WT_O16-07_T3_protein_output.tsv	-0.510627	1	1	-2.7462			1	0	IPTL-DvH1-O18-WT_O16-07_T4_protein_output.tsv	0.583615	4	2	0.0553715	1.47364
VIMSS207417	VIMSS207417	oorC pyruvate ferredoxin oxidoreductase, gamma subunit, putative (TIGR) [Desulfovibrio vulgaris Hildenborough]	1	0	0	0	-0.442743	0.724888	0.610775	0.305387	3.66994	2	0.146447	0.834318	740	110	IPTL-DvH1-O18-WT_O16-07_T1_protein_output.tsv	0.347318	2	2	-0.493013	1.54099	1.08965	0.78013	0.318743	IPTL-DvH1-O18-WT_O16-07_T2_protein_output.tsv	0.83088	1	1	-0.464208			1	0	IPTL-DvH1-O18-WT_O16-07_T3_protein_output.tsv	0.184746	1	1	-2.05083			1	0	IPTL-DvH1-O18-WT_O16-07_T4_protein_output.tsv	0.473099	2	2	-0.0551445	0.360502
VIMSS208568	VIMSS208568	DVU3053 conserved hypothetical protein (TIGR) [Desulfovibrio vulgaris Hildenborough]	0	1	0	0.0149468	-0.435089	2.12342	0.2049	0.10245	7.87435	2	0.0383938	1.41574	365		IPTL-DvH1-O18-WT_O16-07_T1_protein_output.tsv	0.112277	2	2	-0.728054	0.0593448	0.0419631	0.1159	2.67561								1	0	IPTL-DvH1-O18-WT_O16-07_T3_protein_output.tsv	0.649224	2	1	-1.58635	0.17572	0.17572	0.168277	3.69465	IPTL-DvH1-O18-WT_O16-07_T4_protein_output.tsv	-0.383064	1	1	-0.911308
VIMSS208401	VIMSS208401	DVU2892 conserved hypothetical protein (TIGR) [Desulfovibrio vulgaris Hildenborough]	0	1	1	0.000819001	-0.401241	1554.91	0.000258049	0.000129024	22.7993	2	6.3834e-05	4.19495	20	17	IPTL-DvH1-O18-WT_O16-07_T1_protein_output.tsv	0.576321	2	1	-0.26401	0.0619962	0.0619962	0.0682204	9.29606								1	0	IPTL-DvH1-O18-WT_O16-07_T3_protein_output.tsv	0.504752	2	1	-1.73082	0.000130159	0.000130159	0.000164163	3877.97	IPTL-DvH1-O18-WT_O16-07_T4_protein_output.tsv	-0.155938	1	1	-0.684182
VIMSS209210	VIMSS209210	DVU0276 conserved hypothetical protein (TIGR) [Desulfovibrio vulgaris Hildenborough]	0	0	0	0.0187142	-0.370819	4.69334	0.0790095	0.0395048	6.82091	2	0.056317	1.24936	457									1	0								1	0	IPTL-DvH1-O18-WT_O16-07_T3_protein_output.tsv	0.362177	2	1	-1.8734	0.033141	0.033141	0.0580921	10.9284	IPTL-DvH1-O18-WT_O16-07_T4_protein_output.tsv	0.891754	1	1	0.36351
VIMSS209572	VIMSS209572	ilvN-1 acetolactate synthase, small subunit (TIGR) [Desulfovibrio vulgaris Hildenborough]	0	0	0	0.0248157	-0.360483	1.86376	0.193417	0.0967083	5.31157	2	0.093276	1.03023	606		IPTL-DvH1-O18-WT_O16-07_T1_protein_output.tsv	2.06821	1	1	1.22788			1	0								1	0	IPTL-DvH1-O18-WT_O16-07_T3_protein_output.tsv	-1.66647	1	1	-3.90204			1	0	IPTL-DvH1-O18-WT_O16-07_T4_protein_output.tsv	-0.985318	2	2	-1.51356	1.92617
VIMSS208714	VIMSS208714	Protein-coding gene DNA-binding domain, excisionase family (TIGR) [Desulfovibrio vulgaris Hildenborough]	0	0	0	0.0314087	-0.344853	0.843351	0.408909	0.204454	2.53867	2	0.178353	0.748719	767		IPTL-DvH1-O18-WT_O16-07_T1_protein_output.tsv	-0.136039	2	1	-0.97637	0.30847	0.30847	0.735577	0.441012								1	0								1	0	IPTL-DvH1-O18-WT_O16-07_T4_protein_output.tsv	0.665448	3	2	0.137204	0.846623
VIMSS208557	VIMSS208557	DVU3042 lipoprotein, putative (TIGR) [Desulfovibrio vulgaris Hildenborough]	0	0	0	0.0215807	-0.302353	4.48355	0.0674361	0.0337181	5.97641	2	0.0752696	1.12338	527		IPTL-DvH1-O18-WT_O16-07_T1_protein_output.tsv	0.266912	1	1	-0.573419			1	0	IPTL-DvH1-O18-WT_O16-07_T2_protein_output.tsv	-0.980435	1	1	-2.27552			1	0	IPTL-DvH1-O18-WT_O16-07_T3_protein_output.tsv	0.209094	1	1	-2.02648			1	0	IPTL-DvH1-O18-WT_O16-07_T4_protein_output.tsv	0.906245	4	1	0.378001	0.0914075
VIMSS207028	VIMSS207028	hslV ATP-dependent protease hslV (TIGR) [Desulfovibrio vulgaris Hildenborough]	0	0	0	0.030344	-0.290829	1.07289	0.27107	0.135535	3.64861	2	0.147157	0.832218	741		IPTL-DvH1-O18-WT_O16-07_T1_protein_output.tsv	1.25719	1	1	0.416864			1	0	IPTL-DvH1-O18-WT_O16-07_T2_protein_output.tsv	-0.243905	2	1	-1.53899	0.0880562	0.0880562	0.220566	2.76988	IPTL-DvH1-O18-WT_O16-07_T3_protein_output.tsv	0.698019	2	1	-1.53756	1.55528	1.55528	0.731436	0.448805
VIMSS208250	VIMSS208250	DVU2744 high-affinity branched-chain amino acid ABC transporter, perisplasmic amino acid binding protein (TIGR) [Desulfovibrio vulgaris Hildenborough]	0	1	1	0.0022932	-0.28907	12.8972	0.0224135	0.0112067	17.4928	2	0.000695471	3.15772	56	53								1	0								1	0	IPTL-DvH1-O18-WT_O16-07_T3_protein_output.tsv	-0.348711	1	1	-2.58429			1	0	IPTL-DvH1-O18-WT_O16-07_T4_protein_output.tsv	-0.516794	3	2	-1.04504	0.394824
VIMSS207420	VIMSS207420	DVU1950 indolepyruvate ferredoxin oxidoreductase, beta subunit, putative (TIGR) [Desulfovibrio vulgaris Hildenborough]	1	1	0	0	-0.276851	3.65965	0.0756497	0.0378249	8.42949	2	0.0311388	1.5067	324	56	IPTL-DvH1-O18-WT_O16-07_T1_protein_output.tsv	0.830587	2	2	-0.0097443	0.169664	0.119971	0.0202322	6.92325								1	0								1	0	IPTL-DvH1-O18-WT_O16-07_T4_protein_output.tsv	-0.276884	2	2	-0.805128	0.988707
VIMSS207415	VIMSS207415	oorA pyruvate ferredoxin oxidoreductase, alpha subunit, putative (TIGR) [Desulfovibrio vulgaris Hildenborough]	1	0	0	0	-0.240764	0.926891	0.259754	0.129877	4.76801	2	0.10988	0.959083	683	104	IPTL-DvH1-O18-WT_O16-07_T1_protein_output.tsv	0.981799	2	2	0.141468	0.961504	0.679886	0.285547	1.44406	IPTL-DvH1-O18-WT_O16-07_T2_protein_output.tsv	-1.0745	2	1	-2.36959	0.596927	0.596927	0.322821	1.80005	IPTL-DvH1-O18-WT_O16-07_T3_protein_output.tsv	0.706913	1	1	-1.52866			1	0	IPTL-DvH1-O18-WT_O16-07_T4_protein_output.tsv	-1.49382	1	1	-2.02206
VIMSS208604	VIMSS208604	deaD ATP-dependent RNA helicase, DEAD/DEAH box family (TIGR) [Desulfovibrio vulgaris Hildenborough]	0	0	0	0.0317772	-0.223305	0.558848	0.399581	0.199791	2.06037	2	0.183858	0.735518	776		IPTL-DvH1-O18-WT_O16-07_T1_protein_output.tsv	-1.53703	1	1	-2.37736			1	0								1	0								1	0	IPTL-DvH1-O18-WT_O16-07_T4_protein_output.tsv	0.749313	2	1	0.221069	0.828302
VIMSS206126	VIMSS206126	glcB malate synthase G (TIGR) [Desulfovibrio vulgaris Hildenborough]	1	0	0	0	-0.223256	0.983066	0.227102	0.113551	5.22553	2	0.095799	1.01864	630	95	IPTL-DvH1-O18-WT_O16-07_T1_protein_output.tsv	0.0200087	1	1	-0.820322			1	0	IPTL-DvH1-O18-WT_O16-07_T2_protein_output.tsv	-0.0777517	2	1	-1.37284	0.107716	0.107716	0.601971	0.721822	IPTL-DvH1-O18-WT_O16-07_T3_protein_output.tsv	0.250267	3	3	-1.98531	0.20253	0.116931	0.121819	2.1403	IPTL-DvH1-O18-WT_O16-07_T4_protein_output.tsv	1.30021	1	1	0.771966
VIMSS207109	VIMSS207109	DVU1650 conserved hypothetical protein (TIGR) [Desulfovibrio vulgaris Hildenborough]	0	1	0	0.0125307	-0.214158	2.79491	0.0766243	0.0383122	8.76308	2	0.0273979	1.56228	306									1	0								1	0	IPTL-DvH1-O18-WT_O16-07_T3_protein_output.tsv	-0.0251718	1	1	-2.26075			1	0	IPTL-DvH1-O18-WT_O16-07_T4_protein_output.tsv	0.838293	2	2	0.310049	0.148374
VIMSS206953	VIMSS206953	DVU1507 hypothetical protein (TIGR) [Desulfovibrio vulgaris Hildenborough]	0	1	1	0.0028665	-0.210354	38.0359	0.00553042	0.00276521	16.05	2	0.00131279	2.88181	70	67								1	0								1	0								1	0	IPTL-DvH1-O18-WT_O16-07_T4_protein_output.tsv	0.609633	3	1	0.0813895	0.0333308
VIMSS208354	VIMSS208354	hit HIT family protein (TIGR) [Desulfovibrio vulgaris Hildenborough]	0	0	0	0.0310811	-0.193898	0.489293	0.396282	0.198141	1.36818	2	0.172579	0.763013	759									1	0	IPTL-DvH1-O18-WT_O16-07_T2_protein_output.tsv	0.673086	2	1	-0.622002	1.43591	1.43591	0.720945	0.468753	IPTL-DvH1-O18-WT_O16-07_T3_protein_output.tsv	-0.28529	2	1	-2.52086	0.559574	0.559574	0.699844	0.509833
VIMSS207907	VIMSS207907	DVU2416 conserved hypothetical protein (TIGR) [Desulfovibrio vulgaris Hildenborough]	0	0	0	0.0269451	-0.186912	2.47365	0.0755614	0.0377807	4.94411	2	0.104335	0.981572	658									1	0	IPTL-DvH1-O18-WT_O16-07_T2_protein_output.tsv	0.985605	1	1	-0.309483			1	0								1	0	IPTL-DvH1-O18-WT_O16-07_T4_protein_output.tsv	0.542375	3	1	0.0141308	0.101248
VIMSS206205	VIMSS206205	atpH ATP synthase, F1 delta subunit (TIGR) [Desulfovibrio vulgaris Hildenborough]	1	1	0	0	-0.181075	2.14977	0.08423	0.042115	7.85627	2	0.0386536	1.41281	367	61	IPTL-DvH1-O18-WT_O16-07_T1_protein_output.tsv	-1.03687	3	2	-1.8772	0.341445	0.241438	0.0501745	4.29457								1	0	IPTL-DvH1-O18-WT_O16-07_T3_protein_output.tsv	0.987879	1	1	-1.2477			1	0	IPTL-DvH1-O18-WT_O16-07_T4_protein_output.tsv	0.499323	2	2	-0.0289209	0.652431
VIMSS206221	VIMSS206221	fabI enoyl-(acyl-carrier-protein) reductase (TIGR) [Desulfovibrio vulgaris Hildenborough]	0	0	0	0.0300983	-0.17193	1.14968	0.149546	0.0747728	3.81088	2	0.141724	0.848557	735		IPTL-DvH1-O18-WT_O16-07_T1_protein_output.tsv	0.512566	5	2	-0.327765	0.40325	0.285141	0.214069	1.79759								1	0	IPTL-DvH1-O18-WT_O16-07_T3_protein_output.tsv	0.100759	3	2	-2.13482	0.314509	0.222391	0.694904	0.453073	IPTL-DvH1-O18-WT_O16-07_T4_protein_output.tsv	-1.31773	1	1	-1.84598
VIMSS206122	VIMSS206122	rfbC dTDP-4-dehydrorhamnose 3,5-epimerase (TIGR) [Desulfovibrio vulgaris Hildenborough]	0	1	0	0.00819001	-0.163978	8.44948	0.0194069	0.00970343	11.2058	2	0.0103294	1.98593	200		IPTL-DvH1-O18-WT_O16-07_T1_protein_output.tsv	-0.332481	2	1	-1.17281	0.0275051	0.0275051	0.0525459	12.088	IPTL-DvH1-O18-WT_O16-07_T2_protein_output.tsv	0.0955566	1	1	-1.19953			1	0	IPTL-DvH1-O18-WT_O16-07_T3_protein_output.tsv	0.694647	2	1	-1.54093	0.0768778	0.0768778	0.0701703	9.03573
VIMSS208610	VIMSS208610	rdl rubredoxin-like protein (TIGR) [Desulfovibrio vulgaris Hildenborough]	1	1	0	0	-0.15681	4.14062	0.0378712	0.0189356	8.10248	2	0.0352474	1.45287	347	60	IPTL-DvH1-O18-WT_O16-07_T1_protein_output.tsv	0.0279939	1	1	-0.812337			1	0								1	0	IPTL-DvH1-O18-WT_O16-07_T3_protein_output.tsv	0.142713	1	1	-2.09286			1	0	IPTL-DvH1-O18-WT_O16-07_T4_protein_output.tsv	-0.918338	6	1	-1.44658	0.177546
VIMSS207073	VIMSS207073	purQ phosphoribosylformylglycinamidine synthase I (TIGR) [Desulfovibrio vulgaris Hildenborough]	0	0	0	0.0289107	-0.148701	0.935749	0.158911	0.0794554	4.41488	2	0.121389	0.91582	706		IPTL-DvH1-O18-WT_O16-07_T1_protein_output.tsv	-0.574004	2	2	-1.41433	0.743635	0.525829	0.388968	1.09162	IPTL-DvH1-O18-WT_O16-07_T2_protein_output.tsv	1.84141	1	1	0.546322			1	0	IPTL-DvH1-O18-WT_O16-07_T3_protein_output.tsv	0.286718	3	2	-1.94886	0.278552	0.196966	0.282753	1.45567
FadD	VIMSS206897	fadD long-chain-fatty-acid--CoA ligase (TIGR) [Desulfovibrio vulgaris Hildenborough]	0	1	1	0.00782146	-0.13643	16.439	0.00829914	0.00414957	11.5546	2	0.00894652	2.04835	191		IPTL-DvH1-O18-WT_O16-07_T1_protein_output.tsv	0.952116	4	2	0.111785	0.771315	0.545402	0.222976	1.74571								1	0								1	0	IPTL-DvH1-O18-WT_O16-07_T4_protein_output.tsv	-1.49494	2	1	-2.02319	0.0326224
VIMSS208333	VIMSS208333	DVU2824 formate acetyltransferase (TIGR) [Desulfovibrio vulgaris Hildenborough]	1	0	0	0	-0.122633	1.04403	0.117461	0.0587306	4.49996	2	0.118576	0.926005	701	106	IPTL-DvH1-O18-WT_O16-07_T1_protein_output.tsv	-0.407215	2	2	-1.24755	0.593292	0.419521	0.434107	0.970666								1	0	IPTL-DvH1-O18-WT_O16-07_T3_protein_output.tsv	0.546383	2	2	-1.68919	0.471327	0.333279	0.242801	1.63942	IPTL-DvH1-O18-WT_O16-07_T4_protein_output.tsv	0.334831	1	1	-0.193413
VIMSS207620	VIMSS207620	fba fructose-1,6-bisphosphate aldolase, class II (TIGR) [Desulfovibrio vulgaris Hildenborough]	0	0	0	0.0307535	-0.112217	0.775023	0.144792	0.0723962	3.1968	2	0.161614	0.791521	751		IPTL-DvH1-O18-WT_O16-07_T1_protein_output.tsv	0.664488	3	1	-0.175843	0.946076	0.946076	0.610192	0.702361								1	0								1	0	IPTL-DvH1-O18-WT_O16-07_T4_protein_output.tsv	-2.90254	1	1	-3.43078
VIMSS206661	VIMSS206661	DVU1222 hypothetical protein (TIGR) [Desulfovibrio vulgaris Hildenborough]	0	0	0	0.0309173	-0.102188	0.642453	0.15906	0.07953	3.01334	2	0.166974	0.777351	755		IPTL-DvH1-O18-WT_O16-07_T1_protein_output.tsv	-0.103034	2	1	-0.943365	0.436592	0.436592	0.85246	0.235996	IPTL-DvH1-O18-WT_O16-07_T2_protein_output.tsv	1.01178	1	1	-0.28331			1	0	IPTL-DvH1-O18-WT_O16-07_T3_protein_output.tsv	0.513184	3	2	-1.72239	0.466459	0.329836	0.260008	1.55588	IPTL-DvH1-O18-WT_O16-07_T4_protein_output.tsv	-0.823174	1	1	-1.35142
GcvPA	VIMSS206869	gcvPA glycine cleavage system P protein, subunit 1 (TIGR) [Desulfovibrio vulgaris Hildenborough]	0	1	1	0.0046683	-0.100005	6.33353	0.0157897	0.00789486	13.906	2	0.00332265	2.47852	114	111	IPTL-DvH1-O18-WT_O16-07_T1_protein_output.tsv	-0.274056	3	2	-1.11439	0.0319238	0.0225735	0.00671625	12.1406								1	0	IPTL-DvH1-O18-WT_O16-07_T3_protein_output.tsv	0.38055	4	3	-1.85502	0.333194	0.19237	0.142303	1.97823
VIMSS207040	VIMSS207040	DVU1589 hypothetical protein (TIGR) [Desulfovibrio vulgaris Hildenborough]	0	0	0	0.0301392	-0.0927445	1.39661	0.066407	0.0332035	3.76277	2	0.143342	0.843627	736		IPTL-DvH1-O18-WT_O16-07_T1_protein_output.tsv	-0.0379473	3	2	-0.878278	0.286492	0.202581	0.868692	0.18732	IPTL-DvH1-O18-WT_O16-07_T2_protein_output.tsv	-0.656488	1	1	-1.95158			1	0	IPTL-DvH1-O18-WT_O16-07_T3_protein_output.tsv	0.0581029	1	1	-2.17747			1	0	IPTL-DvH1-O18-WT_O16-07_T4_protein_output.tsv	0.484728	3	1	-0.0435159	0.137046
VIMSS208167	VIMSS208167	glmU UDP-N-acetylglucosamine pyrophosphorylase, putative (TIGR) [Desulfovibrio vulgaris Hildenborough]	0	0	0	0.0309992	-0.0924536	0.263088	0.351417	0.175709	1.28459	2	0.16895	0.772241	757		IPTL-DvH1-O18-WT_O16-07_T1_protein_output.tsv	0.447155	2	1	-0.393176	0.98221	0.98221	0.728027	0.455254	IPTL-DvH1-O18-WT_O16-07_T2_protein_output.tsv	-0.609496	1	1	-1.90458			1	0	IPTL-DvH1-O18-WT_O16-07_T3_protein_output.tsv	0.593298	1	1	-1.64228			1	0	IPTL-DvH1-O18-WT_O16-07_T4_protein_output.tsv	0.318218	2	1	-0.210026	0.683526
VIMSS206681	VIMSS206681	vacJhomolog vacJ lipoprotein, putative (TIGR) [Desulfovibrio vulgaris Hildenborough]	0	0	0	0.0302621	-0.0694145	1.21579	0.0570942	0.0285471	3.6868	2	0.145885	0.835989	739		IPTL-DvH1-O18-WT_O16-07_T1_protein_output.tsv	0.228742	2	2	-0.611588	0.632965	0.447574	0.66013	0.511072	IPTL-DvH1-O18-WT_O16-07_T2_protein_output.tsv	0.0446839	2	1	-1.2504	0.0176728	0.0176728	0.239768	2.5284	IPTL-DvH1-O18-WT_O16-07_T3_protein_output.tsv	-0.19978	1	1	-2.43536			1	0
VIMSS208151	VIMSS208151	DVU2652 hypothetical protein (TIGR) [Desulfovibrio vulgaris Hildenborough]	0	0	0	0.0315725	-0.0559794	0.3499	0.159987	0.0799934	1.64861	2	0.180745	0.742933	771		IPTL-DvH1-O18-WT_O16-07_T1_protein_output.tsv	0.711625	1	1	-0.128706			1	0	IPTL-DvH1-O18-WT_O16-07_T2_protein_output.tsv	-1.61494	1	1	-2.91003			1	0	IPTL-DvH1-O18-WT_O16-07_T3_protein_output.tsv	0.577508	2	1	-1.65807	0.492803	0.492803	0.449722	1.17189	IPTL-DvH1-O18-WT_O16-07_T4_protein_output.tsv	0.0467186	3	2	-0.481525	1.8782
VIMSS208673	VIMSS208673	DVU3154 HAM1 family protein (TIGR) [Desulfovibrio vulgaris Hildenborough]	0	1	0	0.0151515	-0.0357492	3.1104	0.0114934	0.00574672	7.84006	2	0.0388876	1.41019	370		IPTL-DvH1-O18-WT_O16-07_T1_protein_output.tsv	-0.416266	1	1	-1.2566			1	0	IPTL-DvH1-O18-WT_O16-07_T2_protein_output.tsv	-0.78092	2	1	-2.07601	0.243863	0.243863	0.192693	3.20229	IPTL-DvH1-O18-WT_O16-07_T3_protein_output.tsv	0.198851	1	1	-2.03672			1	0	IPTL-DvH1-O18-WT_O16-07_T4_protein_output.tsv	0.996875	2	1	0.468631	0.162651
VIMSS208796	VIMSS208796	DVU3272 TPR domain protein (TIGR) [Desulfovibrio vulgaris Hildenborough]	0	1	0	0.0124898	0.0209856	2.31903	0.00904933	0.00452466	8.78656	2	0.0271507	1.56622	305		IPTL-DvH1-O18-WT_O16-07_T1_protein_output.tsv	2.14189	1	1	1.30156			1	0								1	0	IPTL-DvH1-O18-WT_O16-07_T3_protein_output.tsv	-0.632271	1	1	-2.86785			1	0	IPTL-DvH1-O18-WT_O16-07_T4_protein_output.tsv	-2.0733	3	2	-2.60155	1.28852
VIMSS209092	VIMSS209092	DVU0160 carbohydrate isomerase, KpsF/GutQ family (TIGR) [Desulfovibrio vulgaris Hildenborough]	0	0	0	0.0264947	0.0238951	2.48503	0.00961564	0.00480782	5.11234	2	0.099181	1.00357	647		IPTL-DvH1-O18-WT_O16-07_T1_protein_output.tsv	-0.0922215	1	1	-0.932552			1	0								1	0	IPTL-DvH1-O18-WT_O16-07_T3_protein_output.tsv	-0.906231	1	1	-3.14181			1	0	IPTL-DvH1-O18-WT_O16-07_T4_protein_output.tsv	0.129511	2	2	-0.398733	1.24218
VIMSS206871	VIMSS206871	DVU1427 response regulator (TIGR) [Desulfovibrio vulgaris Hildenborough]	0	0	0	0.0300164	0.0495049	0.79025	0.0626445	0.0313223	3.91491	2	0.138213	0.85945	733									1	0	IPTL-DvH1-O18-WT_O16-07_T2_protein_output.tsv	1.05841	2	2	-0.23668	1.05937	0.749085	0.293213	1.41293	IPTL-DvH1-O18-WT_O16-07_T3_protein_output.tsv	-0.348328	1	1	-2.5839			1	0	IPTL-DvH1-O18-WT_O16-07_T4_protein_output.tsv	-0.441156	5	2	-0.9694	0.727756
Tme	VIMSS209350	tme NADP-dependent malic enzyme-related protein (TIGR) [Desulfovibrio vulgaris Hildenborough]	1	1	1	1	0.0596554	21.5087	0.00277354	0.00138677	13.2572	2	0.00438154	2.35837	133	34	IPTL-DvH1-O18-WT_O16-07_T1_protein_output.tsv	1.1724	2	1	0.332064	0.0189046	0.0189046	0.0102644	62.0165								1	0	IPTL-DvH1-O18-WT_O16-07_T3_protein_output.tsv	-0.0332288	1	1	-2.2688			1	0	IPTL-DvH1-O18-WT_O16-07_T4_protein_output.tsv	-0.74005	1	1	-1.26829
Hsp20	VIMSS207935	DVU2442 heat shock protein, Hsp20 family (TIGR) [Desulfovibrio vulgaris Hildenborough]	0	1	1	0.00446355	0.07093	4.77458	0.0148558	0.00742788	14.0153	2	0.00317079	2.49883	109	106	IPTL-DvH1-O18-WT_O16-07_T1_protein_output.tsv	0.780326	1	1	-0.0600047			1	0								1	0	IPTL-DvH1-O18-WT_O16-07_T3_protein_output.tsv	-1.34779	1	1	-3.58336			1	0	IPTL-DvH1-O18-WT_O16-07_T4_protein_output.tsv	-2.77482	3	2	-3.30307	0.337462
VIMSS207859	VIMSS207859	amiA N-acetylmuramoyl-L-alanine amidase, putative (TIGR) [Desulfovibrio vulgaris Hildenborough]	0	0	0	0.0181409	0.0862808	1.24587	0.0692534	0.0346267	7.0008	2	0.0528303	1.27712	443		IPTL-DvH1-O18-WT_O16-07_T1_protein_output.tsv	0.0245284	4	3	-0.815802	0.465637	0.268836	0.933053	0.0912394	IPTL-DvH1-O18-WT_O16-07_T2_protein_output.tsv	-1.11172	2	2	-2.40681	0.289865	0.204966	0.0323511	5.42393	IPTL-DvH1-O18-WT_O16-07_T3_protein_output.tsv	0.704768	1	1	-1.53081			1	0	IPTL-DvH1-O18-WT_O16-07_T4_protein_output.tsv	0.917834	1	1	0.38959
VIMSS207400	VIMSS207400	DVU1930 TPR domain protein (TIGR) [Desulfovibrio vulgaris Hildenborough]	0	0	0	0.0316544	0.0974953	0.420646	0.231775	0.115888	2.31534	2	0.18188	0.740215	773		IPTL-DvH1-O18-WT_O16-07_T1_protein_output.tsv	0.039468	1	1	-0.800863			1	0	IPTL-DvH1-O18-WT_O16-07_T2_protein_output.tsv	-1.06205	1	1	-2.35714			1	0								1	0	IPTL-DvH1-O18-WT_O16-07_T4_protein_output.tsv	-0.714757	3	2	-1.243	0.972519
VIMSS206867	VIMSS206867	lpdA 2-oxoglutarate dehydrogenase, E3 component, lipoamide dehydrogenase (TIGR) [Desulfovibrio vulgaris Hildenborough]	1	0	0	0	0.105166	1.03075	0.102029	0.0510144	4.79475	2	0.109028	0.962461	679	103	IPTL-DvH1-O18-WT_O16-07_T1_protein_output.tsv	-0.44753	3	3	-1.28786	0.350888	0.202585	0.114198	2.2091	IPTL-DvH1-O18-WT_O16-07_T2_protein_output.tsv	0.00468664	1	1	-1.2904			1	0	IPTL-DvH1-O18-WT_O16-07_T3_protein_output.tsv	0.690487	1	1	-1.54509			1	0	IPTL-DvH1-O18-WT_O16-07_T4_protein_output.tsv	-0.0443726	2	2	-0.572616	0.213465
VIMSS207812	VIMSS207812	merP mercuric transport protein periplasmic component (TIGR) [Desulfovibrio vulgaris Hildenborough]	0	0	0	0.028665	0.111578	1.86321	0.0598851	0.0299426	4.50854	2	0.118293	0.927041	700		IPTL-DvH1-O18-WT_O16-07_T1_protein_output.tsv	-0.88371	4	1	-1.72404	0.239708	0.239708	0.168627	3.68661	IPTL-DvH1-O18-WT_O16-07_T2_protein_output.tsv	0.960654	1	1	-0.334434			1	0	IPTL-DvH1-O18-WT_O16-07_T3_protein_output.tsv	0.228042	3	1	-2.00753	0.338268	0.338268	0.622381	0.674146	IPTL-DvH1-O18-WT_O16-07_T4_protein_output.tsv	0.885853	1	1	0.357609
VIMSS208556	VIMSS208556	DVU3041 cytochrome c553 (TIGR) [Desulfovibrio vulgaris Hildenborough]	1	1	0	0	0.12226	3.20791	0.0381122	0.0190561	7.69531	2	0.0410347	1.38685	381	63	IPTL-DvH1-O18-WT_O16-07_T1_protein_output.tsv	-2.83333	1	1	-3.67366			1	0								1	0	IPTL-DvH1-O18-WT_O16-07_T3_protein_output.tsv	0.326208	1	1	-1.90937			1	0	IPTL-DvH1-O18-WT_O16-07_T4_protein_output.tsv	1.47002	2	1	0.941779	0.207446
VIMSS207795	VIMSS207795	DVU2308 conserved hypothetical protein TIGR00022 (TIGR) [Desulfovibrio vulgaris Hildenborough]	0	0	0	0.0313268	0.128309	0.264556	0.484998	0.242499	1.53185	2	0.178041	0.749481	765		IPTL-DvH1-O18-WT_O16-07_T1_protein_output.tsv	0.039765	2	1	-0.800566	0.375307	0.375307	0.932799	0.105953	IPTL-DvH1-O18-WT_O16-07_T2_protein_output.tsv	-0.456823	1	1	-1.75191			1	0	IPTL-DvH1-O18-WT_O16-07_T3_protein_output.tsv	-0.703295	2	2	-2.93887	1.21295	0.857682	0.498396	0.819994	IPTL-DvH1-O18-WT_O16-07_T4_protein_output.tsv	-0.723552	1	1	-1.2518
VIMSS209024	VIMSS209024	potD-1 polyamine ABC transporter, periplasmic polyamine-binding protein (TIGR) [Desulfovibrio vulgaris Hildenborough]	0	1	0	0.0119574	0.14004	2.31148	0.0605845	0.0302922	9.01464	2	0.0248533	1.60462	292									1	0	IPTL-DvH1-O18-WT_O16-07_T2_protein_output.tsv	-0.373146	2	2	-1.66823	0.0859762	0.0607943	0.025532	6.13783	IPTL-DvH1-O18-WT_O16-07_T3_protein_output.tsv	0.251881	4	2	-1.98369	0.364905	0.258027	0.431928	0.976179
VIMSS208842	VIMSS208842	pyrD dihydroorotate dehydrogenase (TIGR) [Desulfovibrio vulgaris Hildenborough]	0	1	0	0.010688	0.149549	4.55694	0.032818	0.016409	9.86038	2	0.0178107	1.74932	261		IPTL-DvH1-O18-WT_O16-07_T1_protein_output.tsv	0.14662	3	1	-0.693711	0.0240763	0.0240763	0.103614	6.08981	IPTL-DvH1-O18-WT_O16-07_T2_protein_output.tsv	0.303505	1	1	-0.991583			1	0	IPTL-DvH1-O18-WT_O16-07_T3_protein_output.tsv	-0.51296	1	1	-2.74853			1	0	IPTL-DvH1-O18-WT_O16-07_T4_protein_output.tsv	-0.229571	1	1	-0.757814
VIMSS207708	VIMSS207708	DVU2224 hypothetical protein (TIGR) [Desulfovibrio vulgaris Hildenborough]	0	0	0	0.0209664	0.175332	1.78353	0.0983062	0.0491531	6.17584	2	0.0703995	1.15243	512		IPTL-DvH1-O18-WT_O16-07_T1_protein_output.tsv	0.292064	3	2	-0.548266	0.138514	0.0979445	0.0964635	2.98194								1	0								1	0	IPTL-DvH1-O18-WT_O16-07_T4_protein_output.tsv	-0.889221	2	2	-1.41747	1.43281
VIMSS207037	VIMSS207037	ccmG thioredoxin family protein (TIGR) [Desulfovibrio vulgaris Hildenborough]	1	0	0	0	0.19139	1.09731	0.174417	0.0872085	5.35608	2	0.0919874	1.03627	594	91	IPTL-DvH1-O18-WT_O16-07_T1_protein_output.tsv	-1.13822	2	2	-1.97855	0.6121	0.43282	0.119275	2.62978								1	0	IPTL-DvH1-O18-WT_O16-07_T3_protein_output.tsv	-0.597505	1	1	-2.83308			1	0	IPTL-DvH1-O18-WT_O16-07_T4_protein_output.tsv	0.566676	1	1	0.0384326
VIMSS209090	VIMSS209090	DVU0158 conserved hypothetical protein TIGR00104 (TIGR) [Desulfovibrio vulgaris Hildenborough]	0	0	0	0.0248976	0.193713	1.3169	0.147098	0.0735488	5.30421	2	0.0934903	1.02923	608		IPTL-DvH1-O18-WT_O16-07_T1_protein_output.tsv	0.0448979	8	4	-0.795433	0.574415	0.287207	0.883349	0.156326	IPTL-DvH1-O18-WT_O16-07_T2_protein_output.tsv	-0.986706	1	1	-2.28179			1	0	IPTL-DvH1-O18-WT_O16-07_T3_protein_output.tsv	-1.52871	1	1	-3.76429			1	0	IPTL-DvH1-O18-WT_O16-07_T4_protein_output.tsv	-0.238276	2	1	-0.76652	0.0300301
VIMSS209326	VIMSS209326	glcD glycolate oxidase, subunit GlcD, putative (TIGR) [Desulfovibrio vulgaris Hildenborough]	1	1	0	1	0.216649	5.75784	0.0376267	0.0188134	11.0659	2	0.0109394	1.96101	208	41	IPTL-DvH1-O18-WT_O16-07_T1_protein_output.tsv	-0.768458	1	1	-1.60879			1	0								1	0	IPTL-DvH1-O18-WT_O16-07_T3_protein_output.tsv	-0.540995	3	2	-2.77657	0.0699308	0.0494486	0.00825125	10.9406	IPTL-DvH1-O18-WT_O16-07_T4_protein_output.tsv	0.545775	2	2	0.017531	0.894691
???	VIMSS206713	DVU1274 hypothetical protein (TIGR) [Desulfovibrio vulgaris Hildenborough]	0	1	1	0.00184275	0.222188	25.5276	0.00870385	0.00435193	18.873	2	0.000376328	3.42443	45	42	IPTL-DvH1-O18-WT_O16-07_T1_protein_output.tsv	-0.805677	3	2	-1.64601	1.22673	0.86743	0.451041	0.92881	IPTL-DvH1-O18-WT_O16-07_T2_protein_output.tsv	0.383259	1	1	-0.911829			1	0	IPTL-DvH1-O18-WT_O16-07_T3_protein_output.tsv	0.350321	2	2	-1.88525	0.00658907	0.00465918	0.000176836	75.1895
VIMSS208300	VIMSS208300	DVU2794 NADH:quinone oxidoreductase subunit RnfG (Shelley Haveman) [Desulfovibrio vulgaris Hildenborough]	1	0	0	0	0.268635	0.277898	0.966667	0.483334	1.20541	2	0.164939	0.782677	753	113								1	0	IPTL-DvH1-O18-WT_O16-07_T2_protein_output.tsv	0.962646	1	1	-0.332442			1	0	IPTL-DvH1-O18-WT_O16-07_T3_protein_output.tsv	-0.601356	1	1	-2.83693			1	0	IPTL-DvH1-O18-WT_O16-07_T4_protein_output.tsv	-0.0629803	3	2	-0.591224	0.74426
VIMSS209483	VIMSS209483	DVU0544 hypothetical protein (TIGR) [Desulfovibrio vulgaris Hildenborough]	0	0	0	0.0316134	0.274134	0.469384	0.584031	0.292015	1.71388	2	0.181868	0.740244	772									1	0								1	0	IPTL-DvH1-O18-WT_O16-07_T3_protein_output.tsv	-0.618135	1	1	-2.85371			1	0	IPTL-DvH1-O18-WT_O16-07_T4_protein_output.tsv	0.0646176	8	2	-0.463626	0.742415
VIMSS208424	VIMSS208424	prfA peptide chain release factor 1 (TIGR) [Desulfovibrio vulgaris Hildenborough]	0	0	0	0.022932	0.279481	1.32561	0.210831	0.105416	5.68639	2	0.0827928	1.08201	560		IPTL-DvH1-O18-WT_O16-07_T1_protein_output.tsv	0.451108	2	2	-0.389223	0.327303	0.231438	0.190602	1.94915								1	0								1	0	IPTL-DvH1-O18-WT_O16-07_T4_protein_output.tsv	-0.781315	2	2	-1.30956	0.809553
VIMSS206283	VIMSS206283	hemB porphobilinogen synthase (TIGR) [Desulfovibrio vulgaris Hildenborough]	0	0	0	0.0299345	0.293487	0.899565	0.326255	0.163128	3.98888	2	0.135711	0.867384	731		IPTL-DvH1-O18-WT_O16-07_T1_protein_output.tsv	-0.40522	4	3	-1.24555	0.481832	0.278186	0.24125	1.45665	IPTL-DvH1-O18-WT_O16-07_T2_protein_output.tsv	-1.05075	1	1	-2.34584			1	0	IPTL-DvH1-O18-WT_O16-07_T3_protein_output.tsv	-0.682649	2	2	-2.91822	1.40946	0.996636	0.564101	0.684953
VIMSS206223	VIMSS206223	hisD histidinol dehydrogenase (TIGR) [Desulfovibrio vulgaris Hildenborough]	0	0	0	0.0314496	0.309765	0.52397	0.591188	0.295594	2.50285	2	0.179014	0.747112	768		IPTL-DvH1-O18-WT_O16-07_T1_protein_output.tsv	0.347457	3	3	-0.492873	0.741029	0.427833	0.476173	0.812133								1	0	IPTL-DvH1-O18-WT_O16-07_T3_protein_output.tsv	-1.1469	1	1	-3.38247			1	0	IPTL-DvH1-O18-WT_O16-07_T4_protein_output.tsv	-0.471176	2	2	-0.99942	1.08226
VIMSS207706	VIMSS207706	ssb single-strand binding protein (TIGR) [Desulfovibrio vulgaris Hildenborough]	0	0	0	0.0180999	0.321658	1.57257	0.204543	0.102271	7.03076	2	0.0522676	1.28177	442		IPTL-DvH1-O18-WT_O16-07_T1_protein_output.tsv	-0.452055	4	3	-1.29239	0.525304	0.303284	0.232869	1.49053								1	0	IPTL-DvH1-O18-WT_O16-07_T3_protein_output.tsv	0.903492	1	1	-1.33208			1	0	IPTL-DvH1-O18-WT_O16-07_T4_protein_output.tsv	-0.673438	2	2	-1.20168	0.377491
VIMSS209044	VIMSS209044	hisG ATP phosphoribosyltransferase (TIGR) [Desulfovibrio vulgaris Hildenborough]	0	0	0	0.0312449	0.322243	0.42879	0.751517	0.375759	1.4682	2	0.176161	0.754091	763		IPTL-DvH1-O18-WT_O16-07_T1_protein_output.tsv	0.232952	1	1	-0.607379			1	0								1	0								1	0	IPTL-DvH1-O18-WT_O16-07_T4_protein_output.tsv	-0.413947	10	4	-0.942191	1.59446
VIMSS207035	VIMSS207035	rpoH sigma 70 family protein (TIGR) [Desulfovibrio vulgaris Hildenborough]	0	1	0	0.00962326	0.323195	3.04877	0.106008	0.0530041	10.4562	2	0.014021	1.85322	235		IPTL-DvH1-O18-WT_O16-07_T1_protein_output.tsv	-0.539603	2	2	-1.37993	0.137811	0.0974474	0.0310997	5.53738								1	0								1	0	IPTL-DvH1-O18-WT_O16-07_T4_protein_output.tsv	-0.0751484	2	2	-0.603392	0.0509827
VIMSS208273	VIMSS208273	DVU2767 iron-sulfur flavoprotein, putative (TIGR) [Desulfovibrio vulgaris Hildenborough]	0	1	0	0.0112613	0.3246	3.00095	0.108166	0.0540829	9.30732	2	0.0221669	1.65429	275		IPTL-DvH1-O18-WT_O16-07_T1_protein_output.tsv	-0.674716	2	2	-1.51505	0.11229	0.0794007	0.0135674	8.4976								1	0	IPTL-DvH1-O18-WT_O16-07_T3_protein_output.tsv	-0.170937	1	1	-2.40651			1	0	IPTL-DvH1-O18-WT_O16-07_T4_protein_output.tsv	0.0864322	2	1	-0.441812	0.171072
VIMSS207064	VIMSS207064	DVU1613 pyridine nucleotide-disulfide oxidoreductase (TIGR) [Desulfovibrio vulgaris Hildenborough]	0	0	0	0.0266175	0.34215	0.866772	0.39474	0.19737	5.09111	2	0.0998232	1.00077	650		IPTL-DvH1-O18-WT_O16-07_T1_protein_output.tsv	0.514515	1	1	-0.325815			1	0	IPTL-DvH1-O18-WT_O16-07_T2_protein_output.tsv	-0.756919	1	1	-2.05201			1	0	IPTL-DvH1-O18-WT_O16-07_T3_protein_output.tsv	-0.5511	3	2	-2.78668	0.836934	0.591801	0.450045	0.931225	IPTL-DvH1-O18-WT_O16-07_T4_protein_output.tsv	0.31999	1	1	-0.208254
VIMSS206969	VIMSS206969	DVU1520 hypothetical protein (TIGR) [Desulfovibrio vulgaris Hildenborough]	0	0	0	0.0315315	0.346842	0.619758	0.559641	0.279821	2.46648	2	0.17965	0.745572	770		IPTL-DvH1-O18-WT_O16-07_T1_protein_output.tsv	-0.0666119	1	1	-0.906943			1	0								1	0	IPTL-DvH1-O18-WT_O16-07_T3_protein_output.tsv	-0.222329	2	2	-2.4579	1.72195	1.21761	0.871948	0.182595	IPTL-DvH1-O18-WT_O16-07_T4_protein_output.tsv	0.207956	1	1	-0.320288
VIMSS208486	VIMSS208486	hup integration host factor, beta subunit (TIGR) [Desulfovibrio vulgaris Hildenborough]	0	1	0	0.014742	0.384978	16.2785	0.0236495	0.0118248	7.94553	2	0.0373864	1.42729	360		IPTL-DvH1-O18-WT_O16-07_T1_protein_output.tsv	-0.00786542	2	1	-0.848196	0.128294	0.128294	0.961019	0.0613079								1	0	IPTL-DvH1-O18-WT_O16-07_T3_protein_output.tsv	-0.762091	2	1	-2.99767	0.0234521	0.0234521	0.0195848	32.4956
VIMSS206424	VIMSS206424	cheV-3 chemotaxis protein CheV (TIGR) [Desulfovibrio vulgaris Hildenborough]	0	0	0	0.0307944	0.417493	0.358231	1.16543	0.582715	1.1781	2	0.163418	0.786699	752									1	0	IPTL-DvH1-O18-WT_O16-07_T2_protein_output.tsv	-0.17239	1	1	-1.46748			1	0	IPTL-DvH1-O18-WT_O16-07_T3_protein_output.tsv	-0.0326815	2	1	-2.26826	1.81406	1.81406	0.988532	0.0180157	IPTL-DvH1-O18-WT_O16-07_T4_protein_output.tsv	0.918554	1	1	0.39031
VIMSS206285	VIMSS206285	nirJ-1 radical SAM domain protein (TIGR) [Desulfovibrio vulgaris Hildenborough]	0	0	0	0.0304259	0.420813	0.674756	0.623652	0.311826	3.58266	2	0.149342	0.825819	743		IPTL-DvH1-O18-WT_O16-07_T1_protein_output.tsv	-0.263843	3	3	-1.10417	0.747314	0.431462	0.584085	0.611509								1	0	IPTL-DvH1-O18-WT_O16-07_T3_protein_output.tsv	-0.925412	2	2	-3.16099	0.906082	0.640697	0.28547	1.44438	IPTL-DvH1-O18-WT_O16-07_T4_protein_output.tsv	-1.3382	1	1	-1.86644
VIMSS208483	VIMSS208483	DVU2970 acetyltransferase, GNAT family (TIGR) [Desulfovibrio vulgaris Hildenborough]	1	1	0	0	0.455104	3.11178	0.146252	0.0731261	8.40454	2	0.0314363	1.50257	327	57	IPTL-DvH1-O18-WT_O16-07_T1_protein_output.tsv	-0.240097	3	3	-1.08043	0.939037	0.542153	0.687855	0.442858								1	0	IPTL-DvH1-O18-WT_O16-07_T3_protein_output.tsv	-0.0829394	1	1	-2.31851			1	0	IPTL-DvH1-O18-WT_O16-07_T4_protein_output.tsv	0.721799	1	1	0.193555
VIMSS207757	VIMSS207757	DVU2272 formate acetyltransferase, putative (TIGR) [Desulfovibrio vulgaris Hildenborough]	1	1	0	0	0.455262	2.19184	0.207708	0.103854	8.31287	2	0.0325517	1.48743	332	58								1	0								1	0	IPTL-DvH1-O18-WT_O16-07_T3_protein_output.tsv	-1.11966	1	1	-3.35523			1	0	IPTL-DvH1-O18-WT_O16-07_T4_protein_output.tsv	0.0979114	4	2	-0.430332	1.19774
VIMSS207077	VIMSS207077	DVU1626 hypothetical protein (TIGR) [Desulfovibrio vulgaris Hildenborough]	0	1	0	0.0169943	0.463143	1.85172	0.250115	0.125057	7.28286	2	0.0477297	1.32121	415		IPTL-DvH1-O18-WT_O16-07_T1_protein_output.tsv	-1.14362	2	2	-1.98395	0.339664	0.240179	0.0413879	4.76154								1	0	IPTL-DvH1-O18-WT_O16-07_T3_protein_output.tsv	-0.360709	3	3	-2.59628	1.18084	0.681756	0.633393	0.529089	IPTL-DvH1-O18-WT_O16-07_T4_protein_output.tsv	0.590513	1	1	0.062269
VIMSS209220	VIMSS209220	hisF imidazoleglycerol phosphate synthase, cyclase subunit (TIGR) [Desulfovibrio vulgaris Hildenborough]	0	0	0	0.021335	0.463743	2.87693	0.161193	0.0805967	6.03424	2	0.0738318	1.13176	521		IPTL-DvH1-O18-WT_O16-07_T1_protein_output.tsv	0.104281	2	1	-0.73605	0.150021	0.150021	0.613294	0.695111	IPTL-DvH1-O18-WT_O16-07_T2_protein_output.tsv	-0.817703	2	1	-2.11279	0.103041	0.103041	0.0798017	7.93569	IPTL-DvH1-O18-WT_O16-07_T3_protein_output.tsv	-0.166881	1	1	-2.40246			1	0	IPTL-DvH1-O18-WT_O16-07_T4_protein_output.tsv	-1.18873	1	1	-1.71698
VIMSS113991	VIMSS113991	61 qrcA quinone reductase complex, A subunit (Morgan Price) [Desulfovibrio vulgaris Hildenborough]	1	0	0	0	0.485173	0.975821	0.497194	0.248597	3.74933	2	0.143793	0.842263	737	109	IPTL-DvH1-O18-WT_O16-07_T1_protein_output.tsv	-0.123311	1	1	-0.963642			1	0	IPTL-DvH1-O18-WT_O16-07_T2_protein_output.tsv	-1.69239	2	1	-2.98748	0.794032	0.794032	0.279277	2.13139	IPTL-DvH1-O18-WT_O16-07_T3_protein_output.tsv	0.500434	3	1	-1.73514	0.584626	0.584626	0.549298	0.85599
VIMSS208703	VIMSS208703	dcrA methyl-accepting chemotaxis protein DcrA (TIGR) [Desulfovibrio vulgaris Hildenborough]	0	0	0	0.0312039	0.525061	0.848874	0.618537	0.309269	2.6701	2	0.175656	0.755337	762		IPTL-DvH1-O18-WT_O16-07_T1_protein_output.tsv	-0.354416	2	2	-1.19475	1.04267	0.737278	0.678171	0.48071								1	0								1	0	IPTL-DvH1-O18-WT_O16-07_T4_protein_output.tsv	-0.638823	3	2	-1.16707	0.825567
VIMSS207537	VIMSS207537	fabK oxidoreductase, 2-nitropropane dioxygenase family (TIGR) [Desulfovibrio vulgaris Hildenborough]	0	0	0	0.0287879	0.530697	1.12799	0.470481	0.23524	4.45182	2	0.120165	0.920223	703		IPTL-DvH1-O18-WT_O16-07_T1_protein_output.tsv	-0.891123	3	3	-1.73145	0.737296	0.425678	0.127361	2.09342								1	0	IPTL-DvH1-O18-WT_O16-07_T3_protein_output.tsv	-1.28808	1	1	-3.52366			1	0
VIMSS206374	VIMSS206374	fur ferric uptake regulator (Dmitry Rodionov) [Desulfovibrio vulgaris Hildenborough]	0	1	0	0.0159705	0.575101	3.487	0.164927	0.0824636	7.56895	2	0.0429931	1.3666	390									1	0								1	0	IPTL-DvH1-O18-WT_O16-07_T3_protein_output.tsv	-0.737819	1	1	-2.97339			1	0	IPTL-DvH1-O18-WT_O16-07_T4_protein_output.tsv	-0.198431	3	2	-0.726675	0.202836
VIMSS206778	VIMSS206778	clpX ATP-dependent Clp protease, ATP-binding subunit ClpX (TIGR) [Desulfovibrio vulgaris Hildenborough]	0	1	0	0.0101556	0.585262	2.82231	0.20737	0.103685	10.1401	2	0.015925	1.79792	248		IPTL-DvH1-O18-WT_O16-07_T1_protein_output.tsv	-0.241	4	2	-1.08133	0.29832	0.210944	0.371585	1.14248								1	0	IPTL-DvH1-O18-WT_O16-07_T3_protein_output.tsv	-1.29826	1	1	-3.53383			1	0
VIMSS206653	VIMSS206653	Protein-coding gene dolichyl-phosphate-mannose-protein mannosyltransferase family protein (TIGR) [Desulfovibrio vulgaris Hildenborough]	0	1	1	0.00687961	0.630957	99.0332	0.00637117	0.00318558	12.1942	2	0.00685741	2.16384	168		IPTL-DvH1-O18-WT_O16-07_T1_protein_output.tsv	-0.917216	2	1	-1.75755	0.00464134	0.00464134	0.00322143	197.619								1	0	IPTL-DvH1-O18-WT_O16-07_T3_protein_output.tsv	-0.344698	2	2	-2.58027	1.08914	0.770136	0.698264	0.447581
VIMSS209004	VIMSS209004	DVU0076 glycosyl transferase, group 2 family protein (TIGR) [Desulfovibrio vulgaris Hildenborough]	0	0	0	0.0248567	0.631106	1.78151	0.354254	0.177127	5.30586	2	0.0934423	1.02946	607		IPTL-DvH1-O18-WT_O16-07_T1_protein_output.tsv	-0.622163	3	2	-1.46249	0.437185	0.309136	0.181801	2.01259								1	0	IPTL-DvH1-O18-WT_O16-07_T3_protein_output.tsv	-0.644521	2	1	-2.8801	0.449178	0.449178	0.387481	1.43489
VIMSS206616	VIMSS206616	DVU1176 hypothetical protein (TIGR) [Desulfovibrio vulgaris Hildenborough]	0	1	0	0.01638	0.641571	2.57633	0.249025	0.124513	7.50234	2	0.044058	1.35598	400		IPTL-DvH1-O18-WT_O16-07_T1_protein_output.tsv	-0.776753	4	2	-1.61708	0.295227	0.208757	0.0652408	3.72085								1	0								1	0	IPTL-DvH1-O18-WT_O16-07_T4_protein_output.tsv	-0.581613	1	1	-1.10986
VIMSS207735	VIMSS207735	DVU2250 AMP-binding protein (TIGR) [Desulfovibrio vulgaris Hildenborough]	0	0	0	0.0244881	0.698509	1.72743	0.404364	0.202182	5.3416	2	0.0924056	1.0343	598		IPTL-DvH1-O18-WT_O16-07_T1_protein_output.tsv	0.242222	2	2	-0.598109	1.1161	0.789203	0.787912	0.30692								1	0								1	0	IPTL-DvH1-O18-WT_O16-07_T4_protein_output.tsv	-1.63924	2	2	-2.16748	0.736431
VIMSS209386	VIMSS209386	ribF riboflavin biosynthesis protein RibF (TIGR) [Desulfovibrio vulgaris Hildenborough]	0	0	0	0.0292383	0.702239	1.31806	0.532782	0.266391	4.27359	2	0.126106	0.899265	714		IPTL-DvH1-O18-WT_O16-07_T1_protein_output.tsv	0.289892	2	2	-0.550439	0.474974	0.335857	0.479034	0.863141								1	0								1	0	IPTL-DvH1-O18-WT_O16-07_T4_protein_output.tsv	-1.36366	3	2	-1.8919	1.18945
QrcC	VIMSS206117	qrcC quinone reductase complex, C subunit (Morgan Price) [Desulfovibrio vulgaris Hildenborough]	1	1	1	1	0.751033	127.981	0.0058683	0.00293415	29.1368	2	3.43094e-06	5.46459	7	3	IPTL-DvH1-O18-WT_O16-07_T1_protein_output.tsv	0.500385	1	1	-0.339946			1	0	IPTL-DvH1-O18-WT_O16-07_T2_protein_output.tsv	0.180354	1	1	-1.11473			1	0	IPTL-DvH1-O18-WT_O16-07_T3_protein_output.tsv	1.23589	1	1	-0.999681			1	0	IPTL-DvH1-O18-WT_O16-07_T4_protein_output.tsv	-1.88368	2	2	-2.41193	0.875854
VIMSS206190	VIMSS206190	hup-2 DNA-binding protein HU (TIGR) [Desulfovibrio vulgaris Hildenborough]	0	0	0	0.0214578	0.791366	2.69057	0.294125	0.147063	5.98944	2	0.0749438	1.12526	524									1	0	IPTL-DvH1-O18-WT_O16-07_T2_protein_output.tsv	-0.502764	1	1	-1.79785			1	0								1	0	IPTL-DvH1-O18-WT_O16-07_T4_protein_output.tsv	-0.331701	4	1	-0.859944	0.277398
VIMSS206265	VIMSS206265	DVU0838 conserved hypothetical protein (TIGR) [Desulfovibrio vulgaris Hildenborough]	0	1	0	0.0144144	0.831286	2.67555	0.310697	0.155348	7.99368	2	0.0367182	1.43512	352		IPTL-DvH1-O18-WT_O16-07_T1_protein_output.tsv	-1.63152	1	1	-2.47185			1	0	IPTL-DvH1-O18-WT_O16-07_T2_protein_output.tsv	-1.31771	2	1	-2.6128	0.242583	0.242583	0.1159	5.432	IPTL-DvH1-O18-WT_O16-07_T3_protein_output.tsv	-0.490903	1	1	-2.72648			1	0	IPTL-DvH1-O18-WT_O16-07_T4_protein_output.tsv	-1.39418	2	1	-1.92242	0.354532
VIMSS207784	VIMSS207784	DVU2297 glycine/betaine/L-proline ABC transporter, periplasmic-binding protein (TIGR) [Desulfovibrio vulgaris Hildenborough]	0	1	0	0.013923	0.847814	3.45954	0.245065	0.122533	8.25452	2	0.0332801	1.47782	340		IPTL-DvH1-O18-WT_O16-07_T1_protein_output.tsv	-0.890692	3	1	-1.73102	0.216076	0.216076	0.151513	4.12212								1	0	IPTL-DvH1-O18-WT_O16-07_T3_protein_output.tsv	-1.82424	1	1	-4.05982			1	0	IPTL-DvH1-O18-WT_O16-07_T4_protein_output.tsv	-1.47951	2	1	-2.00776	0.249698
VIMSS207712	VIMSS207712	DVU2228 motB protein, putative (TIGR) [Desulfovibrio vulgaris Hildenborough]	0	0	0	0.0190827	0.851587	2.00373	0.425001	0.2125	6.64994	2	0.0598057	1.22326	466		IPTL-DvH1-O18-WT_O16-07_T1_protein_output.tsv	-1.33088	4	2	-2.17121	0.518849	0.366882	0.0682995	3.62754								1	0	IPTL-DvH1-O18-WT_O16-07_T3_protein_output.tsv	-0.271293	2	2	-2.50687	0.504936	0.357043	0.526705	0.759833	IPTL-DvH1-O18-WT_O16-07_T4_protein_output.tsv	0.501717	1	1	-0.0265263
PpiB	VIMSS207339	ppiB-2 peptidyl-prolyl cis-trans isomerase B (TIGR) [Desulfovibrio vulgaris Hildenborough]	0	1	1	0.0042588	0.861395	10.2655	0.0839118	0.0419559	14.1468	2	0.0029968	2.52334	104	101	IPTL-DvH1-O18-WT_O16-07_T1_protein_output.tsv	-1.5026	3	2	-2.34293	0.0699074	0.049432	0.0010805	30.3973								1	0	IPTL-DvH1-O18-WT_O16-07_T3_protein_output.tsv	-1.08306	1	1	-3.31863			1	0	IPTL-DvH1-O18-WT_O16-07_T4_protein_output.tsv	-1.00879	1	1	-1.53703
VIMSS207368	VIMSS207368	DVU1900 conserved hypothetical protein (TIGR) [Desulfovibrio vulgaris Hildenborough]	0	0	0	0.0280098	0.926324	1.11126	0.833582	0.416791	4.76583	2	0.109949	0.958808	684		IPTL-DvH1-O18-WT_O16-07_T1_protein_output.tsv	-0.732339	1	1	-1.57267			1	0								1	0	IPTL-DvH1-O18-WT_O16-07_T3_protein_output.tsv	-0.420447	2	2	-2.65602	0.615952	0.435544	0.436224	0.965338
VIMSS208016	VIMSS208016	rpsI ribosomal protein S9 (TIGR) [Desulfovibrio vulgaris Hildenborough]	0	0	0	0.027027	0.951659	1.29678	0.733866	0.366933	4.93586	2	0.104591	0.980506	660		IPTL-DvH1-O18-WT_O16-07_T1_protein_output.tsv	-1.01755	3	1	-1.85788	0.231118	0.231118	0.142185	4.40271								1	0	IPTL-DvH1-O18-WT_O16-07_T3_protein_output.tsv	-3.44102	1	1	-5.67659			1	0	IPTL-DvH1-O18-WT_O16-07_T4_protein_output.tsv	-0.725497	10	2	-1.25374	1.64332
HisS	VIMSS208895	hisS histidyl-tRNA synthetase (TIGR) [Desulfovibrio vulgaris Hildenborough]	0	1	1	0.00348075	1.00291	6.41065	0.156444	0.0782218	15.3744	2	0.00176291	2.75377	85	82	IPTL-DvH1-O18-WT_O16-07_T1_protein_output.tsv	-1.00172	4	3	-1.84205	0.124634	0.0719573	0.00080251	13.921	IPTL-DvH1-O18-WT_O16-07_T2_protein_output.tsv	-1.76816	1	1	-3.06325			1	0	IPTL-DvH1-O18-WT_O16-07_T3_protein_output.tsv	-1.35152	1	1	-3.58709			1	0	IPTL-DvH1-O18-WT_O16-07_T4_protein_output.tsv	-0.633199	3	2	-1.16144	1.3353
VIMSS207105	VIMSS207105	lysA-1 diaminopimelate decarboxylase (TIGR) [Desulfovibrio vulgaris Hildenborough]	0	0	0	0.0306306	1.08022	0.346296	3.11935	1.55968	1.11984	2	0.159929	0.796074	748		IPTL-DvH1-O18-WT_O16-07_T1_protein_output.tsv	-1.35192	1	1	-2.19225			1	0	IPTL-DvH1-O18-WT_O16-07_T2_protein_output.tsv	-1.58113	1	1	-2.87622			1	0	IPTL-DvH1-O18-WT_O16-07_T3_protein_output.tsv	-0.351162	1	1	-2.58674			1	0	IPTL-DvH1-O18-WT_O16-07_T4_protein_output.tsv	0.109757	2	1	-0.418486	2.5855
Era	VIMSS208980	era GTP-binding protein Era (TIGR) [Desulfovibrio vulgaris Hildenborough]	0	1	1	0.00323505	1.09568	7.27526	0.150603	0.0753015	15.6057	2	0.00159403	2.7975	79	76	IPTL-DvH1-O18-WT_O16-07_T1_protein_output.tsv	0.214267	2	2	-0.626064	0.0202885	0.0143462	0.00445301	14.9355								1	0	IPTL-DvH1-O18-WT_O16-07_T3_protein_output.tsv	-2.84736	1	1	-5.08294			1	0	IPTL-DvH1-O18-WT_O16-07_T4_protein_output.tsv	-2.26931	2	1	-2.79756	0.329348
VIMSS208024	VIMSS208024	DVU2527 transcriptional regulator, putative (TIGR) [Desulfovibrio vulgaris Hildenborough]	0	0	0	0.0308763	1.21828	0.860668	1.41551	0.707753	3.05818	2	0.165702	0.780672	754		IPTL-DvH1-O18-WT_O16-07_T1_protein_output.tsv	-1.01039	2	1	-1.85072	0.635225	0.635225	0.357304	1.5906								1	0								1	0	IPTL-DvH1-O18-WT_O16-07_T4_protein_output.tsv	-1.80535	1	1	-2.3336
VIMSS206824	VIMSS206824	DVU1382 HesB family selenoprotein (TIGR) [Desulfovibrio vulgaris Hildenborough]	0	0	0	0.0219902	1.35522	2.77507	0.488354	0.244177	5.85579	2	0.0783352	1.10604	537		IPTL-DvH1-O18-WT_O16-07_T1_protein_output.tsv	-0.337859	1	1	-1.17819			1	0	IPTL-DvH1-O18-WT_O16-07_T2_protein_output.tsv	0.124036	1	1	-1.17105			1	0	IPTL-DvH1-O18-WT_O16-07_T3_protein_output.tsv	-1.67284	1	1	-3.90842			1	0	IPTL-DvH1-O18-WT_O16-07_T4_protein_output.tsv	-2.82056	6	1	-3.3488	0.540704
VIMSS208864	VIMSS208864	kdpB potassium-transporting ATPase, B subunit (TIGR) [Desulfovibrio vulgaris Hildenborough]	0	1	0	0.0102785	1.66347	4.6965	0.354193	0.177097	10.0574	2	0.0164622	1.78351	251		IPTL-DvH1-O18-WT_O16-07_T1_protein_output.tsv	-2.60544	1	1	-3.44577			1	0	IPTL-DvH1-O18-WT_O16-07_T2_protein_output.tsv	-2.27876	1	1	-3.57385			1	0	IPTL-DvH1-O18-WT_O16-07_T3_protein_output.tsv	-1.12137	2	1	-3.35695	0.197469	0.197469	0.110968	5.67873	IPTL-DvH1-O18-WT_O16-07_T4_protein_output.tsv	0.0525709	1	1	-0.475673
VIMSS209481	VIMSS209481	DVU0542 universal stress protein family (TIGR) [Desulfovibrio vulgaris Hildenborough]	0	1	1	0.00135135	1.68605	14.7508	0.114302	0.0571511	20.5111	2	0.000180303	3.744	33	30	IPTL-DvH1-O18-WT_O16-07_T1_protein_output.tsv	-2.49843	1	1	-3.33876			1	0								1	0								1	0	IPTL-DvH1-O18-WT_O16-07_T4_protein_output.tsv	-0.75329	2	2	-1.28153	0.205932
VIMSS208069	VIMSS208069	feoA ferrous iron transport protein A (Dmitry Rodionov) [Desulfovibrio vulgaris Hildenborough]	0	1	0	0.0153563	-4.52558	6.0124	0.752708	0.376354	5.07648	1	0.0395026	1.40337	375									1	0								1	0								1	0	IPTL-DvH1-O18-WT_O16-07_T4_protein_output.tsv	4.82962	3	1	4.30137	0.602457
VIMSS209207	VIMSS209207	DVU0273 conserved hypothetical protein (TIGR) [Desulfovibrio vulgaris Hildenborough]	0	0	0	0.0234644	-3.61637	2.08306	1.73609	0.868044	3.51291	1	0.0863277	1.06385	573									1	0								1	0								1	0
VIMSS209031	VIMSS209031	DVU0102 cation ABC transporter, periplasmic binding protein (TIGR) [Desulfovibrio vulgaris Hildenborough]	0	0	0	0.0222359	-3.18986	3.94806	0.807957	0.403978	3.69124	1	0.0789637	1.10257	543									1	0	IPTL-DvH1-O18-WT_O16-07_T2_protein_output.tsv	3.18986	2	1	1.89477	0.807957	0.807957	0.157927	3.94806								1	0
VIMSS207043	VIMSS207043	DVU1592 arginine N-succinyltransferase, beta subunit, putative (TIGR) [Desulfovibrio vulgaris Hildenborough]	0	1	0	0.0157248	-2.70549	3.2579	0.83044	0.41522	4.98515	1	0.0413484	1.38354	384									1	0								1	0								1	0
VIMSS206086	VIMSS206086	cysK cysteine synthase A (TIGR) [Desulfovibrio vulgaris Hildenborough]	0	0	0	0.0187961	-2.52678	3.72417	0.678482	0.339241	4.36485	1	0.0563837	1.24885	459									1	0								1	0								1	0	IPTL-DvH1-O18-WT_O16-07_T4_protein_output.tsv	2.57788	2	1	2.04964	0.461469
VIMSS207601	VIMSS207601	DVU2124 conserved hypothetical protein (TIGR) [Desulfovibrio vulgaris Hildenborough]	0	1	1	0.00700246	-2.48472	30.5446	0.0813474	0.0406737	8.55279	1	0.00694633	2.15824	171		IPTL-DvH1-O18-WT_O16-07_T1_protein_output.tsv	2.88055	2	1	2.04022	0.0628709	0.0628709	0.0138927	45.8169								1	0	IPTL-DvH1-O18-WT_O16-07_T3_protein_output.tsv	1.69307	1	1	-0.542502			1	0
VIMSS206163	VIMSS206163	DVU0737 sensory box histidine kinase (TIGR) [Desulfovibrio vulgaris Hildenborough]	0	1	1	0.00167895	-2.30228	27.921	0.0824566	0.0412283	14.9411	1	0.000284809	3.54545	41	38	IPTL-DvH1-O18-WT_O16-07_T1_protein_output.tsv	0.969242	2	2	0.128911	0.0327284	0.0231424	0.000569617	41.8816								1	0	IPTL-DvH1-O18-WT_O16-07_T3_protein_output.tsv	4.96834	1	1	2.73277			1	0
ValS	VIMSS206158	valS valyl-tRNA synthetase (TIGR) [Desulfovibrio vulgaris Hildenborough]	0	1	1	0.00704341	-2.28562	29.8317	0.0766172	0.0383086	8.50557	1	0.00711227	2.14799	172									1	0								1	0								1	0	IPTL-DvH1-O18-WT_O16-07_T4_protein_output.tsv	0.697469	1	1	0.169225
VIMSS207260	VIMSS207260	hup-3 DNA-binding protein HU (TIGR) [Desulfovibrio vulgaris Hildenborough]	0	1	0	0.00900901	-2.28285	13.0065	0.175516	0.087758	7.42134	1	0.0122306	1.91255	220									1	0	IPTL-DvH1-O18-WT_O16-07_T2_protein_output.tsv	2.83715	2	1	1.54207	0.109067	0.109067	0.0244611	26.013	IPTL-DvH1-O18-WT_O16-07_T3_protein_output.tsv	2.5256	1	1	0.290027			1	0
VIMSS209098	VIMSS209098	oppF oligopeptide/dipeptide ABC transporter, ATP-binding protein (TIGR) [Desulfovibrio vulgaris Hildenborough]	0	1	0	0.00876331	-2.24332	13.7294	0.163395	0.0816973	7.52943	1	0.0115871	1.93602	214		IPTL-DvH1-O18-WT_O16-07_T1_protein_output.tsv	0.351584	1	1	-0.488746			1	0								1	0								1	0	IPTL-DvH1-O18-WT_O16-07_T4_protein_output.tsv	3.32434	2	1	2.79609	0.121066
VIMSS207493	VIMSS207493	DVU2020 conserved hypothetical protein (TIGR) [Desulfovibrio vulgaris Hildenborough]	0	1	0	0.011466	-2.07568	10.3576	0.200402	0.100201	6.15746	1	0.0230089	1.6381	280		IPTL-DvH1-O18-WT_O16-07_T1_protein_output.tsv	0.547708	1	1	-0.292623			1	0	IPTL-DvH1-O18-WT_O16-07_T2_protein_output.tsv	2.58501	3	1	1.28992	0.187182	0.187182	0.0460177	13.8101								1	0
VIMSS206545	VIMSS206545	DVU1109 ATPase domain protein (TIGR) [Desulfovibrio vulgaris Hildenborough]	0	1	0	0.00995086	-1.9765	3.26755	0.604886	0.302443	6.95657	1	0.0154301	1.81163	243		IPTL-DvH1-O18-WT_O16-07_T1_protein_output.tsv	1.9765	4	4	1.13616	1.20977	0.604886	0.0308603	3.26755								1	0								1	0
ilvN	VIMSS206819	ilvN-2 acetolactate synthase, small subunit (TIGR) [Desulfovibrio vulgaris Hildenborough]	0	1	1	0.00659296	-1.81248	53.0089	0.0341919	0.017096	8.84432	1	0.00600412	2.22155	161									1	0								1	0								1	0
VIMSS209188	VIMSS209188	DVU0255 hypothetical protein (TIGR) [Desulfovibrio vulgaris Hildenborough]	0	1	0	0.00982801	-1.78822	21.454	0.0833515	0.0416758	7.03643	1	0.0148261	1.82897	240									1	0								1	0								1	0	IPTL-DvH1-O18-WT_O16-07_T4_protein_output.tsv	1.78822	7	1	1.25998	0.0833515
VIMSS207116	VIMSS207116	DVU1657 hypothetical protein (TIGR) [Desulfovibrio vulgaris Hildenborough]	0	1	0	0.0161343	-1.69977	3.16235	0.537502	0.268751	4.88081	1	0.0435628	1.36088	394		IPTL-DvH1-O18-WT_O16-07_T1_protein_output.tsv	1.69977	2	2	0.859438	0.760142	0.537502	0.0871256	3.16235								1	0								1	0
VIMSS207348	VIMSS207348	DVU1882 HDIG domain protein (TIGR) [Desulfovibrio vulgaris Hildenborough]	0	1	0	0.0111794	-1.58403	10.2979	0.153821	0.0769104	6.38077	1	0.020578	1.6866	273		IPTL-DvH1-O18-WT_O16-07_T1_protein_output.tsv	-0.643206	1	1	-1.48354			1	0								1	0								1	0	IPTL-DvH1-O18-WT_O16-07_T4_protein_output.tsv	2.69765	2	1	2.16941	0.174641
VIMSS207728	VIMSS207728	glgA glycogen synthase (TIGR) [Desulfovibrio vulgaris Hildenborough]	0	1	0	0.0156839	-1.54156	1.92717	0.799909	0.399955	4.98931	1	0.0412625	1.38444	383									1	0								1	0								1	0	IPTL-DvH1-O18-WT_O16-07_T4_protein_output.tsv	1.78795	3	3	1.2597	1.20519
VIMSS207141	VIMSS207141	DVU1682 GAF domain protein (TIGR) [Desulfovibrio vulgaris Hildenborough]	0	1	0	0.00827191	-1.49868	15.1887	0.0986703	0.0493351	7.73129	1	0.0104747	1.97986	202		IPTL-DvH1-O18-WT_O16-07_T1_protein_output.tsv	-0.0233767	1	1	-0.863708			1	0								1	0	IPTL-DvH1-O18-WT_O16-07_T3_protein_output.tsv	0.523781	1	1	-1.71179			1	0
VIMSS209212	VIMSS209212	DVU0278 glyoxalase family protein (TIGR) [Desulfovibrio vulgaris Hildenborough]	0	1	1	0.00515971	-1.35067	52.0255	0.0259617	0.0129809	9.61767	1	0.00407867	2.38948	126	123								1	0								1	0	IPTL-DvH1-O18-WT_O16-07_T3_protein_output.tsv	0.42853	1	1	-1.80705			1	0
VIMSS208261	VIMSS208261	DVU2755 conserved hypothetical protein (TIGR) [Desulfovibrio vulgaris Hildenborough]	0	0	0	0.0300573	-1.30977	2.12032	0.617724	0.308862	2.54198	1	0.140277	0.853015	734									1	0								1	0								1	0
VIMSS207535	VIMSS207535	DVU2062 ATP-dependent DNA helicase, UvrD/REP family (TIGR) [Desulfovibrio vulgaris Hildenborough]	0	0	0	0.0321048	-1.25348	0.62305	2.01185	1.00592	1.60295	1	0.224334	0.649105	784									1	0								1	0								1	0	IPTL-DvH1-O18-WT_O16-07_T4_protein_output.tsv	1.50792	2	2	0.979678	2.28181
VIMSS206140	VIMSS206140	livG branched-chain amino acid ABC transporter, ATP binding protein (TIGR) [Desulfovibrio vulgaris Hildenborough]	0	1	0	0.0147011	-1.17736	5.65363	0.208248	0.104124	5.18791	1	0.037362	1.42757	359		IPTL-DvH1-O18-WT_O16-07_T1_protein_output.tsv	1.47648	1	1	0.636144			1	0								1	0								1	0	IPTL-DvH1-O18-WT_O16-07_T4_protein_output.tsv	1.0278	2	1	0.499557	0.121197
VIMSS209425	VIMSS209425	paaK-1 phenylacetate-coenzyme A ligase (TIGR) [Desulfovibrio vulgaris Hildenborough]	0	0	0	0.0223587	-1.14824	2.61459	0.439165	0.219582	3.67848	1	0.0794691	1.0998	546									1	0								1	0								1	0	IPTL-DvH1-O18-WT_O16-07_T4_protein_output.tsv	1.05615	2	1	0.527907	0.269297
VIMSS206087	VIMSS206087	DVU0664 cysteine desulfurase (TIGR) [Desulfovibrio vulgaris Hildenborough]	0	1	0	0.00872236	-1.12883	11.0111	0.102517	0.0512586	7.53443	1	0.0115582	1.93711	213		IPTL-DvH1-O18-WT_O16-07_T1_protein_output.tsv	0.220979	1	1	-0.619352			1	0	IPTL-DvH1-O18-WT_O16-07_T2_protein_output.tsv	1.27133	1	1	-0.023757			1	0	IPTL-DvH1-O18-WT_O16-07_T3_protein_output.tsv	1.23662	2	1	-0.998953	0.0449228	0.0449228	0.0231163	27.5277	IPTL-DvH1-O18-WT_O16-07_T4_protein_output.tsv	1.67858	1	1	1.15033
VIMSS208883	VIMSS208883	DVU3356 NAD-dependent epimerase/dehydratase family protein (TIGR) [Desulfovibrio vulgaris Hildenborough]	0	0	0	0.0176085	-1.07575	2.48061	0.433662	0.216831	4.56989	1	0.0508897	1.29337	430		IPTL-DvH1-O18-WT_O16-07_T1_protein_output.tsv	2.55689	2	1	1.71656	0.412302	0.412302	0.101779	6.20151								1	0	IPTL-DvH1-O18-WT_O16-07_T3_protein_output.tsv	-0.0649585	1	1	-2.30053			1	0	IPTL-DvH1-O18-WT_O16-07_T4_protein_output.tsv	-0.538768	1	1	-1.06701
VIMSS207856	VIMSS207856	fabZ beta-hydroxyacyl-(acyl-carrier-protein) dehydratase FabZ (TIGR) [Desulfovibrio vulgaris Hildenborough]	0	1	0	0.0130631	-1.02872	5.22446	0.196905	0.0984525	5.60224	1	0.0303709	1.51754	319		IPTL-DvH1-O18-WT_O16-07_T1_protein_output.tsv	1.0818	2	1	0.241468	0.103532	0.103532	0.0607419	10.4489								1	0								1	0	IPTL-DvH1-O18-WT_O16-07_T4_protein_output.tsv	0.543817	1	1	0.0155732
VIMSS208787	VIMSS208787	frdB fumarate reductase, iron-sulfur protein (TIGR) [Desulfovibrio vulgaris Hildenborough]	1	1	0	0	-1.02081	1.97595	0.516618	0.258309	6.15973	1	0.0229828	1.6386	279	50								1	0								1	0	IPTL-DvH1-O18-WT_O16-07_T3_protein_output.tsv	1.00148	3	3	-1.2341	0.526716	0.3041	0.0459655	3.29325	IPTL-DvH1-O18-WT_O16-07_T4_protein_output.tsv	-0.121507	1	1	-0.649751
VIMSS207286	VIMSS207286	gltB glutamate synthase, large subunit (VIMSS_AUTO) [Desulfovibrio vulgaris Hildenborough]	0	1	0	0.0141278	-1.0092	4.51426	0.223559	0.11178	5.31208	1	0.0351129	1.45453	345									1	0								1	0	IPTL-DvH1-O18-WT_O16-07_T3_protein_output.tsv	1.37381	1	1	-0.861761			1	0	IPTL-DvH1-O18-WT_O16-07_T4_protein_output.tsv	-1.22479	1	1	-1.75304
VIMSS113992	VIMSS113992	51 Protein-coding gene [Desulfovibrio vulgaris Hildenborough]	0	0	0	0.0174038	-0.993126	6.2884	0.15793	0.078965	4.59725	1	0.0501983	1.29931	425									1	0								1	0								1	0	IPTL-DvH1-O18-WT_O16-07_T4_protein_output.tsv	0.993126	2	1	0.464882	0.15793
VIMSS207804	VIMSS207804	DVU2317 methyl-accepting chemotaxis protein, putative (TIGR) [Desulfovibrio vulgaris Hildenborough]	0	0	0	0.0319001	-0.981875	0.524925	1.87051	0.935253	1.76121	1	0.207266	0.683472	779									1	0	IPTL-DvH1-O18-WT_O16-07_T2_protein_output.tsv	0.980198	2	1	-0.31489	0.746925	0.746925	0.414532	1.31231	IPTL-DvH1-O18-WT_O16-07_T3_protein_output.tsv	0.668326	1	1	-1.56725			1	0	IPTL-DvH1-O18-WT_O16-07_T4_protein_output.tsv	1.3437	1	1	0.815455
VIMSS207033	VIMSS207033	DVU1582 hypothetical protein (TIGR) [Desulfovibrio vulgaris Hildenborough]	0	1	0	0.00904996	-0.974509	25.6766	0.0379532	0.0189766	7.39534	1	0.0123906	1.90691	221									1	0								1	0								1	0
VIMSS207696	VIMSS207696	DVU2212 conserved hypothetical protein (TIGR) [Desulfovibrio vulgaris Hildenborough]	0	0	0	0.0341114	-0.972105	0.0492414	19.7416	9.87082	0.0961482	1	0.476532	0.321908	833									1	0								1	0								1	0	IPTL-DvH1-O18-WT_O16-07_T4_protein_output.tsv	0.079982	2	1	-0.448262	1.08286
VIMSS209524	VIMSS209524	DVU0581 response regulator/anti-anti-sigma factor (TIGR) [Desulfovibrio vulgaris Hildenborough]	0	0	0	0.0310401	-0.957803	1.13379	0.844779	0.422389	2.16709	1	0.169197	0.771608	758									1	0								1	0	IPTL-DvH1-O18-WT_O16-07_T3_protein_output.tsv	1.31102	2	1	-0.924552	0.770879	0.770879	0.338394	1.70069	IPTL-DvH1-O18-WT_O16-07_T4_protein_output.tsv	0.251362	1	1	-0.276882
VIMSS207954	VIMSS207954	DVU2460 hypothetical protein (TIGR) [Desulfovibrio vulgaris Hildenborough]	0	1	0	0.0143735	-0.924507	5.78485	0.159815	0.0799076	5.23338	1	0.0365221	1.43744	351									1	0								1	0	IPTL-DvH1-O18-WT_O16-07_T3_protein_output.tsv	-1.16103	1	1	-3.3966			1	0
VIMSS206686	VIMSS206686	DVU1247 hypothetical protein (TIGR) [Desulfovibrio vulgaris Hildenborough]	0	1	0	0.00954136	-0.905881	7.72136	0.117321	0.0586607	7.18961	1	0.013733	1.86223	233		IPTL-DvH1-O18-WT_O16-07_T1_protein_output.tsv	2.0697	2	1	1.22937	0.0893494	0.0893494	0.027466	23.1641	IPTL-DvH1-O18-WT_O16-07_T2_protein_output.tsv	0.0224697	1	1	-1.27262			1	0	IPTL-DvH1-O18-WT_O16-07_T3_protein_output.tsv	0.236698	1	1	-1.99888			1	0	IPTL-DvH1-O18-WT_O16-07_T4_protein_output.tsv	0.0208938	1	1	-0.50735
VIMSS209180	VIMSS209180	ntrX response regulator (TIGR) [Desulfovibrio vulgaris Hildenborough]	0	0	0	0.0177723	-0.882837	2.4721	0.35712	0.17856	4.56314	1	0.0510618	1.2919	434		IPTL-DvH1-O18-WT_O16-07_T1_protein_output.tsv	1.16866	2	1	0.328331	0.189096	0.189096	0.102124	6.18025	IPTL-DvH1-O18-WT_O16-07_T2_protein_output.tsv	-0.136456	1	1	-1.43154			1	0								1	0	IPTL-DvH1-O18-WT_O16-07_T4_protein_output.tsv	1.43598	1	1	0.907734
VIMSS206299	VIMSS206299	pyrH uridylate kinase (TIGR) [Desulfovibrio vulgaris Hildenborough]	0	1	0	0.00978706	-0.879423	21.4888	0.0409246	0.0204623	7.03968	1	0.0148021	1.82968	239		IPTL-DvH1-O18-WT_O16-07_T1_protein_output.tsv	0.879423	2	1	0.0390925	0.0409246	0.0409246	0.0296042	21.4888								1	0								1	0
VIMSS207811	VIMSS207811	DVU2324 copper-translocating P-type ATPase (TIGR) [Desulfovibrio vulgaris Hildenborough]	0	0	0	0.0210893	-0.868886	0.945488	0.918982	0.459491	3.90577	1	0.0709321	1.14916	515		IPTL-DvH1-O18-WT_O16-07_T1_protein_output.tsv	-0.211024	2	2	-1.05136	0.126256	0.0892764	0.141864	2.36372								1	0	IPTL-DvH1-O18-WT_O16-07_T3_protein_output.tsv	0.0984262	1	1	-2.13715			1	0	IPTL-DvH1-O18-WT_O16-07_T4_protein_output.tsv	2.85231	1	1	2.32406
VIMSS206827	VIMSS206827	pyrR pyrimidine operon regulatory protein (TIGR) [Desulfovibrio vulgaris Hildenborough]	0	0	0	0.0307125	-0.861129	1.20492	0.714675	0.357338	2.26813	1	0.160862	0.793547	750		IPTL-DvH1-O18-WT_O16-07_T1_protein_output.tsv	2.39812	2	1	1.55779	1.32685	1.32685	0.321723	1.80739								1	0								1	0	IPTL-DvH1-O18-WT_O16-07_T4_protein_output.tsv	-2.21286	1	1	-2.7411
VIMSS208406	VIMSS208406	DVU2897 conserved hypothetical protein (TIGR) [Desulfovibrio vulgaris Hildenborough]	0	1	0	0.0145373	-0.814499	5.70691	0.142722	0.0713608	5.20649	1	0.0370164	1.43161	355		IPTL-DvH1-O18-WT_O16-07_T1_protein_output.tsv	-0.00796539	1	1	-0.848296			1	0								1	0								1	0
VIMSS207418	VIMSS207418	DVU1948 conserved hypothetical protein (TIGR) [Desulfovibrio vulgaris Hildenborough]	0	0	0	0.0276003	-0.774597	1.89524	0.408708	0.204354	3.07116	1	0.107666	0.967923	674									1	0								1	0								1	0	IPTL-DvH1-O18-WT_O16-07_T4_protein_output.tsv	0.618508	1	1	0.0902639
FdrA	VIMSS208786	fdrA fumarate reductase, flavoprotein subunit (TIGR) [Desulfovibrio vulgaris Hildenborough]	1	1	1	1	-0.760941	27.3976	0.027774	0.013887	13.2458	1	0.000664778	3.17732	55	15	IPTL-DvH1-O18-WT_O16-07_T1_protein_output.tsv	0.760941	2	2	-0.0793897	0.0392783	0.027774	0.00132956	27.3976								1	0								1	0
VIMSS208049	VIMSS208049	gltX-2 glutamyl-tRNA synthetase (TIGR) [Desulfovibrio vulgaris Hildenborough]	0	0	0	0.0302211	-0.69551	0.713412	0.974906	0.487453	2.4774	1	0.144881	0.83899	738		IPTL-DvH1-O18-WT_O16-07_T1_protein_output.tsv	1.4951	3	2	0.654766	1.48188	1.04785	0.289761	1.42682	IPTL-DvH1-O18-WT_O16-07_T2_protein_output.tsv	3.16428	1	1	1.86919			1	0	IPTL-DvH1-O18-WT_O16-07_T3_protein_output.tsv	-1.71435	1	1	-3.94992			1	0	IPTL-DvH1-O18-WT_O16-07_T4_protein_output.tsv	-1.76216	1	1	-2.2904
VIMSS206892	VIMSS206892	DVU1448 conserved hypothetical protein (TIGR) [Desulfovibrio vulgaris Hildenborough]	0	0	0	0.0247338	-0.689635	1.18813	0.580437	0.290218	3.36163	1	0.0931111	1.031	604		IPTL-DvH1-O18-WT_O16-07_T1_protein_output.tsv	-0.366062	1	1	-1.20639			1	0								1	0	IPTL-DvH1-O18-WT_O16-07_T3_protein_output.tsv	0.332614	1	1	-1.90296			1	0
VIMSS207797	VIMSS207797	DVU2310 metallo-beta-lactamase family protein (TIGR) [Desulfovibrio vulgaris Hildenborough]	0	1	1	0.00626536	-0.661062	22.6993	0.0291226	0.0145613	8.98062	1	0.00560858	2.25115	153		IPTL-DvH1-O18-WT_O16-07_T1_protein_output.tsv	0.0196941	1	1	-0.820637			1	0	IPTL-DvH1-O18-WT_O16-07_T2_protein_output.tsv	1.13074	2	1	-0.164347	0.0199256	0.0199256	0.0112172	56.7482	IPTL-DvH1-O18-WT_O16-07_T3_protein_output.tsv	1.65798	1	1	-0.577594			1	0
VIMSS208800	VIMSS208800	DVU3276 ferredoxin I (TIGR) [Desulfovibrio vulgaris Hildenborough]	1	1	0	0	-0.655187	6.83299	0.0958859	0.0479429	4.76084	1	0.0462559	1.33483	413	68	IPTL-DvH1-O18-WT_O16-07_T1_protein_output.tsv	0.655187	3	1	-0.185144	0.0958859	0.0958859	0.0925119	6.83299								1	0								1	0
VIMSS207602	VIMSS207602	DVU2125 TPR domain protein (TIGR) [Desulfovibrio vulgaris Hildenborough]	0	1	0	0.0155201	-0.622583	3.14254	0.198115	0.0990573	5.03654	1	0.0402996	1.3947	379		IPTL-DvH1-O18-WT_O16-07_T1_protein_output.tsv	0.248196	1	1	-0.592135			1	0	IPTL-DvH1-O18-WT_O16-07_T2_protein_output.tsv	-0.345623	1	1	-1.64071			1	0	IPTL-DvH1-O18-WT_O16-07_T3_protein_output.tsv	0.616645	2	1	-1.61893	0.07849	0.07849	0.0805991	7.85635	IPTL-DvH1-O18-WT_O16-07_T4_protein_output.tsv	1.97705	1	1	1.44881
VIMSS209175	VIMSS209175	DVU0242 SEC-C motif domain protein (TIGR) [Desulfovibrio vulgaris Hildenborough]	0	0	0	0.0305078	-0.610283	1.03781	0.588049	0.294024	2.32524	1	0.156333	0.805949	745									1	0								1	0								1	0	IPTL-DvH1-O18-WT_O16-07_T4_protein_output.tsv	0.404959	6	3	-0.123285	0.579305
VIMSS207080	VIMSS207080	rpoN RNA polymerase sigma-54 factor (TIGR) [Desulfovibrio vulgaris Hildenborough]	0	0	0	0.034439	-0.599697	0.0107099	55.9946	27.9973	0.0343763	1	0.491479	0.308495	841		IPTL-DvH1-O18-WT_O16-07_T1_protein_output.tsv	1.61528	1	1	0.774953			1	0								1	0	IPTL-DvH1-O18-WT_O16-07_T3_protein_output.tsv	0.46852	1	1	-1.76706			1	0	IPTL-DvH1-O18-WT_O16-07_T4_protein_output.tsv	0.88131	1	1	0.353066
RpsU	VIMSS207257	rpsU ribosomal protein S21 (TIGR) [Desulfovibrio vulgaris Hildenborough]	0	1	1	0.00769861	-0.555529	36.0102	0.015427	0.0077135	8.07128	1	0.00883716	2.05369	188									1	0								1	0								1	0	IPTL-DvH1-O18-WT_O16-07_T4_protein_output.tsv	0.555529	2	1	0.0272854	0.015427
VIMSS206500	VIMSS206500	gpt xanthine-guanine phosphoribosyltransferase (TIGR) [Desulfovibrio vulgaris Hildenborough]	0	1	0	0.0171581	-0.539905	3.87633	0.139283	0.0696413	4.6504	1	0.0488819	1.31085	419		IPTL-DvH1-O18-WT_O16-07_T1_protein_output.tsv	0.591813	3	1	-0.248518	0.0916042	0.0916042	0.0977638	6.46054	IPTL-DvH1-O18-WT_O16-07_T2_protein_output.tsv	0.0472362	1	1	-1.24785			1	0								1	0	IPTL-DvH1-O18-WT_O16-07_T4_protein_output.tsv	0.876848	1	1	0.348605
VIMSS209001	VIMSS209001	DVU0073 CDP-glucose-4,6-dehydratase, putative (TIGR) [Desulfovibrio vulgaris Hildenborough]	0	1	0	0.0129402	-0.515744	7.13506	0.0722831	0.0361416	5.64993	1	0.0296553	1.5279	316		IPTL-DvH1-O18-WT_O16-07_T1_protein_output.tsv	0.848868	2	1	0.00853691	0.0793143	0.0793143	0.0593106	10.7026								1	0								1	0	IPTL-DvH1-O18-WT_O16-07_T4_protein_output.tsv	-0.150503	1	1	-0.678747
VIMSS408372	VIMSS408372	DVUA0049 polysaccharide biosynthesis family protein (TIGR) [Desulfovibrio vulgaris Hildenborough]	0	0	0	0.0337428	-0.508477	0.184336	2.75843	1.37922	0.276805	1	0.435374	0.361137	824									1	0								1	0								1	0	IPTL-DvH1-O18-WT_O16-07_T4_protein_output.tsv	0.508477	2	2	-0.0197667	3.90101
VIMSS208348	VIMSS208348	DVU2839 conserved hypothetical protein (TIGR) [Desulfovibrio vulgaris Hildenborough]	0	0	0	0.033579	-0.497921	0.141117	3.52842	1.76421	0.435593	1	0.402145	0.395618	820		IPTL-DvH1-O18-WT_O16-07_T1_protein_output.tsv	1.0492	1	1	0.208865			1	0								1	0								1	0	IPTL-DvH1-O18-WT_O16-07_T4_protein_output.tsv	-0.146859	2	2	-0.675103	0.735878
VIMSS209585	VIMSS209585	pomB chemotaxis protein PomB (TIGR) [Desulfovibrio vulgaris Hildenborough]	0	0	0	0.0328419	-0.492018	0.564925	0.870943	0.435472	0.927122	1	0.31452	0.502352	802		IPTL-DvH1-O18-WT_O16-07_T1_protein_output.tsv	0.492018	2	2	-0.348313	1.2317	0.870943	0.62904	0.564925								1	0								1	0
VIMSS208666	VIMSS208666	DVU3147 6-phosphofructo-2-kinase/fructose-2,6-biphosphatase (TIGR) [Desulfovibrio vulgaris Hildenborough]	0	1	0	0.0172809	-0.47513	4.22918	0.112346	0.0561728	4.6145	1	0.0497672	1.30306	422									1	0								1	0								1	0	IPTL-DvH1-O18-WT_O16-07_T4_protein_output.tsv	0.650805	2	1	0.122561	0.10259
VIMSS209041	VIMSS209041	DVU0111 response regulator (TIGR) [Desulfovibrio vulgaris Hildenborough]	0	0	0	0.0201065	-0.467451	2.43352	0.192089	0.0960444	4.09578	1	0.0645036	1.19042	491		IPTL-DvH1-O18-WT_O16-07_T1_protein_output.tsv	0.684912	2	1	-0.155418	0.140725	0.140725	0.129007	4.86703	IPTL-DvH1-O18-WT_O16-07_T2_protein_output.tsv	-0.352128	1	1	-1.64722			1	0	IPTL-DvH1-O18-WT_O16-07_T3_protein_output.tsv	0.852108	1	1	-1.38347			1	0
VIMSS209276	VIMSS209276	DVU0342 NAD-dependent epimerase/dehydratase family protein (TIGR) [Desulfovibrio vulgaris Hildenborough]	0	0	0	0.0179361	-0.45292	2.45182	0.184728	0.0923642	4.54695	1	0.051477	1.28839	438		IPTL-DvH1-O18-WT_O16-07_T1_protein_output.tsv	0.74577	1	1	-0.0945612			1	0								1	0	IPTL-DvH1-O18-WT_O16-07_T3_protein_output.tsv	1.32545	1	1	-0.910129			1	0	IPTL-DvH1-O18-WT_O16-07_T4_protein_output.tsv	-0.55532	2	1	-1.08356	0.0905974
VIMSS208510	VIMSS208510	DVU2997 hypothetical protein (TIGR) [Desulfovibrio vulgaris Hildenborough]	0	0	0	0.0325143	-0.450623	0.854994	0.527048	0.263524	1.1969	1	0.274832	0.560933	794									1	0								1	0	IPTL-DvH1-O18-WT_O16-07_T3_protein_output.tsv	0.450623	2	1	-1.78495	0.527048	0.527048	0.549664	0.854994
VIMSS208840	VIMSS208840	DVU3314 peptidase, U32 family (TIGR) [Desulfovibrio vulgaris Hildenborough]	0	0	0	0.0324324	-0.43736	0.471721	0.927159	0.46358	1.26892	1	0.265111	0.576573	792		IPTL-DvH1-O18-WT_O16-07_T1_protein_output.tsv	0.233168	4	3	-0.607163	0.570759	0.329528	0.530222	0.707581								1	0	IPTL-DvH1-O18-WT_O16-07_T3_protein_output.tsv	0.0614285	1	1	-2.17415			1	0	IPTL-DvH1-O18-WT_O16-07_T4_protein_output.tsv	1.63006	1	1	1.10182
VIMSS206705	VIMSS206705	DVU1266 hypothetical protein (TIGR) [Desulfovibrio vulgaris Hildenborough]	0	1	0	0.015561	-0.419294	2.46229	0.170287	0.0851433	5.01222	1	0.0407925	1.38942	380		IPTL-DvH1-O18-WT_O16-07_T1_protein_output.tsv	-0.16069	1	1	-1.00102			1	0								1	0								1	0	IPTL-DvH1-O18-WT_O16-07_T4_protein_output.tsv	0.612623	3	2	0.0843787	0.263895
VIMSS207885	VIMSS207885	ntrC1 sigma-54 dependent transcriptional regulator/response regulator (TIGR) [Desulfovibrio vulgaris Hildenborough]	0	0	0	0.0326781	-0.41508	0.318581	1.3029	0.651451	1.0579	1	0.294612	0.530749	798		IPTL-DvH1-O18-WT_O16-07_T1_protein_output.tsv	1.48031	1	1	0.639981			1	0								1	0	IPTL-DvH1-O18-WT_O16-07_T3_protein_output.tsv	-0.0907534	2	2	-2.32633	0.201432	0.142434	0.589225	0.637162	IPTL-DvH1-O18-WT_O16-07_T4_protein_output.tsv	0.361515	1	1	-0.166729
VIMSS206272	VIMSS206272	ApsB adenylylsulphate reductase, beta subunit (TIGR) [Desulfovibrio vulgaris Hildenborough]	1	0	0	0	-0.401336	0.244355	1.64243	0.821217	0.647942	1	0.361636	0.441729	812	117	IPTL-DvH1-O18-WT_O16-07_T1_protein_output.tsv	-0.669788	1	1	-1.51012			1	0								1	0								1	0	IPTL-DvH1-O18-WT_O16-07_T4_protein_output.tsv	0.529584	3	2	0.00133974	1.83899
VIMSS206360	VIMSS206360	obg GTP-binding protein, GTP1/OBG family (TIGR) [Desulfovibrio vulgaris Hildenborough]	0	0	0	0.0212531	-0.39817	2.16685	0.183755	0.0918776	3.87071	1	0.0721865	1.14154	519		IPTL-DvH1-O18-WT_O16-07_T1_protein_output.tsv	0.149719	1	1	-0.690612			1	0	IPTL-DvH1-O18-WT_O16-07_T2_protein_output.tsv	-0.108594	1	1	-1.40368			1	0	IPTL-DvH1-O18-WT_O16-07_T3_protein_output.tsv	0.775777	2	1	-1.4598	0.17901	0.17901	0.144373	4.3337
VIMSS206277	VIMSS206277	QmoC Quinone-interacting membrane-bound oxidoreductase (Shelley Haveman) [Desulfovibrio vulgaris Hildenborough]	1	0	0	0	-0.391109	2.44084	0.160236	0.0801178	4.53813	1	0.0517045	1.28647	440	71	IPTL-DvH1-O18-WT_O16-07_T1_protein_output.tsv	1.15946	1	1	0.319131			1	0	IPTL-DvH1-O18-WT_O16-07_T2_protein_output.tsv	2.30478	1	1	1.00969			1	0	IPTL-DvH1-O18-WT_O16-07_T3_protein_output.tsv	-1.10939	1	1	-3.34496			1	0
VIMSS206297	VIMSS206297	uppS undecaprenyl diphosphate synthase (TIGR) [Desulfovibrio vulgaris Hildenborough]	0	1	0	0.0144554	-0.391061	1.39225	0.280884	0.140442	5.2195	1	0.0367765	1.43443	353		IPTL-DvH1-O18-WT_O16-07_T1_protein_output.tsv	-0.257899	1	1	-1.09823			1	0	IPTL-DvH1-O18-WT_O16-07_T2_protein_output.tsv	-0.0228365	1	1	-1.31792			1	0								1	0	IPTL-DvH1-O18-WT_O16-07_T4_protein_output.tsv	0.982995	2	2	0.454751	0.399401
VIMSS113991	VIMSS113991	53 Protein-coding gene [Desulfovibrio vulgaris Hildenborough]	1	1	1	1	-0.369345	52.4771	0.00703822	0.00351911	17.4639	1	8.06756e-05	4.09326	21	7	IPTL-DvH1-O18-WT_O16-07_T1_protein_output.tsv	-0.0247402	1	1	-0.865071			1	0								1	0	IPTL-DvH1-O18-WT_O16-07_T3_protein_output.tsv	0.566388	2	2	-1.66919	0.0101758	0.00719536	0.000161351	78.7157
VIMSS208875	VIMSS208875	DVU3348 pyruvate ferredoxin/flavodoxin oxidoreductase, beta subunit, putative (TIGR) [Desulfovibrio vulgaris Hildenborough]	1	0	0	0	-0.364616	0.918604	0.396924	0.198462	2.29563	1	0.158665	0.79952	747	111								1	0								1	0	IPTL-DvH1-O18-WT_O16-07_T3_protein_output.tsv	-0.191108	2	1	-2.42668	0.104021	0.104021	0.317329	1.83721	IPTL-DvH1-O18-WT_O16-07_T4_protein_output.tsv	0.500518	1	1	-0.0277256
VIMSS206648	VIMSS206648	rpmF ribosomal protein L32 (TIGR) [Desulfovibrio vulgaris Hildenborough]	0	1	0	0.0138821	-0.347317	9.56655	0.0363053	0.0181527	5.42696	1	0.0331528	1.47948	339									1	0	IPTL-DvH1-O18-WT_O16-07_T2_protein_output.tsv	0.347317	2	1	-0.947772	0.0363053	0.0363053	0.0663056	9.56655								1	0
VIMSS207731	VIMSS207731	DVU2246 S1 RNA binding domain protein (TIGR) [Desulfovibrio vulgaris Hildenborough]	0	0	0	0.0271908	-0.330266	0.907773	0.36382	0.18191	3.11089	1	0.105547	0.976552	664		IPTL-DvH1-O18-WT_O16-07_T1_protein_output.tsv	0.830628	2	2	-0.00970311	0.647015	0.457509	0.211095	1.81555								1	0	IPTL-DvH1-O18-WT_O16-07_T3_protein_output.tsv	-0.117909	1	1	-2.35348			1	0	IPTL-DvH1-O18-WT_O16-07_T4_protein_output.tsv	-0.222281	1	1	-0.750525
VIMSS208601	VIMSS208601	DVU3085 hypothetical protein (TIGR) [Desulfovibrio vulgaris Hildenborough]	0	0	0	0.0332924	-0.330017	0.304793	1.08276	0.541378	0.637639	1	0.363503	0.439492	813									1	0								1	0	IPTL-DvH1-O18-WT_O16-07_T3_protein_output.tsv	0.112935	2	1	-2.12264	0.247019	0.247019	0.727007	0.45719	IPTL-DvH1-O18-WT_O16-07_T4_protein_output.tsv	0.76418	1	1	0.235936
VIMSS209344	VIMSS209344	DVU0408 response regulator/sensory box/GGDEF domain/EAL domain protein (TIGR) [Desulfovibrio vulgaris Hildenborough]	0	0	0	0.03362	-0.329437	0.277929	1.18533	0.592664	0.428458	1	0.403582	0.394069	821									1	0								1	0	IPTL-DvH1-O18-WT_O16-07_T3_protein_output.tsv	0.329437	2	2	-1.90614	1.67631	1.18533	0.807163	0.277929
VIMSS209012	VIMSS209012	DVU0084 translation initiation factor, aIF-2BI family, putative (TIGR) [Desulfovibrio vulgaris Hildenborough]	0	0	0	0.0217035	-0.324981	0.964152	0.337064	0.168532	3.74961	1	0.0766923	1.11525	530		IPTL-DvH1-O18-WT_O16-07_T1_protein_output.tsv	-0.258486	1	1	-1.09882			1	0	IPTL-DvH1-O18-WT_O16-07_T2_protein_output.tsv	-0.242333	1	1	-1.53742			1	0	IPTL-DvH1-O18-WT_O16-07_T3_protein_output.tsv	0.547308	1	1	-1.68827			1	0	IPTL-DvH1-O18-WT_O16-07_T4_protein_output.tsv	0.761636	3	2	0.233392	0.478785
VIMSS113992	VIMSS113992	22 Protein-coding gene [Desulfovibrio vulgaris Hildenborough]	0	0	0	0.0318591	-0.322625	1.3936	0.231504	0.115752	1.85146	1	0.198121	0.703069	778		IPTL-DvH1-O18-WT_O16-07_T1_protein_output.tsv	0.322625	2	1	-0.517706	0.231504	0.231504	0.396243	1.3936								1	0								1	0
VIMSS206855	VIMSS206855	DVU1412 D-isomer specific 2-hydroxyacid dehydrogenase family protein (TIGR) [Desulfovibrio vulgaris Hildenborough]	1	0	0	0	-0.2936	0.373173	0.786766	0.393383	1.29987	1	0.26104	0.583293	790	115	IPTL-DvH1-O18-WT_O16-07_T1_protein_output.tsv	0.524096	1	1	-0.316235			1	0	IPTL-DvH1-O18-WT_O16-07_T2_protein_output.tsv	1.55325	1	1	0.258161			1	0	IPTL-DvH1-O18-WT_O16-07_T3_protein_output.tsv	0.853993	1	1	-1.38158			1	0	IPTL-DvH1-O18-WT_O16-07_T4_protein_output.tsv	-0.731668	2	1	-1.25991	0.784266
VIMSS207110	VIMSS207110	DVU1651 conserved hypothetical protein (TIGR) [Desulfovibrio vulgaris Hildenborough]	0	0	0	0.0266994	-0.28116	1.53479	0.183191	0.0915956	3.21394	1	0.100247	0.998929	652									1	0	IPTL-DvH1-O18-WT_O16-07_T2_protein_output.tsv	0.885044	1	1	-0.410044			1	0	IPTL-DvH1-O18-WT_O16-07_T3_protein_output.tsv	0.472872	1	1	-1.7627			1	0	IPTL-DvH1-O18-WT_O16-07_T4_protein_output.tsv	0.495043	3	1	-0.0332005	0.161274
VIMSS207063	VIMSS207063	DVU1612 ACT domain protein (TIGR) [Desulfovibrio vulgaris Hildenborough]	0	0	0	0.0322277	-0.276672	0.47423	0.583414	0.291707	1.5193	1	0.233915	0.630941	787		IPTL-DvH1-O18-WT_O16-07_T1_protein_output.tsv	0.176061	1	1	-0.66427			1	0	IPTL-DvH1-O18-WT_O16-07_T2_protein_output.tsv	3.63267	1	1	2.33759			1	0	IPTL-DvH1-O18-WT_O16-07_T3_protein_output.tsv	-1.30159	1	1	-3.53717			1	0	IPTL-DvH1-O18-WT_O16-07_T4_protein_output.tsv	-1.41744	1	1	-1.94568
VIMSS209490	VIMSS209490	livF high-affinity branched-chain amino acid ABC transporter ATP-binding protein (TIGR) [Desulfovibrio vulgaris Hildenborough]	0	0	0	0.0333333	-0.257326	0.394191	0.652795	0.326398	0.625316	1	0.36575	0.436816	814		IPTL-DvH1-O18-WT_O16-07_T1_protein_output.tsv	0.257326	2	2	-0.583005	0.923192	0.652795	0.7315	0.394191								1	0								1	0
VIMSS206466	VIMSS206466	DVU1032 hypothetical protein (TIGR) [Desulfovibrio vulgaris Hildenborough]	0	1	0	0.0160934	-0.246139	4.85414	0.0507071	0.0253535	4.88623	1	0.0434448	1.36206	393									1	0								1	0								1	0	IPTL-DvH1-O18-WT_O16-07_T4_protein_output.tsv	0.114399	1	1	-0.413844
VIMSS209331	VIMSS209331	hit HIT family protein (TIGR) [Desulfovibrio vulgaris Hildenborough]	0	0	0	0.0330467	-0.227692	0.555286	0.410044	0.205022	0.779275	1	0.338651	0.470247	807									1	0								1	0								1	0	IPTL-DvH1-O18-WT_O16-07_T4_protein_output.tsv	0.227692	7	1	-0.300552	0.410044
VIMSS207792	VIMSS207792	DVU2305 conserved hypothetical protein (TIGR) [Desulfovibrio vulgaris Hildenborough]	0	0	0	0.0343161	-0.201923	0.0198289	10.1833	5.09163	0.0568634	1	0.485984	0.313378	838		IPTL-DvH1-O18-WT_O16-07_T1_protein_output.tsv	0.0512435	2	2	-0.789087	1.82736	1.29214	0.971969	0.0396578								1	0	IPTL-DvH1-O18-WT_O16-07_T3_protein_output.tsv	0.202888	1	1	-2.03269			1	0	IPTL-DvH1-O18-WT_O16-07_T4_protein_output.tsv	0.502317	1	1	-0.0259266
VIMSS206856	VIMSS206856	DVU1413 conserved hypothetical protein (TIGR) [Desulfovibrio vulgaris Hildenborough]	0	0	0	0.03276	-0.197662	0.70179	0.281654	0.140827	0.987165	1	0.305218	0.51539	800		IPTL-DvH1-O18-WT_O16-07_T1_protein_output.tsv	0.197662	2	1	-0.642669	0.281654	0.281654	0.610436	0.70179								1	0								1	0
VIMSS206121	VIMSS206121	rfbA mannose-1-phosphate guanylyltransferase/mannose-6-phosphate isomerase (TIGR) [Desulfovibrio vulgaris Hildenborough]	0	0	0	0.019656	-0.191531	2.02281	0.0946856	0.0473428	4.17036	1	0.0621423	1.20661	480		IPTL-DvH1-O18-WT_O16-07_T1_protein_output.tsv	-0.609432	1	1	-1.44976			1	0	IPTL-DvH1-O18-WT_O16-07_T2_protein_output.tsv	1.1782	1	1	-0.116884			1	0	IPTL-DvH1-O18-WT_O16-07_T3_protein_output.tsv	0.775025	2	1	-1.46055	0.153257	0.153257	0.124285	5.05704	IPTL-DvH1-O18-WT_O16-07_T4_protein_output.tsv	-1.16117	1	1	-1.68941
FlgL	VIMSS209454	flgI flagellar P-ring protein FlgI (TIGR) [Desulfovibrio vulgaris Hildenborough]	0	1	1	0.00585586	-0.190213	62.2589	0.0030552	0.0015276	9.16594	1	0.00511225	2.29139	143									1	0								1	0								1	0
VIMSS208681	VIMSS208681	DVU3161 ABC transporter, ATP-binding protein (TIGR) [Desulfovibrio vulgaris Hildenborough]	0	0	0	0.0322686	-0.189135	0.334432	0.565541	0.282771	1.42227	1	0.245543	0.609872	788		IPTL-DvH1-O18-WT_O16-07_T1_protein_output.tsv	-0.78366	1	1	-1.62399			1	0	IPTL-DvH1-O18-WT_O16-07_T2_protein_output.tsv	0.650045	2	2	-0.645043	1.09954	0.777492	0.491087	0.836079								1	0	IPTL-DvH1-O18-WT_O16-07_T4_protein_output.tsv	-1.96282	1	1	-2.49106
VIMSS209437	VIMSS209437	selB selenocysteine-specific translation elongation factor (TIGR) [Desulfovibrio vulgaris Hildenborough]	0	0	0	0.0305487	-0.165077	0.9192	0.179588	0.089794	2.29672	1	0.158578	0.799757	746		IPTL-DvH1-O18-WT_O16-07_T1_protein_output.tsv	-0.597323	2	1	-1.43765	0.324915	0.324915	0.317156	1.8384	IPTL-DvH1-O18-WT_O16-07_T2_protein_output.tsv	0.897591	1	1	-0.397497			1	0	IPTL-DvH1-O18-WT_O16-07_T3_protein_output.tsv	0.957362	1	1	-1.27821			1	0
VIMSS208392	VIMSS208392	selA L-seryl-tRNA selenium transferase (TIGR) [Desulfovibrio vulgaris Hildenborough]	0	0	0	0.0186732	-0.162381	1.09097	0.148841	0.0744205	4.37414	1	0.0561225	1.25086	456		IPTL-DvH1-O18-WT_O16-07_T1_protein_output.tsv	-0.361068	1	1	-1.2014			1	0	IPTL-DvH1-O18-WT_O16-07_T2_protein_output.tsv	0.74327	2	2	-0.551818	0.385398	0.272518	0.112245	2.72742								1	0	IPTL-DvH1-O18-WT_O16-07_T4_protein_output.tsv	0.442566	1	1	-0.0856782
TrkA	VIMSS209348	DVU0412 potassium uptake protein TrkA, putative (TIGR) [Desulfovibrio vulgaris Hildenborough]	0	1	1	0.0017199	-0.151521	20.8524	0.00726637	0.00363318	14.9242	1	0.000287225	3.54178	42	39	IPTL-DvH1-O18-WT_O16-07_T1_protein_output.tsv	1.74978	1	1	0.909447			1	0								1	0								1	0	IPTL-DvH1-O18-WT_O16-07_T4_protein_output.tsv	-0.641464	1	1	-1.16971
VIMSS207807	VIMSS207807	DVU2320 3-octaprenyl-4-hydroxybenzoate carboxy-lyase family protein (TIGR) [Desulfovibrio vulgaris Hildenborough]	0	0	0	0.0320229	-0.136312	0.712106	0.19142	0.0957102	1.71686	1	0.211913	0.673842	782									1	0								1	0	IPTL-DvH1-O18-WT_O16-07_T3_protein_output.tsv	-0.258916	1	1	-2.49449			1	0	IPTL-DvH1-O18-WT_O16-07_T4_protein_output.tsv	0.318945	5	2	-0.209299	0.452437
VIMSS209157	VIMSS209157	DVU0224 conserved hypothetical protein (TIGR) [Desulfovibrio vulgaris Hildenborough]	0	0	0	0.0235872	-0.128411	1.03965	0.123514	0.0617568	3.50745	1	0.0865638	1.06266	576									1	0	IPTL-DvH1-O18-WT_O16-07_T2_protein_output.tsv	-1.19551	1	1	-2.4906			1	0	IPTL-DvH1-O18-WT_O16-07_T3_protein_output.tsv	1.29623	2	2	-0.939348	0.881617	0.623397	0.173128	2.0793
VIMSS209553	VIMSS209553	DVU0609 lipoprotein, putative (TIGR) [Desulfovibrio vulgaris Hildenborough]	0	0	0	0.0342752	-0.128256	0.0165351	7.7566	3.8783	0.0593062	1	0.485391	0.313908	837		IPTL-DvH1-O18-WT_O16-07_T1_protein_output.tsv	-0.637148	1	1	-1.47748			1	0	IPTL-DvH1-O18-WT_O16-07_T2_protein_output.tsv	-0.0644029	2	2	-1.35949	2.2033	1.55797	0.970782	0.0413378								1	0	IPTL-DvH1-O18-WT_O16-07_T4_protein_output.tsv	0.798201	1	1	0.269957
VIMSS207007	VIMSS207007	mop aldehyde oxidoreductase (TIGR) [Desulfovibrio vulgaris Hildenborough]	1	0	0	0	-0.115894	0.472232	0.245418	0.122709	0.659422	1	0.359566	0.444222	811	116								1	0								1	0	IPTL-DvH1-O18-WT_O16-07_T3_protein_output.tsv	0.115894	2	1	-2.11968	0.245418	0.245418	0.719131	0.472232
VIMSS207039	VIMSS207039	hpt hypoxanthine phosphoribosyltransferase (TIGR) [Desulfovibrio vulgaris Hildenborough]	0	0	0	0.0337019	-0.0953398	0.189074	0.504246	0.252123	0.284317	1	0.433742	0.362769	823									1	0								1	0	IPTL-DvH1-O18-WT_O16-07_T3_protein_output.tsv	0.0953398	2	2	-2.14024	0.713112	0.504246	0.867484	0.189074
VIMSS209300	VIMSS209300	DVU0366 5-formyltetrahydrofolate cyclo-ligase family protein (TIGR) [Desulfovibrio vulgaris Hildenborough]	0	1	0	0.0103604	-0.0675441	12.4172	0.00543957	0.00271978	6.75418	1	0.0170734	1.76768	253		IPTL-DvH1-O18-WT_O16-07_T1_protein_output.tsv	-0.801631	1	1	-1.64196			1	0								1	0								1	0	IPTL-DvH1-O18-WT_O16-07_T4_protein_output.tsv	0.502132	2	1	-0.026112	0.026959
VIMSS209534	VIMSS209534	Protein-coding gene hypothetical protein (TIGR) [Desulfovibrio vulgaris Hildenborough]	0	0	0	0.0344799	-0.064607	0.00763421	8.46282	4.23141	0.0195339	1	0.49514	0.305272	842		IPTL-DvH1-O18-WT_O16-07_T1_protein_output.tsv	0.0137789	2	1	-0.826552	0.902446	0.902446	0.990281	0.0152684								1	0	IPTL-DvH1-O18-WT_O16-07_T3_protein_output.tsv	-0.0550673	1	1	-2.29064			1	0	IPTL-DvH1-O18-WT_O16-07_T4_protein_output.tsv	0.285937	1	1	-0.242307
VIMSS207057	VIMSS207057	DVU1606 potassium uptake protein, TrkA family (TIGR) [Desulfovibrio vulgaris Hildenborough]	0	0	0	0.0339476	-0.0565568	0.170793	0.331142	0.165571	0.227886	1	0.446154	0.350515	829									1	0								1	0								1	0
VIMSS209192	VIMSS209192	DVU0258 sensory box histidine kinase/response regulator (TIGR) [Desulfovibrio vulgaris Hildenborough]	0	0	0	0.0320639	-0.0551387	0.714214	0.0772019	0.0386009	1.63535	1	0.220729	0.656141	783									1	0								1	0	IPTL-DvH1-O18-WT_O16-07_T3_protein_output.tsv	-0.593903	1	1	-2.82948			1	0	IPTL-DvH1-O18-WT_O16-07_T4_protein_output.tsv	0.271486	3	2	-0.256758	0.403176
VIMSS206671	VIMSS206671	glnB-1 nitrogen regulatory protein P-II (TIGR) [Desulfovibrio vulgaris Hildenborough]	0	1	0	0.0140459	-0.0462252	2.04831	0.0225675	0.0112837	5.32483	1	0.0348897	1.4573	343		IPTL-DvH1-O18-WT_O16-07_T1_protein_output.tsv	-0.55699	4	2	-1.39732	0.21975	0.155387	0.0697795	3.58454	IPTL-DvH1-O18-WT_O16-07_T2_protein_output.tsv	3.44936	1	1	2.15427			1	0								1	0	IPTL-DvH1-O18-WT_O16-07_T4_protein_output.tsv	-1.42704	1	1	-1.95529
VIMSS208656	VIMSS208656	fabG oxidoreductase, short chain dehydrogenase/reductase family (TIGR) [Desulfovibrio vulgaris Hildenborough]	0	0	0	0.0299754	0.0166031	1.00514	0.0165183	0.00825913	2.59915	1	0.136324	0.865428	732									1	0	IPTL-DvH1-O18-WT_O16-07_T2_protein_output.tsv	-0.622831	1	1	-1.91792			1	0	IPTL-DvH1-O18-WT_O16-07_T3_protein_output.tsv	0.185473	3	3	-2.0501	0.239705	0.138394	0.272648	1.34018
VIMSS207352	VIMSS207352	DVU1886 hypothetical protein (TIGR) [Desulfovibrio vulgaris Hildenborough]	0	0	0	0.0331695	0.0246188	0.478058	0.0514975	0.0257488	0.667856	1	0.358053	0.446053	810									1	0								1	0								1	0	IPTL-DvH1-O18-WT_O16-07_T4_protein_output.tsv	-0.0246188	2	1	-0.552863	0.0514975
VIMSS207855	VIMSS207855	lpxA acyl-(acyl-carrier-protein)--UDP-N-acetylglucosamine O-acyltransferase (TIGR) [Desulfovibrio vulgaris Hildenborough]	0	0	0	0.0334562	0.0251059	0.17082	0.146973	0.0734865	0.535291	1	0.382589	0.417267	817		IPTL-DvH1-O18-WT_O16-07_T1_protein_output.tsv	-0.681185	1	1	-1.52152			1	0								1	0	IPTL-DvH1-O18-WT_O16-07_T3_protein_output.tsv	0.336352	2	2	-1.89922	1.39233	0.984523	0.765179	0.34164	IPTL-DvH1-O18-WT_O16-07_T4_protein_output.tsv	-0.0919435	1	1	-0.620187
VIMSS206714	VIMSS206714	DVU1275 hypothetical protein (TIGR) [Desulfovibrio vulgaris Hildenborough]	0	0	0	0.0212121	0.027798	2.1708	0.0128054	0.00640269	3.87424	1	0.0720594	1.14231	518		IPTL-DvH1-O18-WT_O16-07_T1_protein_output.tsv	-0.949273	1	1	-1.7896			1	0								1	0								1	0	IPTL-DvH1-O18-WT_O16-07_T4_protein_output.tsv	0.799663	2	1	0.271419	0.184186
VIMSS209179	VIMSS209179	DVU0246 pyruvate phosphate dikinase, PEP/pyruvate binding domain protein (TIGR) [Desulfovibrio vulgaris Hildenborough]	0	0	0	0.0314906	0.0359939	0.790397	0.045539	0.0227695	2.04842	1	0.17954	0.745839	769		IPTL-DvH1-O18-WT_O16-07_T1_protein_output.tsv	0.563958	1	1	-0.276373			1	0								1	0	IPTL-DvH1-O18-WT_O16-07_T3_protein_output.tsv	-1.45563	1	1	-3.69121			1	0
VIMSS206912	VIMSS206912	hslU heat shock protein HslVU, ATPase subunit HslU (TIGR) [Desulfovibrio vulgaris Hildenborough]	0	0	0	0.034398	0.0468897	0.0223949	2.09377	1.04689	0.0448273	1	0.488918	0.310764	840		IPTL-DvH1-O18-WT_O16-07_T1_protein_output.tsv	-0.146652	1	1	-0.986983			1	0								1	0								1	0	IPTL-DvH1-O18-WT_O16-07_T4_protein_output.tsv	-0.0236358	5	2	-0.55188	1.06613
VIMSS206330	VIMSS206330	DVU0902 TPR domain protein (TIGR) [Desulfovibrio vulgaris Hildenborough]	0	0	0	0.0345209	0.0549994	0.00545995	10.0733	5.03663	0.0193967	1	0.495174	0.305242	843		IPTL-DvH1-O18-WT_O16-07_T1_protein_output.tsv	0.633552	1	1	-0.206778			1	0								1	0	IPTL-DvH1-O18-WT_O16-07_T3_protein_output.tsv	-0.660856	1	1	-2.89643			1	0	IPTL-DvH1-O18-WT_O16-07_T4_protein_output.tsv	0.0285027	2	2	-0.499741	2.95306
VIMSS206874	VIMSS206874	DVU1430 peptidase, M16 family (TIGR) [Desulfovibrio vulgaris Hildenborough]	0	0	0	0.0335381	0.0773744	0.221576	0.349199	0.1746	0.457543	1	0.397755	0.400384	819		IPTL-DvH1-O18-WT_O16-07_T1_protein_output.tsv	-0.00193236	1	1	-0.842263			1	0								1	0								1	0
VIMSS207548	VIMSS207548	DVU2074 chemotaxis protein CheW (TIGR) [Desulfovibrio vulgaris Hildenborough]	0	0	0	0.0273137	0.0961309	1.35356	0.0710208	0.0355104	3.09408	1	0.106438	0.972901	667									1	0								1	0	IPTL-DvH1-O18-WT_O16-07_T3_protein_output.tsv	1.11941	1	1	-1.11616			1	0	IPTL-DvH1-O18-WT_O16-07_T4_protein_output.tsv	-0.501311	3	2	-1.02956	0.392832
VIMSS207932	VIMSS207932	DVU2439 efflux transporter, RND family, MFP subunit (TIGR) [Desulfovibrio vulgaris Hildenborough]	0	0	0	0.0341933	0.0967352	0.0238946	4.04841	2.02421	0.0687126	1	0.483114	0.315951	835		IPTL-DvH1-O18-WT_O16-07_T1_protein_output.tsv	-0.0375887	2	2	-0.87792	1.11235	0.786552	0.966227	0.0477892	IPTL-DvH1-O18-WT_O16-07_T2_protein_output.tsv	-0.694565	1	1	-1.98965			1	0	IPTL-DvH1-O18-WT_O16-07_T3_protein_output.tsv	0.382801	1	1	-1.85277			1	0
VIMSS207251	VIMSS207251	DVU1786 GGDEF domain protein (TIGR) [Desulfovibrio vulgaris Hildenborough]	0	0	0	0.0323915	0.099287	0.457122	0.2172	0.1086	1.27542	1	0.26425	0.577984	791									1	0								1	0	IPTL-DvH1-O18-WT_O16-07_T3_protein_output.tsv	0.546012	1	1	-1.68956			1	0	IPTL-DvH1-O18-WT_O16-07_T4_protein_output.tsv	-1.19464	2	1	-1.72289	1.3067
VIMSS206407	VIMSS206407	DVU0975 conserved hypothetical protein (TIGR) [Desulfovibrio vulgaris Hildenborough]	0	0	0	0.0339885	0.103863	0.170569	0.60892	0.30446	0.227576	1	0.446224	0.350447	830									1	0								1	0								1	0	IPTL-DvH1-O18-WT_O16-07_T4_protein_output.tsv	-0.103863	2	1	-0.632107	0.60892
VIMSS207939	VIMSS207939	panB 3-methyl-2-oxobutanoate hydroxymethyltransferase (TIGR) [Desulfovibrio vulgaris Hildenborough]	0	0	0	0.0340295	0.108971	0.098487	1.10645	0.553227	0.196048	1	0.453314	0.343601	831		IPTL-DvH1-O18-WT_O16-07_T1_protein_output.tsv	0.179452	1	1	-0.660878			1	0								1	0								1	0	IPTL-DvH1-O18-WT_O16-07_T4_protein_output.tsv	-0.253183	2	1	-0.781427	1.71382
VIMSS209230	VIMSS209230	DVU0296 peptidase, M24 family (TIGR) [Desulfovibrio vulgaris Hildenborough]	0	0	0	0.0345618	0.123483	0.000856494	144.173	72.0864	0.00201979	1	0.499495	0.301469	844		IPTL-DvH1-O18-WT_O16-07_T1_protein_output.tsv	-0.000642523	3	2	-0.840973	0.636547	0.450107	0.998991	0.00142749								1	0	IPTL-DvH1-O18-WT_O16-07_T3_protein_output.tsv	-0.0437441	1	1	-2.27932			1	0	IPTL-DvH1-O18-WT_O16-07_T4_protein_output.tsv	-0.571744	1	1	-1.09999
VIMSS209084	VIMSS209084	ppsA phosphoenolpyruvate synthase-related protein (TIGR) [Desulfovibrio vulgaris Hildenborough]	0	0	0	0.0325962	0.128282	0.408157	0.314296	0.157148	1.14482	1	0.282082	0.549625	796		IPTL-DvH1-O18-WT_O16-07_T1_protein_output.tsv	-0.512285	1	1	-1.35262			1	0								1	0	IPTL-DvH1-O18-WT_O16-07_T3_protein_output.tsv	-0.176037	2	1	-2.41161	0.215649	0.215649	0.564164	0.816314	IPTL-DvH1-O18-WT_O16-07_T4_protein_output.tsv	0.351231	1	1	-0.177013
VIMSS209489	VIMSS209489	livG high-affinity branched-chain amino acid ABC transporter, ATP binding protein (TIGR) [Desulfovibrio vulgaris Hildenborough]	0	0	0	0.0324734	0.136844	0.906585	0.150945	0.0754723	1.26536	1	0.265584	0.575799	793									1	0								1	0								1	0
VIMSS206281	VIMSS206281	DVU0854 NirD protein, putative (TIGR) [Desulfovibrio vulgaris Hildenborough]	0	0	0	0.0297707	0.166097	0.7574	0.219299	0.109649	2.62578	1	0.13452	0.871212	727		IPTL-DvH1-O18-WT_O16-07_T1_protein_output.tsv	-1.03029	1	1	-1.87062			1	0								1	0								1	0	IPTL-DvH1-O18-WT_O16-07_T4_protein_output.tsv	-1.51886	1	1	-2.04711
VIMSS207327	VIMSS207327	prfB peptide chain release factor 2, programmed frameshift (TIGR) [Desulfovibrio vulgaris Hildenborough]	0	0	0	0.0342342	0.182569	0.030897	5.90896	2.95448	0.066604	1	0.483623	0.315493	836		IPTL-DvH1-O18-WT_O16-07_T1_protein_output.tsv	-0.563395	1	1	-1.40373			1	0	IPTL-DvH1-O18-WT_O16-07_T2_protein_output.tsv	0.00784433	2	2	-1.28724	0.239367	0.169258	0.967246	0.0463454								1	0
VIMSS206439	VIMSS206439	DVU1005 hypothetical protein (TIGR) [Desulfovibrio vulgaris Hildenborough]	0	0	0	0.0318182	0.18271	0.637351	0.286671	0.143336	1.86689	1	0.196599	0.70642	777		IPTL-DvH1-O18-WT_O16-07_T1_protein_output.tsv	0.126561	4	4	-0.71377	0.264764	0.132382	0.393197	0.956027								1	0	IPTL-DvH1-O18-WT_O16-07_T3_protein_output.tsv	0.195072	1	1	-2.0405			1	0	IPTL-DvH1-O18-WT_O16-07_T4_protein_output.tsv	-1.79758	1	1	-2.32582
VIMSS209063	VIMSS209063	DVU0132 membrane protein, putative (TIGR) [Desulfovibrio vulgaris Hildenborough]	0	0	0	0.0334971	0.18318	0.336956	0.543632	0.271816	0.463627	1	0.396547	0.401705	818		IPTL-DvH1-O18-WT_O16-07_T1_protein_output.tsv	-0.18318	2	1	-1.02351	0.543632	0.543632	0.793094	0.336956								1	0								1	0
VIMSS206141	VIMSS206141	livF branched-chain amino acid ABC transporter, ATP-binding protein (TIGR) [Desulfovibrio vulgaris Hildenborough]	0	0	0	0.0333743	0.18687	0.382931	0.488	0.244	0.605893	1	0.369319	0.432598	815		IPTL-DvH1-O18-WT_O16-07_T1_protein_output.tsv	-0.18687	3	2	-1.0272	0.690136	0.488	0.738638	0.382931								1	0								1	0
VIMSS206076	VIMSS206076	DVU0655 PHP domain protein (TIGR) [Desulfovibrio vulgaris Hildenborough]	0	0	0	0.0325553	0.188846	0.711001	0.265606	0.132803	1.1927	1	0.27541	0.560021	795									1	0								1	0								1	0
VIMSS208574	VIMSS208574	ftsY signal recognition particle-docking protein FtsY (TIGR) [Desulfovibrio vulgaris Hildenborough]	0	0	0	0.0339066	0.216697	0.122283	1.77209	0.886047	0.244208	1	0.442528	0.354059	828		IPTL-DvH1-O18-WT_O16-07_T1_protein_output.tsv	-0.306622	1	1	-1.14695			1	0								1	0								1	0	IPTL-DvH1-O18-WT_O16-07_T4_protein_output.tsv	0.123861	7	3	-0.404382	1.36454
VIMSS209577	VIMSS209577	DVU0631 conserved hypothetical protein (TIGR) [Desulfovibrio vulgaris Hildenborough]	0	0	0	0.0338657	0.21802	0.0887968	2.45527	1.22764	0.266147	1	0.4377	0.358823	827		IPTL-DvH1-O18-WT_O16-07_T1_protein_output.tsv	-0.0506526	3	2	-0.890983	0.403357	0.285216	0.875401	0.177594	IPTL-DvH1-O18-WT_O16-07_T2_protein_output.tsv	0.710775	1	1	-0.584314			1	0	IPTL-DvH1-O18-WT_O16-07_T3_protein_output.tsv	1.16324	1	1	-1.07233			1	0	IPTL-DvH1-O18-WT_O16-07_T4_protein_output.tsv	-3.03018	1	1	-3.55842
VIMSS207768	VIMSS207768	DVU2282 hypothetical protein (TIGR) [Desulfovibrio vulgaris Hildenborough]	0	0	0	0.0343571	0.254775	0.0175918	14.4826	7.24131	0.0567582	1	0.48601	0.313355	839		IPTL-DvH1-O18-WT_O16-07_T1_protein_output.tsv	-0.78008	1	1	-1.62041			1	0	IPTL-DvH1-O18-WT_O16-07_T2_protein_output.tsv	-0.0263046	2	1	-1.32139	0.59811	0.59811	0.97202	0.0439795	IPTL-DvH1-O18-WT_O16-07_T3_protein_output.tsv	0.791349	1	1	-1.44423			1	0
VIMSS208080	VIMSS208080	DVU2582 transcriptional regulator, TetR family (TIGR) [Desulfovibrio vulgaris Hildenborough]	0	1	0	0.0138411	0.264434	6.37986	0.0414483	0.0207242	5.42763	1	0.0331417	1.47963	338		IPTL-DvH1-O18-WT_O16-07_T1_protein_output.tsv	0.100711	2	1	-0.73962	0.0105238	0.0105238	0.0662834	9.56978								1	0								1	0
VIMSS208453	VIMSS208453	pyrE orotate phosphoribosyltransferase (TIGR) [Desulfovibrio vulgaris Hildenborough]	0	0	0	0.0341523	0.2715	0.0423219	6.41512	3.20756	0.0823947	1	0.47982	0.318922	834		IPTL-DvH1-O18-WT_O16-07_T1_protein_output.tsv	-0.00780095	2	1	-0.848132	0.122883	0.122883	0.95964	0.0634829								1	0	IPTL-DvH1-O18-WT_O16-07_T3_protein_output.tsv	-0.798898	1	1	-3.03447			1	0
VIMSS208072	VIMSS208072	DVU2575 peptidase, M20/M25/M40 family (TIGR) [Desulfovibrio vulgaris Hildenborough]	0	0	0	0.0273546	0.277412	1.19953	0.231267	0.115634	3.08558	1	0.106892	0.971055	668		IPTL-DvH1-O18-WT_O16-07_T1_protein_output.tsv	-0.881176	2	2	-1.72151	0.692588	0.489733	0.213784	1.7993								1	0	IPTL-DvH1-O18-WT_O16-07_T3_protein_output.tsv	0.930115	1	1	-1.30546			1	0
VIMSS208614	VIMSS208614	DVU3097 outer membrane efflux protein (TIGR) [Desulfovibrio vulgaris Hildenborough]	0	0	0	0.0329238	0.280999	0.235305	1.19419	0.597095	0.898571	1	0.319042	0.496152	804		IPTL-DvH1-O18-WT_O16-07_T1_protein_output.tsv	-0.461827	1	1	-1.30216			1	0	IPTL-DvH1-O18-WT_O16-07_T2_protein_output.tsv	-1.36062	1	1	-2.65571			1	0	IPTL-DvH1-O18-WT_O16-07_T3_protein_output.tsv	0.206723	3	2	-2.02885	0.532471	0.376514	0.638084	0.549046	IPTL-DvH1-O18-WT_O16-07_T4_protein_output.tsv	-0.687004	1	1	-1.21525
VIMSS209539	VIMSS209539	DVU0595 conserved hypothetical protein (TIGR) [Desulfovibrio vulgaris Hildenborough]	0	0	0	0.0236691	0.291999	2.37978	0.1227	0.0613499	3.49873	1	0.0869421	1.06077	578		IPTL-DvH1-O18-WT_O16-07_T1_protein_output.tsv	0.80048	1	1	-0.0398507			1	0								1	0								1	0	IPTL-DvH1-O18-WT_O16-07_T4_protein_output.tsv	-0.838238	2	1	-1.36648	0.234822
VIMSS208962	VIMSS208962	DVU0034 DSBA-like thioredoxin domain protein (TIGR) [Desulfovibrio vulgaris Hildenborough]	0	0	0	0.0316953	0.293941	0.817166	0.359707	0.179854	2.01688	1	0.182394	0.73899	774		IPTL-DvH1-O18-WT_O16-07_T1_protein_output.tsv	-0.542259	4	4	-1.38259	1.06174	0.530868	0.364788	1.02146								1	0								1	0
VIMSS208046	VIMSS208046	DVU2549 hypothetical protein (TIGR) [Desulfovibrio vulgaris Hildenborough]	0	1	0	0.00794431	0.301535	7.18467	0.0419692	0.0209846	7.94491	1	0.00941357	2.02625	194		IPTL-DvH1-O18-WT_O16-07_T1_protein_output.tsv	-0.301535	2	2	-1.14187	0.0593534	0.0419692	0.0188271	7.18467								1	0								1	0
VIMSS208659	VIMSS208659	DVU3140 capsular polysaccharide transport protein, putative (TIGR) [Desulfovibrio vulgaris Hildenborough]	0	0	0	0.0326372	0.316349	0.521894	0.606155	0.303077	1.09926	1	0.288582	0.539731	797		IPTL-DvH1-O18-WT_O16-07_T1_protein_output.tsv	-0.213512	2	1	-1.05384	0.272739	0.272739	0.577163	0.782841								1	0								1	0
VIMSS206179	VIMSS206179	DVU0753 amino acid ABC transporter, ATP-binding protein (TIGR) [Desulfovibrio vulgaris Hildenborough]	0	0	0	0.0321458	0.328674	0.918789	0.357725	0.178863	1.57021	1	0.228036	0.641997	785		IPTL-DvH1-O18-WT_O16-07_T1_protein_output.tsv	-0.069973	1	1	-0.910304			1	0								1	0	IPTL-DvH1-O18-WT_O16-07_T3_protein_output.tsv	-0.393349	4	1	-2.62892	0.342493	0.342493	0.456072	1.14849
VIMSS209271	VIMSS209271	DVU0337 hypothetical protein (TIGR) [Desulfovibrio vulgaris Hildenborough]	0	0	0	0.0330876	0.335882	0.453528	0.740599	0.370299	0.728764	1	0.347313	0.459279	808		IPTL-DvH1-O18-WT_O16-07_T1_protein_output.tsv	-0.335882	2	2	-1.17621	1.04736	0.740599	0.694626	0.453528								1	0								1	0
VIMSS207913	VIMSS207913	DVU2422 nitroreductase family protein (TIGR) [Desulfovibrio vulgaris Hildenborough]	1	0	0	0	0.345484	1.68593	0.204922	0.102461	3.39061	1	0.0917716	1.03729	592	90								1	0	IPTL-DvH1-O18-WT_O16-07_T2_protein_output.tsv	-0.352678	3	1	-1.64777	0.104594	0.104594	0.183543	3.37186	IPTL-DvH1-O18-WT_O16-07_T3_protein_output.tsv	0	1	1	-2.23558			1	0	IPTL-DvH1-O18-WT_O16-07_T4_protein_output.tsv	-0.905676	1	1	-1.43392
VIMSS209257	VIMSS209257	folD methylenetetrahydrofolate dehydrogenase/methenyltetrahydrofolate cyclohydrolase (TIGR) [Desulfovibrio vulgaris Hildenborough]	0	0	0	0.0334152	0.38543	0.26778	1.43935	0.719677	0.55719	1	0.378423	0.422022	816									1	0								1	0								1	0	IPTL-DvH1-O18-WT_O16-07_T4_protein_output.tsv	-0.063596	2	1	-0.59184	0.158329
VIMSS208531	VIMSS208531	DVU3018 radical SAM domain protein (TIGR) [Desulfovibrio vulgaris Hildenborough]	0	0	0	0.0337838	0.38576	0.134307	2.87222	1.43611	0.270631	1	0.43672	0.359797	825									1	0								1	0	IPTL-DvH1-O18-WT_O16-07_T3_protein_output.tsv	-1.08043	1	1	-3.31601			1	0	IPTL-DvH1-O18-WT_O16-07_T4_protein_output.tsv	-0.0384228	2	1	-0.566667	0.190721
VIMSS207366	VIMSS207366	glyQ glycyl-tRNA synthetase, alpha subunit (TIGR) [Desulfovibrio vulgaris Hildenborough]	0	0	0	0.032801	0.398079	0.233327	1.7061	0.853048	0.984638	1	0.305604	0.514841	801		IPTL-DvH1-O18-WT_O16-07_T1_protein_output.tsv	-1.32836	1	1	-2.16869			1	0	IPTL-DvH1-O18-WT_O16-07_T2_protein_output.tsv	0.863137	1	1	-0.431951			1	0	IPTL-DvH1-O18-WT_O16-07_T3_protein_output.tsv	0.712326	1	1	-1.52325			1	0	IPTL-DvH1-O18-WT_O16-07_T4_protein_output.tsv	-1.07551	2	1	-1.60375	1.53648
VIMSS209401	VIMSS209401	trpE anthranilate synthase, component I (TIGR) [Desulfovibrio vulgaris Hildenborough]	0	0	0	0.0294021	0.40882	1.57537	0.259507	0.129754	2.7341	1	0.127429	0.894733	718		IPTL-DvH1-O18-WT_O16-07_T1_protein_output.tsv	-0.902565	2	1	-1.7429	0.381948	0.381948	0.254857	2.36306	IPTL-DvH1-O18-WT_O16-07_T2_protein_output.tsv	0.578669	1	1	-0.716419			1	0								1	0
VIMSS208637	VIMSS208637	DVU3119 AMP-binding enzyme family protein (TIGR) [Desulfovibrio vulgaris Hildenborough]	0	0	0	0.0313677	0.410124	0.594906	0.689393	0.344696	2.06445	1	0.178107	0.749319	766		IPTL-DvH1-O18-WT_O16-07_T1_protein_output.tsv	-0.60352	1	1	-1.44385			1	0								1	0	IPTL-DvH1-O18-WT_O16-07_T3_protein_output.tsv	-0.257596	2	2	-2.49317	0.30618	0.216502	0.356214	1.18981
VIMSS206437	VIMSS206437	DVU1003 dnaJ domain protein (TIGR) [Desulfovibrio vulgaris Hildenborough]	0	0	0	0.0327191	0.410869	0.728175	0.564245	0.282123	1.02392	1	0.29966	0.523371	799		IPTL-DvH1-O18-WT_O16-07_T1_protein_output.tsv	-0.410869	3	1	-1.2512	0.564245	0.564245	0.599321	0.728175								1	0								1	0
VIMSS207451	VIMSS207451	DVU1980 hypothetical protein (TIGR) [Desulfovibrio vulgaris Hildenborough]	0	0	0	0.0330057	0.416109	0.226404	1.83791	0.918954	0.794671	1	0.336054	0.473591	806		IPTL-DvH1-O18-WT_O16-07_T1_protein_output.tsv	0.472433	1	1	-0.367898			1	0								1	0	IPTL-DvH1-O18-WT_O16-07_T3_protein_output.tsv	-0.758905	1	1	-2.99448			1	0	IPTL-DvH1-O18-WT_O16-07_T4_protein_output.tsv	-0.416227	1	1	-0.94447
[truncated: 435 more rows]
[truncated: 12 more columns]
